# Supplementary material for: Investigation of the Affinity of Ceftobiprole for Selected Cyclodextrins Using Molecular Dynamics Simulations and HPLC
Source: Int J Mol Sci. 2023 Nov 23;24(23):16644. doi: 10.3390/ijms242316644 (PMC10706467; doi:10.3390/ijms242316644)
Supplement: Supplementary file 1 [file ijms-24-16644-s001.zip]

Archive with 265 entries (247 files):
- b-CD (BCD)/BCD parametrization.txt
- b-CD (BCD)/BCD.in
- b-CD (BCD)/BCD.itp
- b-CD (BCD)/CB0-BCD docking.txt
- b-CD (BCD)/CB0-BCD_1/
- b-CD (BCD)/CB0-BCD_1/CB.in
- b-CD (BCD)/CB0-BCD_1/CB0_1.itp
- b-CD (BCD)/CB0-BCD_1/CB0-BCD_1 MD.txt
- b-CD (BCD)/CB0-BCD_1/CB0-BCD_1 parametrization.txt
- b-CD (BCD)/CB0-BCD_1/CB0-BCD_1.gro
- b-CD (BCD)/CB0-BCD_1/CB0-BCD_1.top
- b-CD (BCD)/CB0-BCD_1/em.mdp
- b-CD (BCD)/CB0-BCD_1/md.mdp
- b-CD (BCD)/CB0-BCD_1/mmpbsa.in
- b-CD (BCD)/CB0-BCD_1/npt.mdp
- b-CD (BCD)/CB0-BCD_1/nvt.mdp
- b-CD (BCD)/CB0-BCD_1/posre_CB.itp
- b-CD (BCD)/CB0-BCD_2/
- b-CD (BCD)/CB0-BCD_2/CB.in
- b-CD (BCD)/CB0-BCD_2/CB0_2.itp
- b-CD (BCD)/CB0-BCD_2/CB0-BCD_2 MD.txt
- b-CD (BCD)/CB0-BCD_2/CB0-BCD_2 parametrization.txt
- b-CD (BCD)/CB0-BCD_2/CB0-BCD_2.gro
- b-CD (BCD)/CB0-BCD_2/CB0-BCD_2.top
- b-CD (BCD)/CB0-BCD_2/em.mdp
- b-CD (BCD)/CB0-BCD_2/md.mdp
- b-CD (BCD)/CB0-BCD_2/mmpbsa.in
- b-CD (BCD)/CB0-BCD_2/npt.mdp
- b-CD (BCD)/CB0-BCD_2/nvt.mdp
- b-CD (BCD)/CB0-BCD_2/posre_CB.itp
- b-CD (BCD)/CBp-BCD docking.txt
- b-CD (BCD)/CBp-BCD_1/
- b-CD (BCD)/CBp-BCD_1/CB.in
- b-CD (BCD)/CBp-BCD_1/CBp_1.itp
- b-CD (BCD)/CBp-BCD_1/CBp-BCD_1 MD.txt
- b-CD (BCD)/CBp-BCD_1/CBp-BCD_1 parametrization.txt
- b-CD (BCD)/CBp-BCD_1/CBp-BCD_1.gro
- b-CD (BCD)/CBp-BCD_1/CBp-BCD_1.top
- b-CD (BCD)/CBp-BCD_1/em.mdp
- b-CD (BCD)/CBp-BCD_1/ions.mdp
- b-CD (BCD)/CBp-BCD_1/md.mdp
- b-CD (BCD)/CBp-BCD_1/mmpbsa.in
- b-CD (BCD)/CBp-BCD_1/npt.mdp
- b-CD (BCD)/CBp-BCD_1/nvt.mdp
- b-CD (BCD)/CBp-BCD_1/posre_CB.itp
- b-CD (BCD)/CBp-BCD_2/
- b-CD (BCD)/CBp-BCD_2/CB.in
- b-CD (BCD)/CBp-BCD_2/CBp_2.itp
- b-CD (BCD)/CBp-BCD_2/CBp-BCD_2 MD.txt
- b-CD (BCD)/CBp-BCD_2/CBp-BCD_2 parametrization.txt
- b-CD (BCD)/CBp-BCD_2/CBp-BCD_2.gro
- b-CD (BCD)/CBp-BCD_2/CBp-BCD_2.top
- b-CD (BCD)/CBp-BCD_2/em.mdp
- b-CD (BCD)/CBp-BCD_2/ions.mdp
- b-CD (BCD)/CBp-BCD_2/md.mdp
- b-CD (BCD)/CBp-BCD_2/mmpbsa.in
- b-CD (BCD)/CBp-BCD_2/npt.mdp
- b-CD (BCD)/CBp-BCD_2/nvt.mdp
- b-CD (BCD)/CBp-BCD_2/posre_CB.itp
- b-CD (BCD)/CBz-BCD docking.txt
- b-CD (BCD)/CBz-BCD_1/
- b-CD (BCD)/CBz-BCD_1/CB.in
- b-CD (BCD)/CBz-BCD_1/CBz_1.itp
- b-CD (BCD)/CBz-BCD_1/CBz-BCD_1 MD.txt
- b-CD (BCD)/CBz-BCD_1/CBz-BCD_1 parametrization.txt
- b-CD (BCD)/CBz-BCD_1/CBz-BCD_1.gro
- b-CD (BCD)/CBz-BCD_1/CBz-BCD_1.top
- b-CD (BCD)/CBz-BCD_1/em.mdp
- b-CD (BCD)/CBz-BCD_1/md.mdp
- b-CD (BCD)/CBz-BCD_1/mmpbsa.in
- b-CD (BCD)/CBz-BCD_1/npt.mdp
- b-CD (BCD)/CBz-BCD_1/nvt.mdp
- b-CD (BCD)/CBz-BCD_1/posre_CB.itp
- b-CD (BCD)/CBz-BCD_2/
- b-CD (BCD)/CBz-BCD_2/CB.in
- b-CD (BCD)/CBz-BCD_2/CBz_2.itp
- b-CD (BCD)/CBz-BCD_2/CBz-BCD_2 MD.txt
- b-CD (BCD)/CBz-BCD_2/CBz-BCD_2 parametrization.txt
- b-CD (BCD)/CBz-BCD_2/CBz-BCD_2.gro
- b-CD (BCD)/CBz-BCD_2/CBz-BCD_2.top
- b-CD (BCD)/CBz-BCD_2/em.mdp
- b-CD (BCD)/CBz-BCD_2/md.mdp
- b-CD (BCD)/CBz-BCD_2/mmpbsa.in
- b-CD (BCD)/CBz-BCD_2/npt.mdp
- b-CD (BCD)/CBz-BCD_2/nvt.mdp
- b-CD (BCD)/CBz-BCD_2/posre_CB.itp
- b-CD (BCD)/posre_BCD.itp
- central_structures_PDB/CB0_SCD_2.pdb
- central_structures_PDB/CB0-BCD_1.pdb
- central_structures_PDB/CB0-BCD_2.pdb
- central_structures_PDB/CB0-HCD_1.pdb
- central_structures_PDB/CB0-HCD_2.pdb
- central_structures_PDB/CB0-SCD_1.pdb
- central_structures_PDB/CBp_SCD_1.pdb
- central_structures_PDB/CBp_SCD_2.pdb
- central_structures_PDB/CBp-BCD_1.pdb
- central_structures_PDB/CBp-BCD_2.pdb
- central_structures_PDB/CBp-HCD_1.pdb
- central_structures_PDB/CBp-HCD_2.pdb
- central_structures_PDB/CBz_SCD_1.pdb
- central_structures_PDB/CBz_SCD_2.pdb
- central_structures_PDB/CBz-BCD_1.pdb
- central_structures_PDB/CBz-BCD_2.pdb
- central_structures_PDB/CBz-HCD_1.pdb
- central_structures_PDB/CBz-HCD_2.pdb
- HP-b-CD (HCD)/CB0-HCD docking.txt
- HP-b-CD (HCD)/CB0-HCD_1/
- HP-b-CD (HCD)/CB0-HCD_1/CB.in
- HP-b-CD (HCD)/CB0-HCD_1/CB0_1.itp
- HP-b-CD (HCD)/CB0-HCD_1/CB0-HCD_1 MD.txt
- HP-b-CD (HCD)/CB0-HCD_1/CB0-HCD_1 parametrization.txt
- HP-b-CD (HCD)/CB0-HCD_1/CB0-HCD_1.gro
- HP-b-CD (HCD)/CB0-HCD_1/CB0-HCD_1.top
- HP-b-CD (HCD)/CB0-HCD_1/em.mdp
- HP-b-CD (HCD)/CB0-HCD_1/md.mdp
- HP-b-CD (HCD)/CB0-HCD_1/mmpbsa.in
- HP-b-CD (HCD)/CB0-HCD_1/npt.mdp
- HP-b-CD (HCD)/CB0-HCD_1/nvt.mdp
- HP-b-CD (HCD)/CB0-HCD_1/posre_CB.itp
- HP-b-CD (HCD)/CB0-HCD_2/
- HP-b-CD (HCD)/CB0-HCD_2/CB.in
- HP-b-CD (HCD)/CB0-HCD_2/CB0_2.itp
- HP-b-CD (HCD)/CB0-HCD_2/CB0-HCD_2 MD.txt
- HP-b-CD (HCD)/CB0-HCD_2/CB0-HCD_2 parametrization.txt
- HP-b-CD (HCD)/CB0-HCD_2/CB0-HCD_2.gro
- HP-b-CD (HCD)/CB0-HCD_2/CB0-HCD_2.top
- HP-b-CD (HCD)/CB0-HCD_2/em.mdp
- HP-b-CD (HCD)/CB0-HCD_2/md.mdp
- HP-b-CD (HCD)/CB0-HCD_2/mmpbsa.in
- HP-b-CD (HCD)/CB0-HCD_2/npt.mdp
- HP-b-CD (HCD)/CB0-HCD_2/nvt.mdp
- HP-b-CD (HCD)/CB0-HCD_2/posre_CB.itp
- HP-b-CD (HCD)/CBp-HCD docking.txt
- HP-b-CD (HCD)/CBp-HCD_1/
- HP-b-CD (HCD)/CBp-HCD_1/CB.in
- HP-b-CD (HCD)/CBp-HCD_1/CBp_1.itp
- HP-b-CD (HCD)/CBp-HCD_1/CBp-HCD_1 MD.txt
- HP-b-CD (HCD)/CBp-HCD_1/CBp-HCD_1 parametrization.txt
- HP-b-CD (HCD)/CBp-HCD_1/CBp-HCD_1.gro
- HP-b-CD (HCD)/CBp-HCD_1/CBp-HCD_1.top
- HP-b-CD (HCD)/CBp-HCD_1/em.mdp
- HP-b-CD (HCD)/CBp-HCD_1/ions.mdp
- HP-b-CD (HCD)/CBp-HCD_1/md.mdp
- HP-b-CD (HCD)/CBp-HCD_1/mmpbsa.in
- HP-b-CD (HCD)/CBp-HCD_1/npt.mdp
- HP-b-CD (HCD)/CBp-HCD_1/nvt.mdp
- HP-b-CD (HCD)/CBp-HCD_1/posre_CB.itp
- HP-b-CD (HCD)/CBp-HCD_2/
- HP-b-CD (HCD)/CBp-HCD_2/CB.in
- HP-b-CD (HCD)/CBp-HCD_2/CBp_2.itp
- HP-b-CD (HCD)/CBp-HCD_2/CBp-HCD_2 MD.txt
- HP-b-CD (HCD)/CBp-HCD_2/CBp-HCD_2 parametrization.txt
- HP-b-CD (HCD)/CBp-HCD_2/CBp-HCD_2.gro
- HP-b-CD (HCD)/CBp-HCD_2/CBp-HCD_2.top
- HP-b-CD (HCD)/CBp-HCD_2/em.mdp
- HP-b-CD (HCD)/CBp-HCD_2/ions.mdp
- HP-b-CD (HCD)/CBp-HCD_2/md.mdp
- HP-b-CD (HCD)/CBp-HCD_2/mmpbsa.in
- HP-b-CD (HCD)/CBp-HCD_2/npt.mdp
- HP-b-CD (HCD)/CBp-HCD_2/nvt.mdp
- HP-b-CD (HCD)/CBp-HCD_2/posre_CB.itp
- HP-b-CD (HCD)/CBz-HCD docking.txt
- HP-b-CD (HCD)/CBz-HCD_1/
- HP-b-CD (HCD)/CBz-HCD_1/CB.in
- HP-b-CD (HCD)/CBz-HCD_1/CBz_1.itp
- HP-b-CD (HCD)/CBz-HCD_1/CBz-HCD_1 MD.txt
- HP-b-CD (HCD)/CBz-HCD_1/CBz-HCD_1 parametrization.txt
- HP-b-CD (HCD)/CBz-HCD_1/CBz-HCD_1.gro
- HP-b-CD (HCD)/CBz-HCD_1/CBz-HCD_1.top
- HP-b-CD (HCD)/CBz-HCD_1/em.mdp
- HP-b-CD (HCD)/CBz-HCD_1/md.mdp
- HP-b-CD (HCD)/CBz-HCD_1/mmpbsa.in
- HP-b-CD (HCD)/CBz-HCD_1/npt.mdp
- HP-b-CD (HCD)/CBz-HCD_1/nvt.mdp
- HP-b-CD (HCD)/CBz-HCD_1/posre_CB.itp
- HP-b-CD (HCD)/CBz-HCD_2/
- HP-b-CD (HCD)/CBz-HCD_2/CB.in
- HP-b-CD (HCD)/CBz-HCD_2/CBz_2.itp
- HP-b-CD (HCD)/CBz-HCD_2/CBz-HCD_2 MD.txt
- HP-b-CD (HCD)/CBz-HCD_2/CBz-HCD_2 parametrization.txt
- HP-b-CD (HCD)/CBz-HCD_2/CBz-HCD_2.gro
- HP-b-CD (HCD)/CBz-HCD_2/CBz-HCD_2.top
- HP-b-CD (HCD)/CBz-HCD_2/em.mdp
- HP-b-CD (HCD)/CBz-HCD_2/md.mdp
- HP-b-CD (HCD)/CBz-HCD_2/mmpbsa.in
- HP-b-CD (HCD)/CBz-HCD_2/npt.mdp
- HP-b-CD (HCD)/CBz-HCD_2/nvt.mdp
- HP-b-CD (HCD)/CBz-HCD_2/posre_CB.itp
- HP-b-CD (HCD)/HCD.in
- HP-b-CD (HCD)/HCD.itp
- HP-b-CD (HCD)/HCD_parametrization.txt
- HP-b-CD (HCD)/HCD_simulation_gyrate.txt
- HP-b-CD (HCD)/posre_HCD.itp
- SBE-b-CD (SCD)/CB0_SCD_docking.txt
- SBE-b-CD (SCD)/CB0-SCD_1/
- SBE-b-CD (SCD)/CB0-SCD_1/CB.in
- SBE-b-CD (SCD)/CB0-SCD_1/CB0_1.itp
- SBE-b-CD (SCD)/CB0-SCD_1/CB0_SCD_1 MD.txt
- SBE-b-CD (SCD)/CB0-SCD_1/CB0_SCD_1 parametrization.txt
- SBE-b-CD (SCD)/CB0-SCD_1/CB0_SCD_1.gro
- SBE-b-CD (SCD)/CB0-SCD_1/CB0_SCD_1.top
- SBE-b-CD (SCD)/CB0-SCD_1/em.mdp
- SBE-b-CD (SCD)/CB0-SCD_1/ions.mdp
- SBE-b-CD (SCD)/CB0-SCD_1/md.mdp
- SBE-b-CD (SCD)/CB0-SCD_1/mmpbsa.in
- SBE-b-CD (SCD)/CB0-SCD_1/npt.mdp
- SBE-b-CD (SCD)/CB0-SCD_1/nvt.mdp
- SBE-b-CD (SCD)/CB0-SCD_1/posre_CB.itp
- SBE-b-CD (SCD)/CB0-SCD_2/
- SBE-b-CD (SCD)/CB0-SCD_2/CB.in
- SBE-b-CD (SCD)/CB0-SCD_2/CB0_2.itp
- SBE-b-CD (SCD)/CB0-SCD_2/CB0_SCD_2 MD.txt
- SBE-b-CD (SCD)/CB0-SCD_2/CB0_SCD_2 parametrization.txt
- SBE-b-CD (SCD)/CB0-SCD_2/CB0_SCD_2.gro
- SBE-b-CD (SCD)/CB0-SCD_2/CB0_SCD_2.top
- SBE-b-CD (SCD)/CB0-SCD_2/mmpbsa.in
- SBE-b-CD (SCD)/CB0-SCD_2/posre_CB.itp
- SBE-b-CD (SCD)/CBp_SCD_docking.txt
- SBE-b-CD (SCD)/CBp-SCD_1/
- SBE-b-CD (SCD)/CBp-SCD_1/CB.in
- SBE-b-CD (SCD)/CBp-SCD_1/CBp_1.itp
- SBE-b-CD (SCD)/CBp-SCD_1/CBp_SCD_1 MD.txt
- SBE-b-CD (SCD)/CBp-SCD_1/CBp_SCD_1 parametrization.txt
- SBE-b-CD (SCD)/CBp-SCD_1/CBp_SCD_1.gro
- SBE-b-CD (SCD)/CBp-SCD_1/CBp_SCD_1.top
- SBE-b-CD (SCD)/CBp-SCD_1/mmpbsa.in
- SBE-b-CD (SCD)/CBp-SCD_1/posre_CB.itp
- SBE-b-CD (SCD)/CBp-SCD_2/
- SBE-b-CD (SCD)/CBp-SCD_2/CB.in
- SBE-b-CD (SCD)/CBp-SCD_2/CBp_2.itp
- SBE-b-CD (SCD)/CBp-SCD_2/CBp_SCD_2 MD.txt
- SBE-b-CD (SCD)/CBp-SCD_2/CBp_SCD_2 parametrization.txt
- SBE-b-CD (SCD)/CBp-SCD_2/CBp_SCD_2.gro
- SBE-b-CD (SCD)/CBp-SCD_2/CBp_SCD_2.top
- SBE-b-CD (SCD)/CBp-SCD_2/mmpbsa.in
- SBE-b-CD (SCD)/CBp-SCD_2/posre_CB.itp
- SBE-b-CD (SCD)/CBz_SCD_docking.txt
- SBE-b-CD (SCD)/CBz-SCD_1/
- SBE-b-CD (SCD)/CBz-SCD_1/CB.in
- SBE-b-CD (SCD)/CBz-SCD_1/CBz_1.itp
- SBE-b-CD (SCD)/CBz-SCD_1/CBz_SCD_1 MD.txt
- SBE-b-CD (SCD)/CBz-SCD_1/CBz_SCD_1 parametrization.txt
- SBE-b-CD (SCD)/CBz-SCD_1/CBz_SCD_1.gro
- SBE-b-CD (SCD)/CBz-SCD_1/CBz_SCD_1.top
- SBE-b-CD (SCD)/CBz-SCD_1/mmpbsa.in
- SBE-b-CD (SCD)/CBz-SCD_1/posre_CB.itp
- SBE-b-CD (SCD)/CBz-SCD_2/
- SBE-b-CD (SCD)/CBz-SCD_2/CB.in
- SBE-b-CD (SCD)/CBz-SCD_2/CBz_2.itp
- SBE-b-CD (SCD)/CBz-SCD_2/CBz_SCD_2 MD.txt
- SBE-b-CD (SCD)/CBz-SCD_2/CBz_SCD_2 parametrization.txt
- SBE-b-CD (SCD)/CBz-SCD_2/CBz_SCD_2.gro
- SBE-b-CD (SCD)/CBz-SCD_2/CBz_SCD_2.top
- SBE-b-CD (SCD)/CBz-SCD_2/mmpbsa.in
- SBE-b-CD (SCD)/CBz-SCD_2/posre_CB.itp
- SBE-b-CD (SCD)/em.mdp
- SBE-b-CD (SCD)/ions.mdp
- SBE-b-CD (SCD)/md.mdp
- SBE-b-CD (SCD)/npt.mdp
- SBE-b-CD (SCD)/nvt.mdp
- SBE-b-CD (SCD)/posre_SCD.itp
- SBE-b-CD (SCD)/SCD parametrization.txt
- SBE-b-CD (SCD)/SCD.in
- SBE-b-CD (SCD)/SCD.itp
- SBE-b-CD (SCD)/SCD.pdb
