# Supplementary material for: Investigation of the Affinity of Ceftobiprole for Selected Cyclodextrins Using Molecular Dynamics Simulations and HPLC
Source: Int J Mol Sci. 2023 Nov 23;24(23):16644. doi: 10.3390/ijms242316644 (PMC10706467; doi:10.3390/ijms242316644)
Supplement: Supplementary file 1 [file ijms-24-16644-s001.zip › b-CD (BCD)/BCD parametrization.txt]

gmx -quiet editconf -f 2236679.pdb -o BCD.pdb -c
antechamber -i BCD.pdb -fi pdb -o BCD.mol2 -fo mol2 -c bcc -nc 0 -s 2
parmchk2 -i BCD.mol2 -f mol2 -o BCD.frcmod
tleap -s -f BCD.in
acpype -p BCD.prmtop -x BCD.inpcrd
