# Supplementary material for: Investigation of the Affinity of Ceftobiprole for Selected Cyclodextrins Using Molecular Dynamics Simulations and HPLC
Source: Int J Mol Sci. 2023 Nov 23;24(23):16644. doi: 10.3390/ijms242316644 (PMC10706467; doi:10.3390/ijms242316644)
Supplement: Supplementary file 1 [file ijms-24-16644-s001.zip › b-CD (BCD)/BCD.in]

source leaprc.gaff
loadAmberParams BCD.frcmod
BCD = loadMol2 BCD.mol2
check BCD
saveoff BCD BCD.lib
saveAmberParm BCD BCD.prmtop BCD.inpcrd
quit
