# Supplementary material for: Investigation of the Affinity of Ceftobiprole for Selected Cyclodextrins Using Molecular Dynamics Simulations and HPLC
Source: Int J Mol Sci. 2023 Nov 23;24(23):16644. doi: 10.3390/ijms242316644 (PMC10706467; doi:10.3390/ijms242316644)
Supplement: Supplementary file 1 [file ijms-24-16644-s001.zip › b-CD (BCD)/CB0-BCD docking.txt]

mk_prepare_ligand.py -i CB.sdf -o CB0.pdbqt
prepare_receptor -r BCD.pdb -o BCD.pdbqt
pythonsh ~/AutoDock-Vina/example/autodock_scripts/prepare_gpf.py -l CB0.pdbqt -r BCD.pdbqt -y
autogrid4 -p BCD.gpf -l BCD.glg
vina  --ligand CB0.pdbqt --maps BCD --scoring ad4 --exhaustiveness 32 --out CB0-BCD.pdbqt
