# Supplementary material for: Investigation of the Affinity of Ceftobiprole for Selected Cyclodextrins Using Molecular Dynamics Simulations and HPLC
Source: Int J Mol Sci. 2023 Nov 23;24(23):16644. doi: 10.3390/ijms242316644 (PMC10706467; doi:10.3390/ijms242316644)
Supplement: Supplementary file 1 [file ijms-24-16644-s001.zip › b-CD (BCD)/CB0-BCD_1/CB0-BCD_1 parametrization.txt]

antechamber -i CB0_1h.pdb -fi pdb -o CB0_1.mol2 -fo mol2 -c bcc -nc 0 -s 2
parmchk2 -i CB0_1.mol2 -f mol2 -o CB0_1.frcmod
tleap -s -f CB.in
acpype -p CB.prmtop -x CB.inpcrd
