# Supplementary material for: Investigation of the Affinity of Ceftobiprole for Selected Cyclodextrins Using Molecular Dynamics Simulations and HPLC
Source: Int J Mol Sci. 2023 Nov 23;24(23):16644. doi: 10.3390/ijms242316644 (PMC10706467; doi:10.3390/ijms242316644)
Supplement: Supplementary file 1 [file ijms-24-16644-s001.zip › b-CD (BCD)/CB0-BCD_1/CB0-BCD_1.gro]

CB0_BCD_1
205
    1BCD    C11    1   2.136   2.722   2.921
    1BCD    O11    2   2.151   2.613   2.827
    1BCD    C12    3   2.214   2.685   3.050
    1BCD    O13    4   2.148   2.574   3.113
    1BCD    C14    5   2.221   2.810   3.143
    1BCD    O15    6   2.289   2.787   3.268
    1BCD    C16    7   2.286   2.929   3.067
    1BCD    O16    8   2.202   2.958   2.952
    1BCD    C17    9   2.192   2.851   2.855
    1BCD    C18   10   2.113   2.897   2.730
    1BCD    O19   11   1.972   2.904   2.751
    1BCD    C21   12   2.525   2.983   3.043
    1BCD    O21   13   2.418   2.888   3.023
    1BCD    C22   14   2.629   2.923   3.141
    1BCD    O23   15   2.571   2.908   3.272
    1BCD    C24   16   2.755   3.012   3.149
    1BCD    O25   17   2.854   2.953   3.235
    1BCD    C26   18   2.813   3.038   3.007
    1BCD    O26   19   2.708   3.093   2.925
    1BCD    C27   20   2.592   3.008   2.906
    1BCD    C28   21   2.498   3.082   2.811
    1BCD    O29   22   2.572   3.117   2.695
    1BCD    C31   23   2.993   2.913   2.898
    1BCD    O31   24   2.857   2.913   2.949
    1BCD    C32   25   3.066   2.790   2.955
    1BCD    O33   26   3.083   2.810   3.096
    1BCD    C34   27   3.205   2.771   2.887
    1BCD    O35   28   3.266   2.646   2.924
    1BCD    C36   29   3.201   2.784   2.732
    1BCD    O36   30   3.128   2.904   2.698
    1BCD    C37   31   2.991   2.908   2.743
    1BCD    C38   32   2.922   3.030   2.677
    1BCD    O39   33   2.967   3.155   2.729
    1BCD    C41   34   3.208   2.591   2.579
    1BCD    O41   35   3.131   2.671   2.674
    1BCD    C42   36   3.196   2.443   2.619
    1BCD    O43   37   3.276   2.427   2.737
    1BCD    C44   38   3.247   2.350   2.506
    1BCD    O45   39   3.230   2.210   2.532
    1BCD    C46   40   3.183   2.385   2.369
    1BCD    O46   41   3.209   2.523   2.340
    1BCD    C47   42   3.157   2.620   2.435
    1BCD    C48   43   3.200   2.758   2.386
    1BCD    O49   44   3.343   2.766   2.380
    1BCD    C51   45   2.983   2.302   2.255
    1BCD    O51   46   3.040   2.367   2.372
    1BCD    C52   47   2.921   2.169   2.306
    1BCD    O53   48   3.024   2.077   2.342
    1BCD    C54   49   2.829   2.105   2.198
    1BCD    O55   50   2.767   1.984   2.246
    1BCD    C56   51   2.723   2.208   2.152
    1BCD    O56   52   2.796   2.320   2.096
    1BCD    C57   53   2.875   2.394   2.191
    1BCD    C58   54   2.932   2.523   2.127
    1BCD    O59   55   2.827   2.608   2.081
    1BCD    C61   56   2.505   2.226   2.264
    1BCD    O61   57   2.647   2.250   2.269
    1BCD    C62   58   2.462   2.143   2.388
    1BCD    O63   59   2.523   2.014   2.385
    1BCD    C64   60   2.308   2.128   2.389
    1BCD    O65   61   2.267   2.055   2.506
    1BCD    C66   62   2.236   2.265   2.378
    1BCD    O66   63   2.288   2.336   2.264
    1BCD    C67   64   2.430   2.362   2.261
    1BCD    C68   65   2.461   2.444   2.134
    1BCD    O69   66   2.431   2.370   2.016
    1BCD    C71   67   2.143   2.382   2.569
    1BCD    O71   68   2.263   2.342   2.498
    1BCD    C72   69   2.155   2.336   2.717
    1BCD    O73   70   2.154   2.193   2.726
    1BCD    C74   71   2.042   2.396   2.803
    1BCD    O75   72   2.067   2.365   2.941
    1BCD    C76   73   2.029   2.550   2.781
    1BCD    O76   74   2.013   2.577   2.639
    1BCD    C77   75   2.123   2.535   2.555
    1BCD    C78   76   2.098   2.583   2.409
    1BCD    O79   77   1.980   2.525   2.354
    1BCD    H10   78   2.132   2.825   2.649
    1BCD    H11   79   2.031   2.739   2.947
    1BCD    H12   80   2.316   2.656   3.022
    1BCD    H13   81   2.135   2.506   3.042
    1BCD    H14   82   2.118   2.839   3.164
    1BCD    H15   83   2.292   2.873   3.316
    1BCD    H16   84   2.292   3.017   3.132
    1BCD    H17   85   2.293   2.833   2.820
    1BCD    H18   86   2.151   2.994   2.697
    1BCD    H19   87   1.955   2.984   2.810
    1BCD    H20   88   2.413   3.018   2.785
    1BCD    H21   89   2.489   3.078   3.083
    1BCD    H22   90   2.661   2.826   3.102
    1BCD    H23   91   2.516   2.826   3.265
    1BCD    H24   92   2.724   3.108   3.189
    1BCD    H25   93   2.815   2.956   3.325
    1BCD    H26   94   2.896   3.109   3.013
    1BCD    H27   95   2.622   2.912   2.862
    1BCD    H28   96   2.460   3.173   2.860
    1BCD    H29   97   2.661   3.141   2.730
    1BCD    H30   98   2.815   3.020   2.697
    1BCD    H31   99   3.048   3.003   2.929
    1BCD    H32  100   3.005   2.702   2.934
    1BCD    H33  101   2.994   2.840   3.131
    1BCD    H34  102   3.268   2.852   2.924
    1BCD    H35  103   3.240   2.624   3.016
    1BCD    H36  104   3.303   2.791   2.693
    1BCD    H37  105   2.938   2.818   2.711
    1BCD    H38  106   2.937   3.024   2.569
    1BCD    H39  107   3.038   3.187   2.669
    1BCD    H40  108   3.160   2.833   2.456
    1BCD    H41  109   3.315   2.617   2.584
    1BCD    H42  110   3.091   2.419   2.638
    1BCD    H43  111   3.255   2.503   2.797
    1BCD    H44  112   3.355   2.369   2.499
    1BCD    H45  113   3.134   2.193   2.523
    1BCD    H46  114   3.229   2.321   2.293
    1BCD    H47  115   3.049   2.618   2.436
    1BCD    H48  116   3.155   2.777   2.288
    1BCD    H49  117   3.365   2.862   2.389
    1BCD    H50  118   2.991   2.577   2.203
    1BCD    H51  119   3.059   2.279   2.180
    1BCD    H52  120   2.859   2.191   2.393
    1BCD    H53  121   2.979   1.999   2.380
    1BCD    H54  122   2.892   2.082   2.112
    1BCD    H55  123   2.785   1.919   2.174
    1BCD    H56  124   2.658   2.165   2.075
    1BCD    H57  125   2.808   2.424   2.269
    1BCD    H58  126   2.999   2.497   2.045
    1BCD    H59  127   2.767   2.551   2.028
    1BCD    H60  128   2.567   2.474   2.135
    1BCD    H61  129   2.477   2.169   2.174
    1BCD    H62  130   2.493   2.198   2.478
    1BCD    H63  131   2.616   2.030   2.351
    1BCD    H64  132   2.280   2.070   2.300
    1BCD    H65  133   2.338   1.987   2.518
    1BCD    H66  134   2.128   2.248   2.364
    1BCD    H67  135   2.458   2.421   2.349
    1BCD    H68  136   2.402   2.536   2.137
    1BCD    H69  137   2.333   2.365   2.016
    1BCD    H70  138   2.185   2.557   2.347
    1BCD    H71  139   2.054   2.334   2.527
    1BCD    H72  140   2.250   2.370   2.758
    1BCD    H73  141   2.160   2.156   2.634
    1BCD    H74  142   1.948   2.350   2.771
    1BCD    H75  143   2.085   2.267   2.941
    1BCD    H76  144   1.942   2.588   2.836
    1BCD    H77  145   2.213   2.587   2.587
    1BCD    H78  146   2.091   2.693   2.408
    1BCD    H79  147   1.911   2.531   2.423
    2CB       N  148   2.773   2.364   2.931
    2CB      N1  149   2.661   2.439   2.657
    2CB      N2  150   2.563   3.022   2.362
    2CB      N3  151   2.483   3.212   2.058
    2CB      N4  152   3.078   2.463   3.092
    2CB      N5  153   2.725   2.556   3.129
    2CB      N6  154   2.892   2.567   3.287
    2CB      N7  155   2.533   2.626   3.219
    2CB       C  156   2.898   2.422   2.936
    2CB      C1  157   2.706   2.311   2.814
    2CB      C2  158   2.579   2.388   2.767
    2CB      C3  159   2.432   2.594   2.724
    2CB      C4  160   2.505   2.604   2.592
    2CB      C5  161   2.759   2.341   2.670
    2CB      C6  162   2.617   2.534   2.559
    2CB      C7  163   2.452   2.711   2.508
    2CB      C8  164   2.515   2.826   2.473
    2CB      C9  165   2.656   2.866   2.516
    2CB     C10  166   2.463   2.930   2.383
    2CB     C11  167   2.689   2.987   2.427
    2CB     C12  168   2.559   3.139   2.273
    2CB     C13  169   2.437   3.231   2.291
    2CB     C14  170   2.557   3.103   2.124
    2CB     C15  171   2.374   3.239   2.153
    2CB     C16  172   2.697   2.553   2.435
    2CB     C17  173   2.950   2.473   3.067
    2CB     C18  174   2.855   2.531   3.164
    2CB     C19  175   2.664   2.597   3.235
    2CB       O  176   2.966   2.425   2.836
    2CB      O1  177   2.847   2.305   2.596
    2CB      O2  178   2.351   2.933   2.335
    2CB      O3  179   2.654   2.606   2.335
    2CB      O4  180   2.830   2.552   2.457
    2CB      O5  181   3.160   2.383   3.010
    2CB       S  182   2.531   2.536   2.864
    2CB      S1  183   2.766   2.624   3.372
    2CB       H  184   2.719   2.373   3.017
    2CB      H1  185   2.441   3.176   1.971
    2CB      H2  186   2.847   2.482   2.524
    2CB      H3  187   2.512   2.632   3.120
    2CB      H4  188   2.473   2.563   3.269
    2CB      H5  189   3.113   2.368   2.922
    2CB      HA  190   2.686   2.205   2.829
    2CB      H6  191   2.492   2.329   2.736
    2CB      H7  192   2.350   2.524   2.711
    2CB      H8  193   2.392   2.691   2.749
    2CB      H9  194   2.352   2.696   2.466
    2CB     H10  195   2.656   2.891   2.622
    2CB     H11  196   2.732   2.790   2.501
    2CB     H12  197   2.727   3.072   2.486
    2CB     H13  198   2.763   2.959   2.351
    2CB     H14  199   2.649   3.200   2.291
    2CB     H15  200   2.365   3.191   2.363
    2CB     H16  201   2.470   3.331   2.323
    2CB     H17  202   2.658   3.087   2.084
    2CB     H18  203   2.500   3.010   2.114
    2CB     H19  204   2.300   3.157   2.146
    2CB     H20  205   2.324   3.335   2.136
   5.27000   5.27000   5.27000
