# Supplementary material for: Investigation of the Affinity of Ceftobiprole for Selected Cyclodextrins Using Molecular Dynamics Simulations and HPLC
Source: Int J Mol Sci. 2023 Nov 23;24(23):16644. doi: 10.3390/ijms242316644 (PMC10706467; doi:10.3390/ijms242316644)
Supplement: Supplementary file 1 [file ijms-24-16644-s001.zip › b-CD (BCD)/CB0-BCD_1/CB0-BCD_1.top]

#include "amber99sb.ff/forcefield.itp"

[ atomtypes ]
;name   bond_type     mass     charge   ptype   sigma         epsilon       Amb
 n        n           0.00000  0.00000   A     3.25000e-01   7.11280e-01 ; 1.82  0.1700
 nj       nj          0.00000  0.00000   A     3.25000e-01   7.11280e-01 ; 1.82  0.1700
 n3       n3          0.00000  0.00000   A     3.25000e-01   7.11280e-01 ; 1.82  0.1700
 n2       n2          0.00000  0.00000   A     3.25000e-01   7.11280e-01 ; 1.82  0.1700
 nc       nc          0.00000  0.00000   A     3.25000e-01   7.11280e-01 ; 1.82  0.1700
 nd       nd          0.00000  0.00000   A     3.25000e-01   7.11280e-01 ; 1.82  0.1700
 nh       nh          0.00000  0.00000   A     3.25000e-01   7.11280e-01 ; 1.82  0.1700
 c        c           0.00000  0.00000   A     3.39967e-01   3.59824e-01 ; 1.91  0.0860
 cy       cy          0.00000  0.00000   A     3.39967e-01   3.59824e-01 ; 1.91  0.0860
 c3       c3          0.00000  0.00000   A     3.39967e-01   4.57730e-01 ; 1.91  0.1094
 ce       ce          0.00000  0.00000   A     3.39967e-01   3.59824e-01 ; 1.91  0.0860
 cf       cf          0.00000  0.00000   A     3.39967e-01   3.59824e-01 ; 1.91  0.0860
 cc       cc          0.00000  0.00000   A     3.39967e-01   3.59824e-01 ; 1.91  0.0860
 cd       cd          0.00000  0.00000   A     3.39967e-01   3.59824e-01 ; 1.91  0.0860
 o        o           0.00000  0.00000   A     2.95992e-01   8.78640e-01 ; 1.66  0.2100
 oh       oh          0.00000  0.00000   A     3.06647e-01   8.80314e-01 ; 1.72  0.2104
 ss       ss          0.00000  0.00000   A     3.56359e-01   1.04600e+00 ; 2.00  0.2500
 hn       hn          0.00000  0.00000   A     1.06908e-01   6.56888e-02 ; 0.60  0.0157
 ho       ho          0.00000  0.00000   A     0.00000e+00   0.00000e+00 ; 0.00  0.0000
 h1       h1          0.00000  0.00000   A     2.47135e-01   6.56888e-02 ; 1.39  0.0157
 h2       h2          0.00000  0.00000   A     2.29317e-01   6.56888e-02 ; 1.29  0.0157
 ha       ha          0.00000  0.00000   A     2.59964e-01   6.27600e-02 ; 1.46  0.0150
 hc       hc          0.00000  0.00000   A     2.64953e-01   6.56888e-02 ; 1.49  0.0157
 os       os          0.00000  0.00000   A     3.00001e-01   7.11280e-01 ; 1.68  0.1700
 
#include "BCD.itp"

#ifdef POSRES
#include "posre_BCD.itp"
#endif

#include "CB0_1.itp"
 
#ifdef POSRES
#include "posre_CB.itp"
#endif

#include "amber99sb.ff/tip3p.itp"

#ifdef POSRES_WATER
; Position restraint for each water oxygen
[ position_restraints ]
;  i funct		 fcx		fcy		   fcz
   1	1		1000	   1000		  1000
#endif

; Include topology for ions
#include "amber99sb.ff/ions.itp"

[ system ]
CB0_BCD_1 in water

[ molecules ]
; Compound        nmols
 BCD              1     
 CB               1
SOL              4720
