# Supplementary material for: Investigation of the Affinity of Ceftobiprole for Selected Cyclodextrins Using Molecular Dynamics Simulations and HPLC
Source: Int J Mol Sci. 2023 Nov 23;24(23):16644. doi: 10.3390/ijms242316644 (PMC10706467; doi:10.3390/ijms242316644)
Supplement: Supplementary file 1 [file ijms-24-16644-s001.zip › b-CD (BCD)/CB0-BCD_1/em.mdp]

; Parameters describing what to do, when to stop and what to save
integrator	    = steep		; Algorithm (steep = steepest descent minimization)
emtol		    = 1000.0  	; Stop minimization when the maximum force < 10.0 kJ/mol
emstep          = 0.01      ; Energy step size
nsteps		    = 50000	  	; Maximum number of (minimization) steps to perform

; Parameters describing how to find the neighbors of each atom and how to calculate the interactions
nstlist         = 1             ; Frequency to update the neighbour list and long range forces
cutoff-scheme   = Verlet
rlist           = 1.2           ; Cut-off for making neighbour list (short range forces)
coulombtype     = PME           ; Treatment of long range electrostatic interactions
rcoulomb        = 1.2           ; long range electrostatic cut-off
vdw-type        = cutoff
vdw-modifier    = force-switch
rvdw-switch     = 1.0
rvdw            = 1.2           ; long range Van der Waals cut-off
pbc             = xyz           ; Periodic Boundary Conditions
DispCorr        = no
