# Supplementary material for: Investigation of the Affinity of Ceftobiprole for Selected Cyclodextrins Using Molecular Dynamics Simulations and HPLC
Source: Int J Mol Sci. 2023 Nov 23;24(23):16644. doi: 10.3390/ijms242316644 (PMC10706467; doi:10.3390/ijms242316644)
Supplement: Supplementary file 1 [file ijms-24-16644-s001.zip › b-CD (BCD)/CB0-BCD_2/CB0-BCD_2.gro]

CB0_BCD_2
205
    1BCD    C11    1   2.184   2.768   2.941
    1BCD    O11    2   2.197   2.658   2.846
    1BCD    C12    3   2.259   2.730   3.071
    1BCD    O13    4   2.186   2.624   3.135
    1BCD    C14    5   2.274   2.854   3.163
    1BCD    O15    6   2.351   2.828   3.282
    1BCD    C16    7   2.334   2.976   3.086
    1BCD    O16    8   2.249   3.002   2.972
    1BCD    C17    9   2.244   2.895   2.876
    1BCD    C18   10   2.170   2.942   2.748
    1BCD    O19   11   2.029   2.943   2.767
    1BCD    C21   12   2.571   3.035   3.062
    1BCD    O21   13   2.465   2.940   3.038
    1BCD    C22   14   2.673   2.968   3.158
    1BCD    O23   15   2.614   2.944   3.286
    1BCD    C24   16   2.799   3.056   3.170
    1BCD    O25   17   2.898   2.995   3.255
    1BCD    C26   18   2.858   3.089   3.030
    1BCD    O26   19   2.754   3.150   2.951
    1BCD    C27   20   2.639   3.066   2.927
    1BCD    C28   21   2.548   3.142   2.830
    1BCD    O29   22   2.620   3.163   2.708
    1BCD    C31   23   3.034   2.966   2.914
    1BCD    O31   24   2.898   2.968   2.962
    1BCD    C32   25   3.103   2.840   2.973
    1BCD    O33   26   3.115   2.858   3.115
    1BCD    C34   27   3.242   2.817   2.908
    1BCD    O35   28   3.295   2.689   2.945
    1BCD    C36   29   3.241   2.831   2.753
    1BCD    O36   30   3.174   2.955   2.718
    1BCD    C37   31   3.036   2.964   2.760
    1BCD    C38   32   2.967   3.084   2.692
    1BCD    O39   33   2.998   3.210   2.755
    1BCD    C41   34   3.245   2.635   2.608
    1BCD    O41   35   3.168   2.718   2.699
    1BCD    C42   36   3.224   2.485   2.646
    1BCD    O43   37   3.293   2.461   2.770
    1BCD    C44   38   3.283   2.396   2.534
    1BCD    O45   39   3.274   2.255   2.557
    1BCD    C46   40   3.221   2.432   2.397
    1BCD    O46   41   3.254   2.570   2.369
    1BCD    C47   42   3.203   2.669   2.462
    1BCD    C48   43   3.257   2.807   2.417
    1BCD    O49   44   3.398   2.814   2.442
    1BCD    C51   45   3.019   2.364   2.280
    1BCD    O51   46   3.077   2.419   2.400
    1BCD    C52   47   2.968   2.221   2.315
    1BCD    O53   48   3.080   2.134   2.327
    1BCD    C54   49   2.871   2.166   2.207
    1BCD    O55   50   2.813   2.039   2.248
    1BCD    C56   51   2.761   2.270   2.170
    1BCD    O56   52   2.829   2.392   2.130
    1BCD    C57   53   2.906   2.458   2.233
    1BCD    C58   54   2.962   2.589   2.173
    1BCD    O59   55   2.852   2.675   2.141
    1BCD    C61   56   2.540   2.276   2.278
    1BCD    O61   57   2.683   2.298   2.288
    1BCD    C62   58   2.497   2.197   2.403
    1BCD    O63   59   2.566   2.072   2.404
    1BCD    C64   60   2.344   2.175   2.405
    1BCD    O65   61   2.312   2.110   2.529
    1BCD    C66   62   2.268   2.310   2.389
    1BCD    O66   63   2.323   2.382   2.276
    1BCD    C67   64   2.465   2.411   2.277
    1BCD    C68   65   2.499   2.498   2.154
    1BCD    O69   66   2.484   2.425   2.032
    1BCD    C71   67   2.173   2.430   2.580
    1BCD    O71   68   2.292   2.386   2.509
    1BCD    C72   69   2.184   2.387   2.728
    1BCD    O73   70   2.179   2.244   2.740
    1BCD    C74   71   2.072   2.451   2.813
    1BCD    O75   72   2.088   2.413   2.950
    1BCD    C76   73   2.071   2.605   2.795
    1BCD    O76   74   2.062   2.634   2.653
    1BCD    C77   75   2.170   2.584   2.571
    1BCD    C78   76   2.150   2.638   2.428
    1BCD    O79   77   2.026   2.593   2.375
    1BCD    H10   78   2.192   2.872   2.667
    1BCD    H11   79   2.079   2.787   2.966
    1BCD    H12   80   2.360   2.696   3.044
    1BCD    H13   81   2.174   2.556   3.064
    1BCD    H14   82   2.173   2.883   3.193
    1BCD    H15   83   2.337   2.904   3.343
    1BCD    H16   84   2.338   3.064   3.151
    1BCD    H17   85   2.346   2.871   2.848
    1BCD    H18   86   2.206   3.041   2.719
    1BCD    H19   87   2.005   3.029   2.811
    1BCD    H20   88   2.457   3.084   2.811
    1BCD    H21   89   2.534   3.128   3.107
    1BCD    H22   90   2.702   2.872   3.112
    1BCD    H23   91   2.539   2.882   3.270
    1BCD    H24   92   2.768   3.151   3.216
    1BCD    H25   93   2.859   2.995   3.346
    1BCD    H26   94   2.942   3.158   3.041
    1BCD    H27   95   2.670   2.972   2.880
    1BCD    H28   96   2.518   3.238   2.874
    1BCD    H29   97   2.709   3.195   2.738
    1BCD    H30   98   2.859   3.066   2.699
    1BCD    H31   99   3.091   3.054   2.948
    1BCD    H32  100   3.040   2.752   2.951
    1BCD    H33  101   3.020   2.867   3.145
    1BCD    H34  102   3.306   2.896   2.947
    1BCD    H35  103   3.276   2.674   3.040
    1BCD    H36  104   3.343   2.834   2.715
    1BCD    H37  105   2.984   2.875   2.725
    1BCD    H38  106   2.992   3.086   2.585
    1BCD    H39  107   3.042   3.270   2.689
    1BCD    H40  108   3.205   2.886   2.471
    1BCD    H41  109   3.352   2.653   2.619
    1BCD    H42  110   3.117   2.464   2.657
    1BCD    H43  111   3.278   2.540   2.828
    1BCD    H44  112   3.390   2.421   2.529
    1BCD    H45  113   3.179   2.235   2.578
    1BCD    H46  114   3.264   2.367   2.321
    1BCD    H47  115   3.094   2.671   2.455
    1BCD    H48  116   3.235   2.820   2.310
    1BCD    H49  117   3.437   2.882   2.379
    1BCD    H50  118   3.027   2.639   2.245
    1BCD    H51  119   3.093   2.355   2.200
    1BCD    H52  120   2.916   2.226   2.411
    1BCD    H53  121   3.051   2.054   2.374
    1BCD    H54  122   2.930   2.149   2.117
    1BCD    H55  123   2.850   1.974   2.184
    1BCD    H56  124   2.700   2.233   2.087
    1BCD    H57  125   2.843   2.485   2.319
    1BCD    H58  126   3.022   2.566   2.084
    1BCD    H59  127   2.801   2.630   2.070
    1BCD    H60  128   2.602   2.534   2.164
    1BCD    H61  129   2.514   2.218   2.188
    1BCD    H62  130   2.523   2.256   2.492
    1BCD    H63  131   2.651   2.091   2.357
    1BCD    H64  132   2.316   2.111   2.321
    1BCD    H65  133   2.383   2.043   2.539
    1BCD    H66  134   2.161   2.291   2.373
    1BCD    H67  135   2.490   2.468   2.367
    1BCD    H68  136   2.433   2.585   2.155
    1BCD    H69  137   2.388   2.403   2.027
    1BCD    H70  138   2.234   2.607   2.364
    1BCD    H71  139   2.082   2.388   2.537
    1BCD    H72  140   2.278   2.425   2.769
    1BCD    H73  141   2.229   2.208   2.662
    1BCD    H74  142   1.976   2.413   2.776
    1BCD    H75  143   2.116   2.318   2.942
    1BCD    H76  144   1.985   2.649   2.848
    1BCD    H77  145   2.265   2.621   2.607
    1BCD    H78  146   2.151   2.748   2.433
    1BCD    H79  147   1.975   2.565   2.455
    2CB       N  148   2.679   2.901   2.225
    2CB      N1  149   2.726   2.834   2.527
    2CB      N2  150   2.502   2.352   2.927
    2CB      N3  151   2.303   2.136   3.147
    2CB      N4  152   2.647   2.796   1.977
    2CB      N5  153   2.298   2.810   2.089
    2CB      N6  154   2.383   2.720   1.893
    2CB      N7  155   2.085   2.745   2.110
    2CB       C  156   2.558   2.925   2.160
    2CB      C1  157   2.714   2.952   2.354
    2CB      C2  158   2.621   2.921   2.475
    2CB      C3  159   2.467   2.820   2.643
    2CB      C4  160   2.592   2.768   2.712
    2CB      C5  161   2.824   2.879   2.438
    2CB      C6  162   2.715   2.762   2.652
    2CB      C7  163   2.567   2.697   2.838
    2CB      C8  164   2.543   2.565   2.847
    2CB      C9  165   2.537   2.475   2.726
    2CB     C10  166   2.525   2.481   2.968
    2CB     C11  167   2.522   2.333   2.783
    2CB     C12  168   2.478   2.240   3.022
    2CB     C13  169   2.446   2.100   2.961
    2CB     C14  170   2.359   2.268   3.116
    2CB     C15  171   2.315   2.054   3.027
    2CB     C16  172   2.833   2.687   2.706
    2CB     C17  173   2.539   2.844   2.033
    2CB     C18  174   2.404   2.796   2.001
    2CB     C19  175   2.198   2.746   2.038
    2CB       O  176   2.478   3.003   2.207
    2CB      O1  177   2.945   2.869   2.432
    2CB      O2  178   2.531   2.519   3.083
    2CB      O3  179   2.854   2.664   2.823
    2CB      O4  180   2.917   2.640   2.615
    2CB      O5  181   2.740   2.898   1.954
    2CB       S  182   2.478   2.805   2.461
    2CB      S1  183   2.230   2.666   1.888
    2CB       H  184   2.742   2.837   2.177
    2CB      H1  185   2.207   2.139   3.184
    2CB      H2  186   2.991   2.618   2.674
    2CB      H3  187   2.065   2.651   2.144
    2CB      H4  188   2.088   2.815   2.182
    2CB      H5  189   2.833   2.861   1.939
    2CB      HA  190   2.737   3.058   2.343
    2CB      H6  191   2.594   3.007   2.536
    2CB      H7  192   2.382   2.761   2.677
    2CB      H8  193   2.450   2.925   2.669
    2CB      H9  194   2.577   2.754   2.930
    2CB     H10  195   2.453   2.502   2.661
    2CB     H11  196   2.628   2.487   2.667
    2CB     H12  197   2.613   2.274   2.766
    2CB     H13  198   2.437   2.281   2.736
    2CB     H14  199   2.567   2.229   3.085
    2CB     H15  200   2.435   2.100   2.852
    2CB     H16  201   2.528   2.032   2.987
    2CB     H17  202   2.286   2.329   3.063
    2CB     H18  203   2.391   2.322   3.205
    2CB     H19  204   2.318   1.946   3.051
    2CB     H20  205   2.231   2.073   2.959
   5.27000   5.27000   5.27000
