# Supplementary material for: Investigation of the Affinity of Ceftobiprole for Selected Cyclodextrins Using Molecular Dynamics Simulations and HPLC
Source: Int J Mol Sci. 2023 Nov 23;24(23):16644. doi: 10.3390/ijms242316644 (PMC10706467; doi:10.3390/ijms242316644)
Supplement: Supplementary file 1 [file ijms-24-16644-s001.zip › b-CD (BCD)/CBp-BCD_1/CBp-BCD_1.gro]

CBp_BCD_1
206
    1BCD    C11    1   2.123   2.720   2.918
    1BCD    O11    2   2.137   2.611   2.825
    1BCD    C12    3   2.204   2.683   3.045
    1BCD    O13    4   2.139   2.573   3.110
    1BCD    C14    5   2.217   2.807   3.138
    1BCD    O15    6   2.296   2.783   3.257
    1BCD    C16    7   2.276   2.927   3.060
    1BCD    O16    8   2.189   2.955   2.947
    1BCD    C17    9   2.176   2.849   2.850
    1BCD    C18   10   2.095   2.894   2.726
    1BCD    O19   11   1.954   2.898   2.748
    1BCD    C21   12   2.515   2.980   3.035
    1BCD    O21   13   2.407   2.887   3.011
    1BCD    C22   14   2.617   2.919   3.135
    1BCD    O23   15   2.559   2.908   3.265
    1BCD    C24   16   2.743   3.010   3.143
    1BCD    O25   17   2.843   2.955   3.230
    1BCD    C26   18   2.802   3.039   3.002
    1BCD    O26   19   2.697   3.093   2.919
    1BCD    C27   20   2.583   3.006   2.899
    1BCD    C28   21   2.488   3.077   2.802
    1BCD    O29   22   2.561   3.106   2.683
    1BCD    C31   23   2.984   2.922   2.890
    1BCD    O31   24   2.850   2.915   2.944
    1BCD    C32   25   3.066   2.806   2.949
    1BCD    O33   26   3.085   2.831   3.090
    1BCD    C34   27   3.204   2.796   2.877
    1BCD    O35   28   3.283   2.686   2.922
    1BCD    C36   29   3.192   2.795   2.722
    1BCD    O36   30   3.114   2.911   2.685
    1BCD    C37   31   2.979   2.914   2.736
    1BCD    C38   32   2.907   3.032   2.670
    1BCD    O39   33   2.951   3.160   2.718
    1BCD    C41   34   3.196   2.593   2.581
    1BCD    O41   35   3.123   2.676   2.677
    1BCD    C42   36   3.180   2.446   2.626
    1BCD    O43   37   3.263   2.430   2.741
    1BCD    C44   38   3.225   2.347   2.516
    1BCD    O45   39   3.194   2.210   2.549
    1BCD    C46   40   3.169   2.382   2.375
    1BCD    O46   41   3.197   2.519   2.345
    1BCD    C47   42   3.143   2.618   2.437
    1BCD    C48   43   3.187   2.755   2.383
    1BCD    O49   44   3.330   2.763   2.376
    1BCD    C51   45   2.970   2.305   2.258
    1BCD    O51   46   3.026   2.368   2.374
    1BCD    C52   47   2.908   2.173   2.310
    1BCD    O53   48   3.012   2.083   2.350
    1BCD    C54   49   2.819   2.108   2.201
    1BCD    O55   50   2.758   1.986   2.248
    1BCD    C56   51   2.712   2.210   2.153
    1BCD    O56   52   2.784   2.323   2.097
    1BCD    C57   53   2.863   2.398   2.193
    1BCD    C58   54   2.920   2.526   2.128
    1BCD    O59   55   2.815   2.612   2.085
    1BCD    C61   56   2.492   2.225   2.261
    1BCD    O61   57   2.634   2.251   2.269
    1BCD    C62   58   2.450   2.141   2.384
    1BCD    O63   59   2.510   2.011   2.379
    1BCD    C64   60   2.295   2.125   2.386
    1BCD    O65   61   2.255   2.053   2.503
    1BCD    C66   62   2.223   2.263   2.374
    1BCD    O66   63   2.275   2.333   2.259
    1BCD    C67   64   2.417   2.360   2.259
    1BCD    C68   65   2.450   2.446   2.135
    1BCD    O69   66   2.424   2.373   2.014
    1BCD    C71   67   2.131   2.380   2.566
    1BCD    O71   68   2.251   2.340   2.493
    1BCD    C72   69   2.145   2.334   2.713
    1BCD    O73   70   2.145   2.191   2.724
    1BCD    C74   71   2.031   2.394   2.800
    1BCD    O75   72   2.057   2.363   2.939
    1BCD    C76   73   2.016   2.547   2.779
    1BCD    O76   74   2.003   2.574   2.637
    1BCD    C77   75   2.115   2.533   2.556
    1BCD    C78   76   2.097   2.586   2.411
    1BCD    O79   77   1.979   2.532   2.351
    1BCD    H10   78   2.116   2.825   2.644
    1BCD    H11   79   2.018   2.736   2.947
    1BCD    H12   80   2.305   2.653   3.015
    1BCD    H13   81   2.125   2.504   3.039
    1BCD    H14   82   2.116   2.834   3.168
    1BCD    H15   83   2.279   2.858   3.319
    1BCD    H16   84   2.283   3.016   3.125
    1BCD    H17   85   2.276   2.829   2.811
    1BCD    H18   86   2.130   2.993   2.696
    1BCD    H19   87   1.936   2.977   2.806
    1BCD    H20   88   2.402   3.014   2.780
    1BCD    H21   89   2.479   3.076   3.075
    1BCD    H22   90   2.648   2.821   3.098
    1BCD    H23   91   2.484   2.844   3.256
    1BCD    H24   92   2.709   3.107   3.183
    1BCD    H25   93   2.800   2.951   3.318
    1BCD    H26   94   2.883   3.112   3.011
    1BCD    H27   95   2.614   2.910   2.857
    1BCD    H28   96   2.452   3.170   2.847
    1BCD    H29   97   2.647   3.141   2.716
    1BCD    H30   98   2.801   3.021   2.692
    1BCD    H31   99   3.034   3.016   2.918
    1BCD    H32  100   3.010   2.714   2.931
    1BCD    H33  101   2.995   2.847   3.128
    1BCD    H34  102   3.257   2.888   2.903
    1BCD    H35  103   3.231   2.635   2.990
    1BCD    H36  104   3.292   2.802   2.678
    1BCD    H37  105   2.926   2.821   2.708
    1BCD    H38  106   2.920   3.025   2.561
    1BCD    H39  107   3.035   3.181   2.671
    1BCD    H40  108   3.147   2.832   2.449
    1BCD    H41  109   3.303   2.616   2.583
    1BCD    H42  110   3.074   2.427   2.650
    1BCD    H43  111   3.254   2.513   2.794
    1BCD    H44  112   3.334   2.356   2.509
    1BCD    H45  113   3.114   2.187   2.495
    1BCD    H46  114   3.215   2.316   2.301
    1BCD    H47  115   3.034   2.616   2.437
    1BCD    H48  116   3.143   2.771   2.283
    1BCD    H49  117   3.353   2.857   2.395
    1BCD    H50  118   2.982   2.579   2.202
    1BCD    H51  119   3.046   2.282   2.182
    1BCD    H52  120   2.845   2.197   2.396
    1BCD    H53  121   2.968   1.999   2.374
    1BCD    H54  122   2.883   2.085   2.115
    1BCD    H55  123   2.764   1.925   2.172
    1BCD    H56  124   2.649   2.166   2.075
    1BCD    H57  125   2.796   2.429   2.271
    1BCD    H58  126   2.985   2.499   2.044
    1BCD    H59  127   2.754   2.555   2.033
    1BCD    H60  128   2.555   2.477   2.139
    1BCD    H61  129   2.466   2.169   2.171
    1BCD    H62  130   2.481   2.194   2.475
    1BCD    H63  131   2.604   2.028   2.349
    1BCD    H64  132   2.267   2.067   2.297
    1BCD    H65  133   2.324   1.984   2.515
    1BCD    H66  134   2.115   2.246   2.361
    1BCD    H67  135   2.444   2.418   2.349
    1BCD    H68  136   2.388   2.537   2.137
    1BCD    H69  137   2.327   2.359   2.015
    1BCD    H70  138   2.185   2.560   2.351
    1BCD    H71  139   2.042   2.334   2.523
    1BCD    H72  140   2.240   2.370   2.752
    1BCD    H73  141   2.152   2.154   2.632
    1BCD    H74  142   1.937   2.347   2.769
    1BCD    H75  143   2.076   2.265   2.938
    1BCD    H76  144   1.928   2.585   2.832
    1BCD    H77  145   2.205   2.578   2.597
    1BCD    H78  146   2.091   2.696   2.413
    1BCD    H79  147   1.909   2.532   2.419
    2CB       N  148   2.776   2.362   2.977
    2CB      N1  149   2.656   2.422   2.697
    2CB      N2  150   2.553   2.977   2.363
    2CB      N3  151   2.675   3.236   2.125
    2CB      N4  152   3.067   2.527   3.100
    2CB      N5  153   2.710   2.552   3.186
    2CB      N6  154   2.895   2.631   3.300
    2CB      N7  155   2.527   2.595   3.309
    2CB       C  156   2.881   2.450   2.968
    2CB      C1  157   2.705   2.305   2.863
    2CB      C2  158   2.578   2.382   2.815
    2CB      C3  159   2.435   2.592   2.763
    2CB      C4  160   2.499   2.584   2.627
    2CB      C5  161   2.755   2.325   2.714
    2CB      C6  162   2.609   2.509   2.594
    2CB      C7  163   2.445   2.684   2.536
    2CB      C8  164   2.506   2.796   2.494
    2CB      C9  165   2.647   2.839   2.532
    2CB     C10  166   2.453   2.891   2.396
    2CB     C11  167   2.680   2.950   2.431
    2CB     C12  168   2.540   3.083   2.264
    2CB     C13  169   2.538   3.030   2.119
    2CB     C14  170   2.657   3.183   2.265
    2CB     C15  171   2.637   3.117   2.039
    2CB     C16  172   2.686   2.519   2.466
    2CB     C17  173   2.938   2.509   3.093
    2CB     C18  174   2.848   2.564   3.196
    2CB     C19  175   2.660   2.606   3.292
    2CB       O  176   2.932   2.474   2.859
    2CB      O1  177   2.840   2.286   2.638
    2CB      O2  178   2.340   2.892   2.350
    2CB      O3  179   2.641   2.572   2.366
    2CB      O4  180   2.819   2.520   2.485
    2CB      O5  181   3.151   2.462   3.008
    2CB       S  182   2.541   2.540   2.900
    2CB      S1  183   2.775   2.678   3.399
    2CB       H  184   2.734   2.352   3.070
    2CB      H1  185   2.770   3.272   2.108
    2CB      H2  186   2.611   3.317   2.106
    2CB      H3  187   2.838   2.458   2.557
    2CB      H4  188   2.512   2.510   3.363
    2CB      H5  189   2.481   2.590   3.220
    2CB      H6  190   3.094   2.421   2.935
    2CB      HA  191   2.685   2.200   2.885
    2CB      H7  192   2.488   2.324   2.794
    2CB      H8  193   2.345   2.530   2.763
    2CB      H9  194   2.407   2.695   2.783
    2CB     H10  195   2.349   2.663   2.490
    2CB     H11  196   2.650   2.874   2.635
    2CB     H12  197   2.723   2.761   2.525
    2CB     H13  198   2.716   3.040   2.482
    2CB     H14  199   2.754   2.915   2.359
    2CB     H15  200   2.445   3.136   2.282
    2CB     H16  201   2.568   2.924   2.115
    2CB     H17  202   2.437   3.037   2.078
    2CB     H18  203   2.642   3.263   2.338
    2CB     H19  204   2.749   3.130   2.291
    2CB     H20  205   2.593   3.151   1.946
    2CB     H21  206   2.727   3.058   2.018
   5.27000   5.27000   5.27000
