# Supplementary material for: Investigation of the Affinity of Ceftobiprole for Selected Cyclodextrins Using Molecular Dynamics Simulations and HPLC
Source: Int J Mol Sci. 2023 Nov 23;24(23):16644. doi: 10.3390/ijms242316644 (PMC10706467; doi:10.3390/ijms242316644)
Supplement: Supplementary file 1 [file ijms-24-16644-s001.zip › b-CD (BCD)/CBp-BCD_2/CBp-BCD_2.gro]

CBp_BCD_2
206
    1BCD    C11    1   2.187   2.769   2.937
    1BCD    O11    2   2.198   2.659   2.844
    1BCD    C12    3   2.262   2.731   3.067
    1BCD    O13    4   2.189   2.624   3.128
    1BCD    C14    5   2.276   2.855   3.160
    1BCD    O15    6   2.352   2.829   3.279
    1BCD    C16    7   2.336   2.976   3.082
    1BCD    O16    8   2.252   3.003   2.968
    1BCD    C17    9   2.247   2.895   2.871
    1BCD    C18   10   2.174   2.943   2.744
    1BCD    O19   11   2.033   2.943   2.763
    1BCD    C21   12   2.573   3.036   3.059
    1BCD    O21   13   2.467   2.940   3.034
    1BCD    C22   14   2.674   2.969   3.155
    1BCD    O23   15   2.615   2.946   3.283
    1BCD    C24   16   2.801   3.057   3.167
    1BCD    O25   17   2.900   2.995   3.251
    1BCD    C26   18   2.859   3.090   3.027
    1BCD    O26   19   2.756   3.152   2.948
    1BCD    C27   20   2.641   3.068   2.923
    1BCD    C28   21   2.550   3.144   2.826
    1BCD    O29   22   2.621   3.163   2.704
    1BCD    C31   23   3.035   2.968   2.911
    1BCD    O31   24   2.900   2.969   2.959
    1BCD    C32   25   3.104   2.842   2.970
    1BCD    O33   26   3.118   2.861   3.111
    1BCD    C34   27   3.243   2.819   2.904
    1BCD    O35   28   3.296   2.691   2.941
    1BCD    C36   29   3.241   2.833   2.749
    1BCD    O36   30   3.174   2.957   2.714
    1BCD    C37   31   3.037   2.966   2.756
    1BCD    C38   32   2.967   3.086   2.689
    1BCD    O39   33   2.998   3.211   2.752
    1BCD    C41   34   3.247   2.636   2.606
    1BCD    O41   35   3.169   2.720   2.695
    1BCD    C42   36   3.227   2.487   2.645
    1BCD    O43   37   3.296   2.464   2.768
    1BCD    C44   38   3.285   2.396   2.533
    1BCD    O45   39   3.272   2.255   2.555
    1BCD    C46   40   3.224   2.433   2.395
    1BCD    O46   41   3.258   2.570   2.366
    1BCD    C47   42   3.208   2.670   2.459
    1BCD    C48   43   3.263   2.807   2.414
    1BCD    O49   44   3.403   2.815   2.440
    1BCD    C51   45   3.022   2.365   2.280
    1BCD    O51   46   3.080   2.421   2.399
    1BCD    C52   47   2.968   2.224   2.316
    1BCD    O53   48   3.079   2.136   2.332
    1BCD    C54   49   2.872   2.168   2.207
    1BCD    O55   50   2.814   2.042   2.247
    1BCD    C56   51   2.764   2.274   2.169
    1BCD    O56   52   2.832   2.395   2.129
    1BCD    C57   53   2.911   2.461   2.232
    1BCD    C58   54   2.971   2.588   2.169
    1BCD    O59   55   2.863   2.672   2.132
    1BCD    C61   56   2.541   2.279   2.276
    1BCD    O61   57   2.684   2.302   2.287
    1BCD    C62   58   2.498   2.200   2.400
    1BCD    O63   59   2.566   2.074   2.401
    1BCD    C64   60   2.345   2.179   2.403
    1BCD    O65   61   2.312   2.114   2.528
    1BCD    C66   62   2.269   2.313   2.387
    1BCD    O66   63   2.324   2.386   2.274
    1BCD    C67   64   2.466   2.414   2.275
    1BCD    C68   65   2.500   2.501   2.151
    1BCD    O69   66   2.487   2.428   2.029
    1BCD    C71   67   2.174   2.432   2.578
    1BCD    O71   68   2.293   2.389   2.508
    1BCD    C72   69   2.184   2.389   2.726
    1BCD    O73   70   2.181   2.247   2.740
    1BCD    C74   71   2.072   2.453   2.812
    1BCD    O75   72   2.093   2.413   2.948
    1BCD    C76   73   2.072   2.608   2.793
    1BCD    O76   74   2.062   2.635   2.652
    1BCD    C77   75   2.170   2.586   2.569
    1BCD    C78   76   2.149   2.640   2.426
    1BCD    O79   77   2.025   2.592   2.374
    1BCD    H10   78   2.197   2.874   2.662
    1BCD    H11   79   2.082   2.790   2.963
    1BCD    H12   80   2.363   2.698   3.040
    1BCD    H13   81   2.173   2.560   3.055
    1BCD    H14   82   2.174   2.884   3.188
    1BCD    H15   83   2.339   2.906   3.339
    1BCD    H16   84   2.340   3.065   3.147
    1BCD    H17   85   2.350   2.871   2.844
    1BCD    H18   86   2.209   3.042   2.715
    1BCD    H19   87   2.008   3.028   2.808
    1BCD    H20   88   2.458   3.087   2.809
    1BCD    H21   89   2.535   3.129   3.103
    1BCD    H22   90   2.704   2.874   3.109
    1BCD    H23   91   2.539   2.885   3.267
    1BCD    H24   92   2.771   3.152   3.213
    1BCD    H25   93   2.865   3.001   3.343
    1BCD    H26   94   2.943   3.159   3.038
    1BCD    H27   95   2.672   2.974   2.876
    1BCD    H28   96   2.521   3.240   2.871
    1BCD    H29   97   2.708   3.201   2.732
    1BCD    H30   98   2.859   3.067   2.696
    1BCD    H31   99   3.092   3.056   2.944
    1BCD    H32  100   3.042   2.754   2.949
    1BCD    H33  101   3.023   2.874   3.143
    1BCD    H34  102   3.308   2.898   2.943
    1BCD    H35  103   3.282   2.678   3.037
    1BCD    H36  104   3.344   2.836   2.711
    1BCD    H37  105   2.984   2.877   2.722
    1BCD    H38  106   2.992   3.087   2.582
    1BCD    H39  107   3.044   3.271   2.687
    1BCD    H40  108   3.210   2.887   2.468
    1BCD    H41  109   3.355   2.655   2.618
    1BCD    H42  110   3.120   2.465   2.656
    1BCD    H43  111   3.281   2.542   2.826
    1BCD    H44  112   3.392   2.419   2.529
    1BCD    H45  113   3.176   2.235   2.550
    1BCD    H46  114   3.267   2.367   2.319
    1BCD    H47  115   3.099   2.672   2.450
    1BCD    H48  116   3.242   2.821   2.307
    1BCD    H49  117   3.442   2.883   2.378
    1BCD    H50  118   3.036   2.639   2.240
    1BCD    H51  119   3.096   2.354   2.199
    1BCD    H52  120   2.915   2.231   2.410
    1BCD    H53  121   3.047   2.050   2.366
    1BCD    H54  122   2.933   2.152   2.116
    1BCD    H55  123   2.848   1.977   2.180
    1BCD    H56  124   2.702   2.237   2.086
    1BCD    H57  125   2.849   2.490   2.317
    1BCD    H58  126   3.031   2.560   2.082
    1BCD    H59  127   2.805   2.618   2.074
    1BCD    H60  128   2.603   2.539   2.162
    1BCD    H61  129   2.516   2.222   2.186
    1BCD    H62  130   2.525   2.258   2.489
    1BCD    H63  131   2.651   2.094   2.353
    1BCD    H64  132   2.317   2.114   2.319
    1BCD    H65  133   2.374   2.037   2.529
    1BCD    H66  134   2.162   2.295   2.371
    1BCD    H67  135   2.492   2.472   2.365
    1BCD    H68  136   2.433   2.588   2.151
    1BCD    H69  137   2.391   2.406   2.022
    1BCD    H70  138   2.233   2.610   2.362
    1BCD    H71  139   2.082   2.390   2.535
    1BCD    H72  140   2.277   2.429   2.766
    1BCD    H73  141   2.224   2.211   2.658
    1BCD    H74  142   1.976   2.415   2.776
    1BCD    H75  143   2.113   2.318   2.935
    1BCD    H76  144   1.986   2.652   2.846
    1BCD    H77  145   2.265   2.625   2.604
    1BCD    H78  146   2.148   2.749   2.431
    1BCD    H79  147   1.972   2.572   2.454
    2CB       N  148   2.692   2.901   2.218
    2CB      N1  149   2.735   2.833   2.522
    2CB      N2  150   2.493   2.357   2.924
    2CB      N3  151   2.300   2.139   3.159
    2CB      N4  152   2.656   2.790   1.969
    2CB      N5  153   2.312   2.819   2.088
    2CB      N6  154   2.391   2.726   1.890
    2CB      N7  155   2.097   2.754   2.114
    2CB       C  156   2.574   2.929   2.151
    2CB      C1  157   2.725   2.951   2.349
    2CB      C2  158   2.631   2.921   2.469
    2CB      C3  159   2.477   2.821   2.640
    2CB      C4  160   2.602   2.769   2.708
    2CB      C5  161   2.834   2.877   2.433
    2CB      C6  162   2.724   2.761   2.647
    2CB      C7  163   2.577   2.699   2.835
    2CB      C8  164   2.545   2.568   2.844
    2CB      C9  165   2.533   2.480   2.723
    2CB     C10  166   2.525   2.484   2.965
    2CB     C11  167   2.515   2.337   2.779
    2CB     C12  168   2.472   2.245   3.019
    2CB     C13  169   2.435   2.107   2.959
    2CB     C14  170   2.358   2.274   3.118
    2CB     C15  171   2.305   2.062   3.029
    2CB     C16  172   2.841   2.683   2.699
    2CB     C17  173   2.553   2.847   2.025
    2CB     C18  174   2.415   2.803   1.997
    2CB     C19  175   2.209   2.756   2.039
    2CB       O  176   2.497   3.010   2.197
    2CB      O1  177   2.954   2.866   2.427
    2CB      O2  178   2.534   2.519   3.081
    2CB      O3  179   2.864   2.658   2.815
    2CB      O4  180   2.923   2.635   2.606
    2CB      O5  181   2.768   2.873   1.950
    2CB       S  182   2.487   2.807   2.458
    2CB      S1  183   2.237   2.674   1.889
    2CB       H  184   2.755   2.836   2.171
    2CB      H1  185   2.206   2.142   3.205
    2CB      H2  186   2.364   2.095   3.230
    2CB      H3  187   2.999   2.615   2.664
    2CB      H4  188   2.065   2.660   2.132
    2CB      H5  189   2.103   2.816   2.194
    2CB      H6  190   2.836   2.821   1.902
    2CB      HA  191   2.749   3.058   2.339
    2CB      H7  192   2.605   3.007   2.531
    2CB      H8  193   2.391   2.762   2.673
    2CB      H9  194   2.460   2.925   2.666
    2CB     H10  195   2.593   2.754   2.928
    2CB     H11  196   2.448   2.510   2.662
    2CB     H12  197   2.621   2.490   2.660
    2CB     H13  198   2.606   2.278   2.764
    2CB     H14  199   2.432   2.287   2.730
    2CB     H15  200   2.565   2.233   3.078
    2CB     H16  201   2.420   2.107   2.850
    2CB     H17  202   2.515   2.035   2.982
    2CB     H18  203   2.281   2.333   3.068
    2CB     H19  204   2.394   2.330   3.205
    2CB     H20  205   2.302   1.954   3.047
    2CB     H21  206   2.218   2.090   2.968
   5.27000   5.27000   5.27000
