# Supplementary material for: Investigation of the Affinity of Ceftobiprole for Selected Cyclodextrins Using Molecular Dynamics Simulations and HPLC
Source: Int J Mol Sci. 2023 Nov 23;24(23):16644. doi: 10.3390/ijms242316644 (PMC10706467; doi:10.3390/ijms242316644)
Supplement: Supplementary file 1 [file ijms-24-16644-s001.zip › b-CD (BCD)/CBz-BCD_1/CBz-BCD_1.gro]

CBz_BCD_1
205
    1BCD    C11    1   2.118   2.733   2.930
    1BCD    O11    2   2.127   2.623   2.838
    1BCD    C12    3   2.198   2.696   3.058
    1BCD    O13    4   2.129   2.588   3.122
    1BCD    C14    5   2.212   2.818   3.152
    1BCD    O15    6   2.292   2.791   3.270
    1BCD    C16    7   2.269   2.941   3.076
    1BCD    O16    8   2.185   2.967   2.960
    1BCD    C17    9   2.179   2.859   2.863
    1BCD    C18   10   2.105   2.906   2.736
    1BCD    O19   11   1.963   2.916   2.753
    1BCD    C21   12   2.508   3.000   3.054
    1BCD    O21   13   2.401   2.906   3.030
    1BCD    C22   14   2.608   2.937   3.152
    1BCD    O23   15   2.548   2.918   3.281
    1BCD    C24   16   2.735   3.024   3.164
    1BCD    O25   17   2.830   2.967   3.256
    1BCD    C26   18   2.798   3.048   3.023
    1BCD    O26   19   2.696   3.106   2.939
    1BCD    C27   20   2.579   3.023   2.918
    1BCD    C28   21   2.489   3.094   2.816
    1BCD    O29   22   2.565   3.114   2.696
    1BCD    C31   23   2.979   2.921   2.917
    1BCD    O31   24   2.842   2.923   2.967
    1BCD    C32   25   3.052   2.799   2.978
    1BCD    O33   26   3.063   2.820   3.120
    1BCD    C34   27   3.193   2.780   2.916
    1BCD    O35   28   3.251   2.656   2.959
    1BCD    C36   29   3.193   2.790   2.760
    1BCD    O36   30   3.119   2.909   2.722
    1BCD    C37   31   2.980   2.911   2.763
    1BCD    C38   32   2.907   3.027   2.690
    1BCD    O39   33   2.943   3.157   2.740
    1BCD    C41   34   3.205   2.597   2.606
    1BCD    O41   35   3.128   2.674   2.704
    1BCD    C42   36   3.195   2.447   2.643
    1BCD    O43   37   3.279   2.427   2.757
    1BCD    C44   38   3.242   2.355   2.528
    1BCD    O45   39   3.212   2.217   2.558
    1BCD    C46   40   3.181   2.392   2.389
    1BCD    O46   41   3.204   2.533   2.363
    1BCD    C47   42   3.154   2.629   2.462
    1BCD    C48   43   3.197   2.771   2.422
    1BCD    O49   44   3.339   2.787   2.418
    1BCD    C51   45   2.973   2.305   2.279
    1BCD    O51   46   3.040   2.364   2.392
    1BCD    C52   47   2.913   2.169   2.324
    1BCD    O53   48   3.017   2.073   2.349
    1BCD    C54   49   2.815   2.112   2.217
    1BCD    O55   50   2.753   1.989   2.257
    1BCD    C56   51   2.708   2.218   2.177
    1BCD    O56   52   2.778   2.336   2.133
    1BCD    C57   53   2.859   2.401   2.235
    1BCD    C58   54   2.908   2.533   2.175
    1BCD    O59   55   2.800   2.592   2.103
    1BCD    C61   56   2.485   2.230   2.282
    1BCD    O61   57   2.628   2.251   2.293
    1BCD    C62   58   2.440   2.149   2.405
    1BCD    O63   59   2.501   2.019   2.400
    1BCD    C64   60   2.286   2.136   2.407
    1BCD    O65   61   2.243   2.068   2.525
    1BCD    C66   62   2.214   2.273   2.391
    1BCD    O66   63   2.270   2.344   2.279
    1BCD    C67   64   2.413   2.367   2.281
    1BCD    C68   65   2.448   2.453   2.158
    1BCD    O69   66   2.415   2.386   2.036
    1BCD    C71   67   2.111   2.397   2.575
    1BCD    O71   68   2.234   2.354   2.510
    1BCD    C72   69   2.116   2.354   2.723
    1BCD    O73   70   2.119   2.211   2.737
    1BCD    C74   71   2.003   2.415   2.808
    1BCD    O75   72   2.022   2.382   2.947
    1BCD    C76   73   2.001   2.569   2.789
    1BCD    O76   74   1.991   2.598   2.647
    1BCD    C77   75   2.102   2.552   2.566
    1BCD    C78   76   2.085   2.606   2.423
    1BCD    O79   77   1.963   2.561   2.364
    1BCD    H10   78   2.126   2.833   2.656
    1BCD    H11   79   2.014   2.755   2.959
    1BCD    H12   80   2.299   2.664   3.028
    1BCD    H13   81   2.115   2.519   3.051
    1BCD    H14   82   2.110   2.844   3.184
    1BCD    H15   83   2.276   2.865   3.333
    1BCD    H16   84   2.271   3.029   3.141
    1BCD    H17   85   2.280   2.835   2.831
    1BCD    H18   86   2.147   3.002   2.704
    1BCD    H19   87   1.947   2.993   2.815
    1BCD    H20   88   2.401   3.031   2.795
    1BCD    H21   89   2.471   3.096   3.093
    1BCD    H22   90   2.636   2.840   3.110
    1BCD    H23   91   2.473   2.855   3.265
    1BCD    H24   92   2.703   3.122   3.202
    1BCD    H25   93   2.785   2.977   3.344
    1BCD    H26   94   2.882   3.118   3.032
    1BCD    H27   95   2.609   2.926   2.878
    1BCD    H28   96   2.454   3.189   2.857
    1BCD    H29   97   2.654   3.138   2.730
    1BCD    H30   98   2.800   3.011   2.705
    1BCD    H31   99   3.033   3.012   2.946
    1BCD    H32  100   2.992   2.710   2.957
    1BCD    H33  101   2.975   2.859   3.147
    1BCD    H34  102   3.254   2.863   2.952
    1BCD    H35  103   3.209   2.631   3.044
    1BCD    H36  104   3.297   2.797   2.724
    1BCD    H37  105   2.931   2.817   2.734
    1BCD    H38  106   2.927   3.019   2.582
    1BCD    H39  107   3.019   3.189   2.686
    1BCD    H40  108   3.154   2.841   2.495
    1BCD    H41  109   3.311   2.623   2.611
    1BCD    H42  110   3.090   2.423   2.667
    1BCD    H43  111   3.245   2.489   2.826
    1BCD    H44  112   3.351   2.366   2.520
    1BCD    H45  113   3.115   2.211   2.539
    1BCD    H46  114   3.229   2.330   2.312
    1BCD    H47  115   3.046   2.629   2.460
    1BCD    H48  116   3.151   2.799   2.327
    1BCD    H49  117   3.350   2.885   2.421
    1BCD    H50  118   2.943   2.600   2.255
    1BCD    H51  119   3.042   2.289   2.195
    1BCD    H52  120   2.856   2.185   2.416
    1BCD    H53  121   2.978   2.008   2.413
    1BCD    H54  122   2.875   2.093   2.127
    1BCD    H55  123   2.781   1.925   2.189
    1BCD    H56  124   2.646   2.179   2.095
    1BCD    H57  125   2.797   2.425   2.323
    1BCD    H58  126   2.992   2.513   2.107
    1BCD    H59  127   2.743   2.514   2.084
    1BCD    H60  128   2.555   2.477   2.160
    1BCD    H61  129   2.459   2.174   2.191
    1BCD    H62  130   2.472   2.203   2.495
    1BCD    H63  131   2.596   2.037   2.376
    1BCD    H64  132   2.258   2.075   2.319
    1BCD    H65  133   2.319   2.014   2.556
    1BCD    H66  134   2.107   2.255   2.374
    1BCD    H67  135   2.441   2.423   2.371
    1BCD    H68  136   2.393   2.548   2.164
    1BCD    H69  137   2.318   2.372   2.042
    1BCD    H70  138   2.171   2.575   2.362
    1BCD    H71  139   2.022   2.354   2.529
    1BCD    H72  140   2.206   2.398   2.763
    1BCD    H73  141   2.163   2.172   2.657
    1BCD    H74  142   1.908   2.373   2.773
    1BCD    H75  143   2.076   2.298   2.946
    1BCD    H76  144   1.915   2.612   2.843
    1BCD    H77  145   2.195   2.595   2.605
    1BCD    H78  146   2.086   2.716   2.427
    1BCD    H79  147   1.904   2.535   2.438
    2CB       N  148   2.425   2.439   2.979
    2CB      N1  149   2.578   2.468   2.706
    2CB      N2  150   2.735   2.900   2.185
    2CB      N3  151   2.969   3.123   2.006
    2CB      N4  152   2.323   2.331   3.309
    2CB      N5  153   2.597   2.534   3.164
    2CB      N6  154   2.519   2.525   3.382
    2CB      N7  155   2.790   2.650   3.160
    2CB       C  156   2.357   2.369   3.075
    2CB      C1  157   2.436   2.404   2.842
    2CB      C2  158   2.448   2.523   2.741
    2CB      C3  159   2.537   2.750   2.649
    2CB      C4  160   2.649   2.665   2.591
    2CB      C5  161   2.576   2.359   2.793
    2CB      C6  162   2.672   2.533   2.620
    2CB      C7  163   2.741   2.741   2.508
    2CB      C8  164   2.711   2.795   2.388
    2CB      C9  165   2.577   2.783   2.318
    2CB     C10  166   2.804   2.867   2.299
    2CB     C11  167   2.594   2.860   2.185
    2CB     C12  168   2.790   2.970   2.070
    2CB     C13  169   2.895   2.888   1.992
    2CB     C14  170   2.863   3.099   2.110
    2CB     C15  171   3.014   2.982   1.970
    2CB     C16  172   2.789   2.448   2.582
    2CB     C17  173   2.390   2.398   3.219
    2CB     C18  174   2.503   2.487   3.256
    2CB     C19  175   2.683   2.605   3.229
    2CB       O  176   2.274   2.288   3.036
    2CB      O1  177   2.650   2.268   2.823
    2CB      O2  178   2.920   2.894   2.322
    2CB      O3  179   2.891   2.508   2.560
    2CB      O4  180   2.779   2.327   2.580
    2CB      O5  181   2.185   2.350   3.305
    2CB       S  182   2.490   2.687   2.813
    2CB      S1  183   2.651   2.619   3.398
    2CB       H  184   2.489   2.510   3.014
    2CB      H1  185   2.925   3.170   1.924
    2CB      H2  186   3.044   3.183   2.049
    2CB      H3  187   2.781   2.624   3.063
    2CB      H4  188   2.877   2.620   3.203
    2CB      H5  189   2.369   2.322   2.816
    2CB      H6  190   2.376   2.530   2.659
    2CB      H7  191   2.450   2.751   2.583
    2CB      H8  192   2.572   2.854   2.661
    2CB      H9  193   2.844   2.748   2.543
    2CB     H10  194   2.555   2.677   2.297
    2CB     H11  195   2.494   2.825   2.376
    2CB     H12  196   2.571   2.797   2.099
    2CB     H13  197   2.531   2.950   2.185
    2CB     H14  198   2.709   2.998   2.002
    2CB     H15  199   2.929   2.801   2.048
    2CB     H16  200   2.854   2.853   1.896
    2CB     H17  201   2.794   3.184   2.117
    2CB     H18  202   2.912   3.085   2.206
    2CB     H19  203   3.052   2.976   1.868
    2CB     H20  204   3.094   2.952   2.040
    2CB     H21  205   2.145   2.263   3.338
   5.27000   5.27000   5.27000
