# Supplementary material for: Investigation of the Affinity of Ceftobiprole for Selected Cyclodextrins Using Molecular Dynamics Simulations and HPLC
Source: Int J Mol Sci. 2023 Nov 23;24(23):16644. doi: 10.3390/ijms242316644 (PMC10706467; doi:10.3390/ijms242316644)
Supplement: Supplementary file 1 [file ijms-24-16644-s001.zip › b-CD (BCD)/CBz-BCD_2/CBz-BCD_2.gro]

CBz_BCD_2
205
    1BCD    C11    1   2.191   2.771   2.938
    1BCD    O11    2   2.201   2.659   2.846
    1BCD    C12    3   2.265   2.733   3.068
    1BCD    O13    4   2.192   2.626   3.129
    1BCD    C14    5   2.279   2.857   3.161
    1BCD    O15    6   2.354   2.830   3.281
    1BCD    C16    7   2.340   2.977   3.083
    1BCD    O16    8   2.257   3.004   2.968
    1BCD    C17    9   2.253   2.896   2.872
    1BCD    C18   10   2.179   2.943   2.744
    1BCD    O19   11   2.038   2.947   2.763
    1BCD    C21   12   2.577   3.036   3.059
    1BCD    O21   13   2.471   2.940   3.036
    1BCD    C22   14   2.678   2.970   3.155
    1BCD    O23   15   2.618   2.947   3.283
    1BCD    C24   16   2.805   3.058   3.168
    1BCD    O25   17   2.902   2.997   3.254
    1BCD    C26   18   2.864   3.090   3.028
    1BCD    O26   19   2.761   3.150   2.948
    1BCD    C27   20   2.646   3.066   2.923
    1BCD    C28   21   2.555   3.143   2.826
    1BCD    O29   22   2.626   3.163   2.704
    1BCD    C31   23   3.040   2.968   2.911
    1BCD    O31   24   2.906   2.968   2.963
    1BCD    C32   25   3.115   2.846   2.970
    1BCD    O33   26   3.121   2.861   3.112
    1BCD    C34   27   3.257   2.835   2.907
    1BCD    O35   28   3.324   2.717   2.953
    1BCD    C36   29   3.251   2.839   2.751
    1BCD    O36   30   3.177   2.957   2.712
    1BCD    C37   31   3.039   2.960   2.756
    1BCD    C38   32   2.965   3.076   2.687
    1BCD    O39   33   2.992   3.204   2.746
    1BCD    C41   34   3.253   2.635   2.612
    1BCD    O41   35   3.182   2.719   2.707
    1BCD    C42   36   3.228   2.487   2.649
    1BCD    O43   37   3.294   2.462   2.774
    1BCD    C44   38   3.286   2.396   2.538
    1BCD    O45   39   3.275   2.255   2.563
    1BCD    C46   40   3.225   2.432   2.400
    1BCD    O46   41   3.257   2.570   2.373
    1BCD    C47   42   3.206   2.668   2.468
    1BCD    C48   43   3.257   2.806   2.420
    1BCD    O49   44   3.399   2.817   2.441
    1BCD    C51   45   3.025   2.362   2.280
    1BCD    O51   46   3.082   2.415   2.401
    1BCD    C52   47   2.974   2.219   2.311
    1BCD    O53   48   3.085   2.130   2.318
    1BCD    C54   49   2.875   2.166   2.204
    1BCD    O55   50   2.818   2.038   2.241
    1BCD    C56   51   2.765   2.272   2.171
    1BCD    O56   52   2.833   2.393   2.131
    1BCD    C57   53   2.913   2.458   2.234
    1BCD    C58   54   2.970   2.587   2.172
    1BCD    O59   55   2.863   2.669   2.128
    1BCD    C61   56   2.544   2.278   2.278
    1BCD    O61   57   2.687   2.298   2.290
    1BCD    C62   58   2.499   2.198   2.402
    1BCD    O63   59   2.565   2.072   2.402
    1BCD    C64   60   2.346   2.178   2.402
    1BCD    O65   61   2.312   2.110   2.524
    1BCD    C66   62   2.271   2.314   2.387
    1BCD    O66   63   2.327   2.387   2.275
    1BCD    C67   64   2.470   2.414   2.278
    1BCD    C68   65   2.506   2.502   2.156
    1BCD    O69   66   2.486   2.433   2.032
    1BCD    C71   67   2.175   2.433   2.579
    1BCD    O71   68   2.294   2.388   2.509
    1BCD    C72   69   2.186   2.389   2.727
    1BCD    O73   70   2.181   2.246   2.739
    1BCD    C74   71   2.076   2.453   2.814
    1BCD    O75   72   2.099   2.413   2.950
    1BCD    C76   73   2.075   2.607   2.797
    1BCD    O76   74   2.065   2.636   2.655
    1BCD    C77   75   2.173   2.587   2.572
    1BCD    C78   76   2.152   2.642   2.430
    1BCD    O79   77   2.023   2.602   2.384
    1BCD    H10   78   2.202   2.874   2.663
    1BCD    H11   79   2.086   2.793   2.963
    1BCD    H12   80   2.366   2.700   3.041
    1BCD    H13   81   2.179   2.561   3.056
    1BCD    H14   82   2.177   2.886   3.188
    1BCD    H15   83   2.345   2.910   3.338
    1BCD    H16   84   2.345   3.066   3.147
    1BCD    H17   85   2.355   2.871   2.844
    1BCD    H18   86   2.217   3.042   2.714
    1BCD    H19   87   2.015   3.031   2.810
    1BCD    H20   88   2.462   3.087   2.809
    1BCD    H21   89   2.540   3.130   3.102
    1BCD    H22   90   2.708   2.875   3.110
    1BCD    H23   91   2.545   2.882   3.266
    1BCD    H24   92   2.774   3.153   3.213
    1BCD    H25   93   2.863   2.998   3.344
    1BCD    H26   94   2.948   3.159   3.039
    1BCD    H27   95   2.676   2.972   2.876
    1BCD    H28   96   2.527   3.239   2.871
    1BCD    H29   97   2.717   3.187   2.732
    1BCD    H30   98   2.858   3.054   2.695
    1BCD    H31   99   3.095   3.058   2.940
    1BCD    H32  100   3.058   2.755   2.943
    1BCD    H33  101   3.026   2.874   3.139
    1BCD    H34  102   3.314   2.923   2.939
    1BCD    H35  103   3.263   2.674   3.017
    1BCD    H36  104   3.352   2.843   2.710
    1BCD    H37  105   2.989   2.867   2.726
    1BCD    H38  106   2.990   3.076   2.580
    1BCD    H39  107   3.046   3.260   2.684
    1BCD    H40  108   3.204   2.885   2.475
    1BCD    H41  109   3.361   2.651   2.619
    1BCD    H42  110   3.119   2.470   2.658
    1BCD    H43  111   3.273   2.541   2.828
    1BCD    H44  112   3.393   2.420   2.532
    1BCD    H45  113   3.185   2.240   2.601
    1BCD    H46  114   3.271   2.367   2.324
    1BCD    H47  115   3.097   2.666   2.467
    1BCD    H48  116   3.232   2.818   2.314
    1BCD    H49  117   3.434   2.885   2.377
    1BCD    H50  118   3.031   2.641   2.247
    1BCD    H51  119   3.099   2.355   2.199
    1BCD    H52  120   2.924   2.222   2.408
    1BCD    H53  121   3.062   2.062   2.386
    1BCD    H54  122   2.933   2.152   2.112
    1BCD    H55  123   2.865   1.973   2.183
    1BCD    H56  124   2.703   2.235   2.088
    1BCD    H57  125   2.851   2.486   2.321
    1BCD    H58  126   3.036   2.561   2.088
    1BCD    H59  127   2.808   2.613   2.070
    1BCD    H60  128   2.610   2.536   2.165
    1BCD    H61  129   2.518   2.222   2.188
    1BCD    H62  130   2.526   2.256   2.491
    1BCD    H63  131   2.657   2.096   2.372
    1BCD    H64  132   2.319   2.116   2.316
    1BCD    H65  133   2.389   2.049   2.535
    1BCD    H66  134   2.164   2.296   2.370
    1BCD    H67  135   2.496   2.470   2.369
    1BCD    H68  136   2.442   2.591   2.159
    1BCD    H69  137   2.391   2.411   2.030
    1BCD    H70  138   2.231   2.607   2.363
    1BCD    H71  139   2.083   2.392   2.535
    1BCD    H72  140   2.280   2.427   2.766
    1BCD    H73  141   2.225   2.211   2.657
    1BCD    H74  142   1.979   2.415   2.780
    1BCD    H75  143   2.127   2.319   2.936
    1BCD    H76  144   1.990   2.651   2.850
    1BCD    H77  145   2.269   2.625   2.608
    1BCD    H78  146   2.158   2.752   2.435
    1BCD    H79  147   1.976   2.580   2.468
    2CB       N  148   2.692   2.890   2.205
    2CB      N1  149   2.739   2.819   2.508
    2CB      N2  150   2.492   2.358   2.921
    2CB      N3  151   2.306   2.154   3.173
    2CB      N4  152   2.646   2.779   1.952
    2CB      N5  153   2.309   2.809   2.088
    2CB      N6  154   2.372   2.738   1.877
    2CB      N7  155   2.092   2.753   2.117
    2CB       C  156   2.574   2.918   2.140
    2CB      C1  157   2.730   2.939   2.336
    2CB      C2  158   2.638   2.915   2.460
    2CB      C3  159   2.486   2.824   2.637
    2CB      C4  160   2.611   2.765   2.700
    2CB      C5  161   2.837   2.861   2.418
    2CB      C6  162   2.730   2.748   2.634
    2CB      C7  163   2.584   2.697   2.828
    2CB      C8  164   2.550   2.567   2.839
    2CB      C9  165   2.538   2.477   2.718
    2CB     C10  166   2.526   2.487   2.960
    2CB     C11  167   2.518   2.336   2.778
    2CB     C12  168   2.472   2.248   3.017
    2CB     C13  169   2.417   2.114   2.960
    2CB     C14  170   2.371   2.284   3.129
    2CB     C15  171   2.290   2.081   3.041
    2CB     C16  172   2.842   2.654   2.676
    2CB     C17  173   2.546   2.835   2.017
    2CB     C18  174   2.406   2.798   1.990
    2CB     C19  175   2.200   2.759   2.038
    2CB       O  176   2.498   3.002   2.187
    2CB      O1  177   2.958   2.849   2.411
    2CB      O2  178   2.532   2.525   3.076
    2CB      O3  179   2.876   2.570   2.596
    2CB      O4  180   2.865   2.639   2.797
    2CB      O5  181   2.758   2.861   1.931
    2CB       S  182   2.487   2.812   2.454
    2CB      S1  183   2.215   2.696   1.877
    2CB       H  184   2.753   2.823   2.158
    2CB      H1  185   2.372   2.103   3.236
    2CB      H2  186   2.216   2.164   3.226
    2CB      H3  187   2.040   2.667   2.104
    2CB      H4  188   2.117   2.776   2.213
    2CB      H5  189   2.758   3.044   2.324
    2CB      H6  190   2.622   3.002   2.524
    2CB      H7  191   2.399   2.768   2.672
    2CB      H8  192   2.474   2.929   2.665
    2CB      H9  193   2.599   2.755   2.919
    2CB     H10  194   2.454   2.507   2.656
    2CB     H11  195   2.627   2.482   2.656
    2CB     H12  196   2.609   2.276   2.766
    2CB     H13  197   2.435   2.285   2.728
    2CB     H14  198   2.568   2.227   3.065
    2CB     H15  199   2.492   2.036   2.976
    2CB     H16  200   2.393   2.117   2.853
    2CB     H17  201   2.295   2.352   3.088
    2CB     H18  202   2.421   2.334   3.212
    2CB     H19  203   2.277   1.973   3.058
    2CB     H20  204   2.202   2.120   2.990
    2CB     H21  205   2.808   2.823   1.855
   5.27000   5.27000   5.27000
