# Supplementary material for: Investigation of the Affinity of Ceftobiprole for Selected Cyclodextrins Using Molecular Dynamics Simulations and HPLC
Source: Int J Mol Sci. 2023 Nov 23;24(23):16644. doi: 10.3390/ijms242316644 (PMC10706467; doi:10.3390/ijms242316644)
Supplement: Supplementary file 1 [file ijms-24-16644-s001.zip › b-CD (BCD)/posre_BCD.itp]

; posre_BCD.itp created by acpype (v: 2022.6.6) on Thu Jul 13 15:49:17 2023

[ position_restraints ]
; atom  type      fx      fy      fz
     1     1  1000  1000  1000
     2     1  1000  1000  1000
     3     1  1000  1000  1000
     4     1  1000  1000  1000
     5     1  1000  1000  1000
     6     1  1000  1000  1000
     7     1  1000  1000  1000
     8     1  1000  1000  1000
     9     1  1000  1000  1000
    10     1  1000  1000  1000
    11     1  1000  1000  1000
    12     1  1000  1000  1000
    13     1  1000  1000  1000
    14     1  1000  1000  1000
    15     1  1000  1000  1000
    16     1  1000  1000  1000
    17     1  1000  1000  1000
    18     1  1000  1000  1000
    19     1  1000  1000  1000
    20     1  1000  1000  1000
    21     1  1000  1000  1000
    22     1  1000  1000  1000
    23     1  1000  1000  1000
    24     1  1000  1000  1000
    25     1  1000  1000  1000
    26     1  1000  1000  1000
    27     1  1000  1000  1000
    28     1  1000  1000  1000
    29     1  1000  1000  1000
    30     1  1000  1000  1000
    31     1  1000  1000  1000
    32     1  1000  1000  1000
    33     1  1000  1000  1000
    34     1  1000  1000  1000
    35     1  1000  1000  1000
    36     1  1000  1000  1000
    37     1  1000  1000  1000
    38     1  1000  1000  1000
    39     1  1000  1000  1000
    40     1  1000  1000  1000
    41     1  1000  1000  1000
    42     1  1000  1000  1000
    43     1  1000  1000  1000
    44     1  1000  1000  1000
    45     1  1000  1000  1000
    46     1  1000  1000  1000
    47     1  1000  1000  1000
    48     1  1000  1000  1000
    49     1  1000  1000  1000
    50     1  1000  1000  1000
    51     1  1000  1000  1000
    52     1  1000  1000  1000
    53     1  1000  1000  1000
    54     1  1000  1000  1000
    55     1  1000  1000  1000
    56     1  1000  1000  1000
    57     1  1000  1000  1000
    58     1  1000  1000  1000
    59     1  1000  1000  1000
    60     1  1000  1000  1000
    61     1  1000  1000  1000
    62     1  1000  1000  1000
    63     1  1000  1000  1000
    64     1  1000  1000  1000
    65     1  1000  1000  1000
    66     1  1000  1000  1000
    67     1  1000  1000  1000
    68     1  1000  1000  1000
    69     1  1000  1000  1000
    70     1  1000  1000  1000
    71     1  1000  1000  1000
    72     1  1000  1000  1000
    73     1  1000  1000  1000
    74     1  1000  1000  1000
    75     1  1000  1000  1000
    76     1  1000  1000  1000
    77     1  1000  1000  1000
