# Supplementary material for: Investigation of the Affinity of Ceftobiprole for Selected Cyclodextrins Using Molecular Dynamics Simulations and HPLC
Source: Int J Mol Sci. 2023 Nov 23;24(23):16644. doi: 10.3390/ijms242316644 (PMC10706467; doi:10.3390/ijms242316644)
Supplement: Supplementary file 1 [file ijms-24-16644-s001.zip › central_structures_PDB/CB0_SCD_2.pdb]

ATOM      1  S1  SCD A   1      -2.723  -4.675   4.178  1.00  0.00           S  
ATOM      2  S2  SCD A   1       6.128  -5.687   8.235  1.00  0.00           S  
ATOM      3  S3  SCD A   1       8.540   2.144   7.270  1.00  0.00           S  
ATOM      4  S4  SCD A   1      -3.547   4.396   8.497  1.00  0.00           S  
ATOM      5  S5  SCD A   1      -5.002   8.156  -0.098  1.00  0.00           S  
ATOM      6  S6  SCD A   1      -5.929   0.157 -11.264  1.00  0.00           S  
ATOM      7  S7  SCD A   1      -4.526  -7.708  -5.517  1.00  0.00           S  
ATOM      8 C011 SCD A   1       0.656  -6.527   1.125  1.00  0.00           C  
ATOM      9  C11 SCD A   1       4.562  -4.607  -1.065  1.00  0.00           C  
ATOM     10 O011 SCD A   1      -2.141  -3.363   4.130  1.00  0.00           O  
ATOM     11  O11 SCD A   1       3.916  -3.767  -1.977  1.00  0.00           O  
ATOM     12 C012 SCD A   1       0.365  -6.845   2.654  1.00  0.00           C  
ATOM     13  C12 SCD A   1       5.958  -3.890  -0.831  1.00  0.00           C  
ATOM     14 O012 SCD A   1      -2.601  -5.242   5.486  1.00  0.00           O  
ATOM     15 C013 SCD A   1      -0.437  -5.851   3.548  1.00  0.00           C  
ATOM     16 O013 SCD A   1      -4.070  -4.738   3.586  1.00  0.00           O  
ATOM     17  O13 SCD A   1       6.937  -4.289  -1.827  1.00  0.00           O  
ATOM     18 C014 SCD A   1      -1.928  -5.721   3.006  1.00  0.00           C  
ATOM     19  C14 SCD A   1       6.525  -4.164   0.524  1.00  0.00           C  
ATOM     20  O15 SCD A   1       7.760  -3.437   0.736  1.00  0.00           O  
ATOM     21  C16 SCD A   1       5.467  -3.937   1.600  1.00  0.00           C  
ATOM     22  O16 SCD A   1       4.386  -4.727   1.342  1.00  0.00           O  
ATOM     23  C17 SCD A   1       3.624  -4.492   0.159  1.00  0.00           C  
ATOM     24  C18 SCD A   1       2.473  -5.484  -0.007  1.00  0.00           C  
ATOM     25  O19 SCD A   1       1.457  -5.304   0.959  1.00  0.00           O  
ATOM     26 C021 SCD A   1       2.759  -4.159   5.380  1.00  0.00           C  
ATOM     27  C21 SCD A   1       5.370  -1.845   2.798  1.00  0.00           C  
ATOM     28 O021 SCD A   1       6.101  -5.606   9.677  1.00  0.00           O  
ATOM     29  O21 SCD A   1       5.014  -2.551   1.630  1.00  0.00           O  
ATOM     30 C022 SCD A   1       3.183  -5.636   5.294  1.00  0.00           C  
ATOM     31  C22 SCD A   1       6.291  -0.639   2.437  1.00  0.00           C  
ATOM     32 O022 SCD A   1       6.753  -4.540   7.640  1.00  0.00           O  
ATOM     33 C023 SCD A   1       4.483  -5.943   6.082  1.00  0.00           C  
ATOM     34 O023 SCD A   1       6.688  -6.940   7.714  1.00  0.00           O  
ATOM     35  O23 SCD A   1       7.563  -1.019   1.887  1.00  0.00           O  
ATOM     36 C024 SCD A   1       4.455  -5.657   7.626  1.00  0.00           C  
ATOM     37  C24 SCD A   1       6.515   0.328   3.632  1.00  0.00           C  
ATOM     38  O25 SCD A   1       7.269   1.454   3.241  1.00  0.00           O  
ATOM     39  C26 SCD A   1       5.146   0.793   4.123  1.00  0.00           C  
ATOM     40  O26 SCD A   1       4.291  -0.402   4.381  1.00  0.00           O  
ATOM     41  C27 SCD A   1       3.981  -1.256   3.336  1.00  0.00           C  
ATOM     42  C28 SCD A   1       3.085  -2.441   3.766  1.00  0.00           C  
ATOM     43  O29 SCD A   1       3.702  -3.195   4.776  1.00  0.00           O  
ATOM     44 C031 SCD A   1       4.274   4.159   7.216  1.00  0.00           C  
ATOM     45  C31 SCD A   1       4.484   3.006   3.161  1.00  0.00           C  
ATOM     46 O031 SCD A   1       9.509   3.221   7.262  1.00  0.00           O  
ATOM     47  O31 SCD A   1       4.408   1.524   3.120  1.00  0.00           O  
ATOM     48 C032 SCD A   1       5.552   4.979   7.562  1.00  0.00           C  
ATOM     49  C32 SCD A   1       4.603   3.296   1.631  1.00  0.00           C  
ATOM     50 O032 SCD A   1       8.228   1.749   5.918  1.00  0.00           O  
ATOM     51 C033 SCD A   1       6.862   4.302   7.192  1.00  0.00           C  
ATOM     52 O033 SCD A   1       8.947   1.143   8.239  1.00  0.00           O  
ATOM     53  O33 SCD A   1       5.951   2.953   1.156  1.00  0.00           O  
ATOM     54 C034 SCD A   1       7.033   2.966   7.915  1.00  0.00           C  
ATOM     55  C34 SCD A   1       4.399   4.769   1.486  1.00  0.00           C  
ATOM     56  O35 SCD A   1       4.710   5.225   0.161  1.00  0.00           O  
ATOM     57  C36 SCD A   1       2.973   5.232   1.850  1.00  0.00           C  
ATOM     58  O36 SCD A   1       2.894   4.864   3.270  1.00  0.00           O  
ATOM     59  C37 SCD A   1       3.077   3.447   3.735  1.00  0.00           C  
ATOM     60  C38 SCD A   1       3.104   3.359   5.310  1.00  0.00           C  
ATOM     61  O39 SCD A   1       4.197   4.166   5.777  1.00  0.00           O  
ATOM     62 C041 SCD A   1      -0.612   2.286   4.503  1.00  0.00           C  
ATOM     63  C41 SCD A   1       0.750   4.820   1.064  1.00  0.00           C  
ATOM     64 O041 SCD A   1      -4.101   5.233   7.421  1.00  0.00           O  
ATOM     65  O41 SCD A   1       2.073   4.369   1.075  1.00  0.00           O  
ATOM     66 C042 SCD A   1      -0.591   3.150   5.782  1.00  0.00           C  
ATOM     67  C42 SCD A   1       0.476   5.919   0.004  1.00  0.00           C  
ATOM     68 O042 SCD A   1      -4.270   3.148   8.650  1.00  0.00           O  
ATOM     69 C043 SCD A   1      -2.007   3.442   6.393  1.00  0.00           C  
ATOM     70 O043 SCD A   1      -3.337   5.116   9.762  1.00  0.00           O  
ATOM     71  O43 SCD A   1       1.164   7.154   0.194  1.00  0.00           O  
ATOM     72 C044 SCD A   1      -1.863   3.944   7.859  1.00  0.00           C  
ATOM     73  C44 SCD A   1      -1.074   6.231  -0.131  1.00  0.00           C  
ATOM     74  O45 SCD A   1      -1.360   7.037  -1.239  1.00  0.00           O  
ATOM     75  C46 SCD A   1      -1.934   4.930  -0.260  1.00  0.00           C  
ATOM     76  O46 SCD A   1      -1.586   4.111   0.896  1.00  0.00           O  
ATOM     77  C47 SCD A   1      -0.212   3.590   1.018  1.00  0.00           C  
ATOM     78  C48 SCD A   1      -0.251   2.557   2.171  1.00  0.00           C  
ATOM     79  O49 SCD A   1      -0.593   3.161   3.377  1.00  0.00           O  
ATOM     80 C051 SCD A   1      -5.932   3.412  -0.405  1.00  0.00           C  
ATOM     81  C51 SCD A   1      -2.291   3.957  -2.550  1.00  0.00           C  
ATOM     82 O051 SCD A   1      -3.834   7.647  -0.769  1.00  0.00           O  
ATOM     83  O51 SCD A   1      -1.491   4.141  -1.384  1.00  0.00           O  
ATOM     84 C052 SCD A   1      -6.922   4.624  -0.642  1.00  0.00           C  
ATOM     85  C52 SCD A   1      -1.462   4.198  -3.853  1.00  0.00           C  
ATOM     86 O052 SCD A   1      -5.741   8.961  -1.024  1.00  0.00           O  
ATOM     87 C053 SCD A   1      -6.309   6.021  -1.025  1.00  0.00           C  
ATOM     88 O053 SCD A   1      -4.785   8.787   1.210  1.00  0.00           O  
ATOM     89  O53 SCD A   1      -0.997   5.522  -3.835  1.00  0.00           O  
ATOM     90 C054 SCD A   1      -5.967   6.733   0.274  1.00  0.00           C  
ATOM     91  C54 SCD A   1      -2.280   3.804  -5.060  1.00  0.00           C  
ATOM     92  O55 SCD A   1      -1.381   3.916  -6.191  1.00  0.00           O  
ATOM     93  C56 SCD A   1      -2.624   2.322  -4.827  1.00  0.00           C  
ATOM     94  O56 SCD A   1      -3.449   2.094  -3.685  1.00  0.00           O  
ATOM     95  C57 SCD A   1      -2.868   2.508  -2.407  1.00  0.00           C  
ATOM     96  C58 SCD A   1      -3.982   2.386  -1.375  1.00  0.00           C  
ATOM     97  O59 SCD A   1      -4.861   3.571  -1.346  1.00  0.00           O  
ATOM     98 C061 SCD A   1      -5.238  -0.354  -6.690  1.00  0.00           C  
ATOM     99  C61 SCD A   1      -1.194   0.515  -5.651  1.00  0.00           C  
ATOM    100 O061 SCD A   1      -6.917  -0.751 -10.850  1.00  0.00           O  
ATOM    101  O61 SCD A   1      -1.386   1.589  -4.730  1.00  0.00           O  
ATOM    102 C062 SCD A   1      -5.686  -0.061  -8.112  1.00  0.00           C  
ATOM    103  C62 SCD A   1       0.317   0.397  -6.002  1.00  0.00           C  
ATOM    104 O062 SCD A   1      -4.560  -0.217 -11.248  1.00  0.00           O  
ATOM    105 C063 SCD A   1      -5.223   1.273  -8.806  1.00  0.00           C  
ATOM    106 O063 SCD A   1      -6.283   0.896 -12.436  1.00  0.00           O  
ATOM    107  O63 SCD A   1       0.641   1.518  -6.762  1.00  0.00           O  
ATOM    108 C064 SCD A   1      -5.935   1.579 -10.115  1.00  0.00           C  
ATOM    109  C64 SCD A   1       0.491  -0.796  -6.908  1.00  0.00           C  
ATOM    110  O65 SCD A   1       1.786  -0.828  -7.492  1.00  0.00           O  
ATOM    111  C66 SCD A   1       0.072  -2.082  -6.208  1.00  0.00           C  
ATOM    112  O66 SCD A   1      -1.374  -2.030  -5.877  1.00  0.00           O  
ATOM    113  C67 SCD A   1      -1.817  -0.817  -5.159  1.00  0.00           C  
ATOM    114  C68 SCD A   1      -3.346  -0.947  -5.269  1.00  0.00           C  
ATOM    115  O69 SCD A   1      -3.786  -0.479  -6.567  1.00  0.00           O  
ATOM    116 C071 SCD A   1      -0.799  -4.982  -3.751  1.00  0.00           C  
ATOM    117  C71 SCD A   1       2.214  -2.934  -5.060  1.00  0.00           C  
ATOM    118 O071 SCD A   1      -5.074  -8.500  -4.458  1.00  0.00           O  
ATOM    119  O71 SCD A   1       0.847  -2.296  -4.986  1.00  0.00           O  
ATOM    120 C072 SCD A   1      -1.828  -5.750  -2.929  1.00  0.00           C  
ATOM    121  C72 SCD A   1       3.111  -1.886  -4.412  1.00  0.00           C  
ATOM    122 O072 SCD A   1      -3.628  -8.440  -6.456  1.00  0.00           O  
ATOM    123 C073 SCD A   1      -2.394  -6.931  -3.809  1.00  0.00           C  
ATOM    124 O073 SCD A   1      -5.517  -6.888  -6.260  1.00  0.00           O  
ATOM    125  O73 SCD A   1       3.327  -0.794  -5.305  1.00  0.00           O  
ATOM    126 C074 SCD A   1      -3.475  -6.488  -4.834  1.00  0.00           C  
ATOM    127  C74 SCD A   1       4.440  -2.513  -4.024  1.00  0.00           C  
ATOM    128  O75 SCD A   1       5.254  -1.574  -3.268  1.00  0.00           O  
ATOM    129  C76 SCD A   1       4.321  -3.922  -3.374  1.00  0.00           C  
ATOM    130  O76 SCD A   1       3.390  -4.766  -3.977  1.00  0.00           O  
ATOM    131  C77 SCD A   1       2.137  -4.206  -4.146  1.00  0.00           C  
ATOM    132  C78 SCD A   1       1.289  -5.249  -4.836  1.00  0.00           C  
ATOM    133  O79 SCD A   1       0.323  -5.860  -3.974  1.00  0.00           O  
ATOM    134  H10 SCD A   1       2.975  -6.462  -0.025  1.00  0.00           H  
ATOM    135  H11 SCD A   1       4.643  -5.631  -1.452  1.00  0.00           H  
ATOM    136  H12 SCD A   1       5.769  -2.808  -0.933  1.00  0.00           H  
ATOM    137  H13 SCD A   1       7.452  -4.978  -1.375  1.00  0.00           H  
ATOM    138  H14 SCD A   1       6.698  -5.241   0.476  1.00  0.00           H  
ATOM    139  H15 SCD A   1       7.558  -2.566   1.114  1.00  0.00           H  
ATOM    140  H16 SCD A   1       5.905  -4.218   2.570  1.00  0.00           H  
ATOM    141  H17 SCD A   1       3.235  -3.463   0.150  1.00  0.00           H  
ATOM    142  H18 SCD A   1       2.088  -5.419  -1.032  1.00  0.00           H  
ATOM    143  H20 SCD A   1       2.947  -3.119   2.916  1.00  0.00           H  
ATOM    144  H21 SCD A   1       5.896  -2.432   3.546  1.00  0.00           H  
ATOM    145  H22 SCD A   1       5.689  -0.034   1.753  1.00  0.00           H  
ATOM    146  H23 SCD A   1       8.032  -0.170   1.842  1.00  0.00           H  
ATOM    147  H24 SCD A   1       6.996  -0.224   4.440  1.00  0.00           H  
ATOM    148  H25 SCD A   1       7.536   1.803   4.127  1.00  0.00           H  
ATOM    149  H26 SCD A   1       5.142   1.412   5.032  1.00  0.00           H  
ATOM    150  H27 SCD A   1       3.550  -0.690   2.495  1.00  0.00           H  
ATOM    151  H28 SCD A   1       2.105  -2.012   4.039  1.00  0.00           H  
ATOM    152  H30 SCD A   1       2.145   3.741   5.684  1.00  0.00           H  
ATOM    153  H31 SCD A   1       5.314   3.453   3.704  1.00  0.00           H  
ATOM    154  H32 SCD A   1       3.899   2.612   1.141  1.00  0.00           H  
ATOM    155  H33 SCD A   1       6.566   2.659   1.858  1.00  0.00           H  
ATOM    156  H34 SCD A   1       5.127   5.286   2.111  1.00  0.00           H  
ATOM    157  H35 SCD A   1       5.663   5.041   0.210  1.00  0.00           H  
ATOM    158  H36 SCD A   1       2.741   6.260   1.572  1.00  0.00           H  
ATOM    159  H37 SCD A   1       2.336   2.739   3.348  1.00  0.00           H  
ATOM    160  H38 SCD A   1       3.349   2.342   5.637  1.00  0.00           H  
ATOM    161  H40 SCD A   1      -0.991   1.784   1.896  1.00  0.00           H  
ATOM    162  H41 SCD A   1       0.600   5.332   2.034  1.00  0.00           H  
ATOM    163  H42 SCD A   1       0.832   5.475  -0.939  1.00  0.00           H  
ATOM    164  H43 SCD A   1       1.853   7.280  -0.486  1.00  0.00           H  
ATOM    165  H44 SCD A   1      -1.407   6.713   0.809  1.00  0.00           H  
ATOM    166  H45 SCD A   1      -2.241   7.433  -1.130  1.00  0.00           H  
ATOM    167  H46 SCD A   1      -3.028   5.037  -0.209  1.00  0.00           H  
ATOM    168  H47 SCD A   1       0.143   3.136   0.085  1.00  0.00           H  
ATOM    169  H48 SCD A   1       0.780   2.178   2.244  1.00  0.00           H  
ATOM    170  H50 SCD A   1      -3.447   2.237  -0.434  1.00  0.00           H  
ATOM    171  H51 SCD A   1      -3.182   4.608  -2.610  1.00  0.00           H  
ATOM    172  H52 SCD A   1      -0.593   3.567  -3.622  1.00  0.00           H  
ATOM    173  H53 SCD A   1      -0.718   5.750  -2.946  1.00  0.00           H  
ATOM    174  H54 SCD A   1      -3.160   4.426  -5.290  1.00  0.00           H  
ATOM    175  H55 SCD A   1      -0.872   3.095  -6.285  1.00  0.00           H  
ATOM    176  H56 SCD A   1      -3.247   2.019  -5.676  1.00  0.00           H  
ATOM    177  H57 SCD A   1      -2.053   1.810  -2.170  1.00  0.00           H  
ATOM    178  H58 SCD A   1      -4.493   1.456  -1.675  1.00  0.00           H  
ATOM    179  H60 SCD A   1      -3.603  -2.006  -5.096  1.00  0.00           H  
ATOM    180  H61 SCD A   1      -1.622   0.907  -6.596  1.00  0.00           H  
ATOM    181  H62 SCD A   1       0.968   0.499  -5.117  1.00  0.00           H  
ATOM    182  H63 SCD A   1       0.383   1.308  -7.663  1.00  0.00           H  
ATOM    183  H64 SCD A   1      -0.148  -0.738  -7.790  1.00  0.00           H  
ATOM    184  H65 SCD A   1       2.399  -0.739  -6.754  1.00  0.00           H  
ATOM    185  H66 SCD A   1       0.293  -2.898  -6.899  1.00  0.00           H  
ATOM    186  H67 SCD A   1      -1.533  -0.913  -4.108  1.00  0.00           H  
ATOM    187  H68 SCD A   1      -3.792  -0.440  -4.404  1.00  0.00           H  
ATOM    188  H70 SCD A   1       1.851  -6.080  -5.304  1.00  0.00           H  
ATOM    189  H71 SCD A   1       2.596  -3.112  -6.064  1.00  0.00           H  
ATOM    190  H72 SCD A   1       2.631  -1.455  -3.523  1.00  0.00           H  
ATOM    191  H73 SCD A   1       4.287  -0.689  -5.317  1.00  0.00           H  
ATOM    192  H74 SCD A   1       5.026  -2.710  -4.927  1.00  0.00           H  
ATOM    193  H75 SCD A   1       4.835  -1.410  -2.402  1.00  0.00           H  
ATOM    194  H76 SCD A   1       5.272  -4.463  -3.481  1.00  0.00           H  
ATOM    195  H77 SCD A   1       1.690  -4.085  -3.177  1.00  0.00           H  
ATOM    196  H78 SCD A   1       0.790  -4.779  -5.691  1.00  0.00           H  
ATOM    197 H011 SCD A   1      -0.306  -6.330   0.644  1.00  0.00           H  
ATOM    198 H012 SCD A   1       1.209  -7.393   0.729  1.00  0.00           H  
ATOM    199 H013 SCD A   1      -0.107  -7.837   2.644  1.00  0.00           H  
ATOM    200 H014 SCD A   1       1.233  -7.049   3.290  1.00  0.00           H  
ATOM    201 H015 SCD A   1      -0.556  -6.120   4.606  1.00  0.00           H  
ATOM    202 H016 SCD A   1       0.118  -4.899   3.465  1.00  0.00           H  
ATOM    203 H017 SCD A   1      -2.017  -5.202   2.049  1.00  0.00           H  
ATOM    204 H018 SCD A   1      -2.462  -6.672   2.898  1.00  0.00           H  
ATOM    205 H021 SCD A   1       2.767  -3.915   6.452  1.00  0.00           H  
ATOM    206 H022 SCD A   1       1.768  -3.997   4.972  1.00  0.00           H  
ATOM    207 H023 SCD A   1       2.319  -6.268   5.571  1.00  0.00           H  
ATOM    208 H024 SCD A   1       3.403  -5.795   4.227  1.00  0.00           H  
ATOM    209 H025 SCD A   1       4.763  -6.974   5.887  1.00  0.00           H  
ATOM    210 H026 SCD A   1       5.230  -5.291   5.620  1.00  0.00           H  
ATOM    211 H027 SCD A   1       4.175  -4.628   7.802  1.00  0.00           H  
ATOM    212 H028 SCD A   1       3.741  -6.319   8.147  1.00  0.00           H  
ATOM    213 H031 SCD A   1       3.350   4.600   7.616  1.00  0.00           H  
ATOM    214 H032 SCD A   1       4.343   3.148   7.631  1.00  0.00           H  
ATOM    215 H033 SCD A   1       5.481   6.025   7.266  1.00  0.00           H  
ATOM    216 H034 SCD A   1       5.549   5.054   8.652  1.00  0.00           H  
ATOM    217 H035 SCD A   1       6.816   4.080   6.111  1.00  0.00           H  
ATOM    218 H036 SCD A   1       7.718   4.961   7.325  1.00  0.00           H  
ATOM    219 H037 SCD A   1       7.226   3.156   8.971  1.00  0.00           H  
ATOM    220 H038 SCD A   1       6.168   2.308   7.803  1.00  0.00           H  
ATOM    221 H041 SCD A   1      -1.373   1.493   4.441  1.00  0.00           H  
ATOM    222 H042 SCD A   1       0.316   1.716   4.378  1.00  0.00           H  
ATOM    223 H043 SCD A   1       0.060   2.765   6.556  1.00  0.00           H  
ATOM    224 H044 SCD A   1      -0.060   4.063   5.471  1.00  0.00           H  
ATOM    225 H045 SCD A   1      -2.614   4.099   5.747  1.00  0.00           H  
ATOM    226 H046 SCD A   1      -2.538   2.474   6.365  1.00  0.00           H  
ATOM    227 H047 SCD A   1      -1.408   3.155   8.478  1.00  0.00           H  
ATOM    228 H048 SCD A   1      -1.217   4.824   7.894  1.00  0.00           H  
ATOM    229 H051 SCD A   1      -6.467   2.479  -0.574  1.00  0.00           H  
ATOM    230 H052 SCD A   1      -5.467   3.370   0.586  1.00  0.00           H  
ATOM    231 H053 SCD A   1      -7.512   4.377  -1.525  1.00  0.00           H  
ATOM    232 H054 SCD A   1      -7.744   4.720   0.087  1.00  0.00           H  
ATOM    233 H055 SCD A   1      -5.471   5.995  -1.727  1.00  0.00           H  
ATOM    234 H056 SCD A   1      -7.033   6.650  -1.564  1.00  0.00           H  
ATOM    235 H057 SCD A   1      -6.870   7.106   0.785  1.00  0.00           H  
ATOM    236 H058 SCD A   1      -5.432   6.051   0.944  1.00  0.00           H  
ATOM    237 H061 SCD A   1      -5.537  -1.366  -6.407  1.00  0.00           H  
ATOM    238 H062 SCD A   1      -5.709   0.301  -5.940  1.00  0.00           H  
ATOM    239 H063 SCD A   1      -5.535  -0.882  -8.810  1.00  0.00           H  
ATOM    240 H064 SCD A   1      -6.780  -0.104  -8.056  1.00  0.00           H  
ATOM    241 H065 SCD A   1      -5.506   2.073  -8.121  1.00  0.00           H  
ATOM    242 H066 SCD A   1      -4.128   1.233  -8.939  1.00  0.00           H  
ATOM    243 H067 SCD A   1      -6.982   1.802  -9.861  1.00  0.00           H  
ATOM    244 H068 SCD A   1      -5.487   2.450 -10.631  1.00  0.00           H  
ATOM    245 H071 SCD A   1      -0.451  -4.072  -3.251  1.00  0.00           H  
ATOM    246 H072 SCD A   1      -1.203  -4.653  -4.725  1.00  0.00           H  
ATOM    247 H073 SCD A   1      -1.452  -6.169  -1.990  1.00  0.00           H  
ATOM    248 H074 SCD A   1      -2.586  -5.034  -2.628  1.00  0.00           H  
ATOM    249 H075 SCD A   1      -1.565  -7.303  -4.397  1.00  0.00           H  
ATOM    250 H076 SCD A   1      -2.776  -7.764  -3.217  1.00  0.00           H  
ATOM    251 H077 SCD A   1      -4.134  -5.705  -4.450  1.00  0.00           H  
ATOM    252 H078 SCD A   1      -3.027  -6.075  -5.743  1.00  0.00           H  
ATOM    253  N    CB B   2      -5.198  -2.149   0.259  1.00  0.00           N  
ATOM    254  C    CB B   2      -5.898  -0.996   0.290  1.00  0.00           C  
ATOM    255  O    CB B   2      -5.844  -0.326   1.294  1.00  0.00           O  
ATOM    256  C1   CB B   2      -4.133  -2.567   1.133  1.00  0.00           C  
ATOM    257  N1   CB B   2      -2.076  -2.185   1.408  1.00  0.00           N  
ATOM    258  O1   CB B   2      -3.350  -0.649   2.736  1.00  0.00           O  
ATOM    259  S1   CB B   2      -9.515   1.988  -1.476  1.00  0.00           S  
ATOM    260  C2   CB B   2      -2.883  -3.041   0.458  1.00  0.00           C  
ATOM    261  N2   CB B   2       2.568   1.453  -2.176  1.00  0.00           N  
ATOM    262  O2   CB B   2       3.846  -0.215  -1.105  1.00  0.00           O  
ATOM    263  C3   CB B   2      -0.841  -2.615  -1.142  1.00  0.00           C  
ATOM    264  N3   CB B   2       4.201   3.422  -4.536  1.00  0.00           N  
ATOM    265  O3   CB B   2       1.002  -0.440   2.361  1.00  0.00           O  
ATOM    266  C4   CB B   2      -0.166  -1.912  -0.000  1.00  0.00           C  
ATOM    267  N4   CB B   2      -6.809  -1.551  -1.808  1.00  0.00           N  
ATOM    268  O4   CB B   2      -0.426  -1.381   3.700  1.00  0.00           O  
ATOM    269  C5   CB B   2      -3.263  -1.571   1.924  1.00  0.00           C  
ATOM    270  N5   CB B   2      -8.212   0.974   0.431  1.00  0.00           N  
ATOM    271  O5   CB B   2      -5.872  -1.237  -2.848  1.00  0.00           O  
ATOM    272  C6   CB B   2      -0.658  -1.747   1.240  1.00  0.00           C  
ATOM    273  N6   CB B   2      -8.517   0.815  -1.762  1.00  0.00           N  
ATOM    274  C7   CB B   2       1.137  -1.311  -0.298  1.00  0.00           C  
ATOM    275  N7   CB B   2      -9.794   2.470   1.255  1.00  0.00           N  
ATOM    276  C8   CB B   2       1.407  -0.406  -1.257  1.00  0.00           C  
ATOM    277  C9   CB B   2       0.415   0.330  -2.097  1.00  0.00           C  
ATOM    278  C10  CB B   2       2.757   0.236  -1.448  1.00  0.00           C  
ATOM    279  C11  CB B   2       1.116   1.701  -2.474  1.00  0.00           C  
ATOM    280  C12  CB B   2       3.635   2.337  -2.573  1.00  0.00           C  
ATOM    281  C13  CB B   2       3.342   3.815  -2.494  1.00  0.00           C  
ATOM    282  C14  CB B   2       4.017   2.078  -4.095  1.00  0.00           C  
ATOM    283  C15  CB B   2       3.289   4.274  -3.871  1.00  0.00           C  
ATOM    284  C16  CB B   2      -0.060  -1.037   2.437  1.00  0.00           C  
ATOM    285  C17  CB B   2      -6.814  -0.708  -0.827  1.00  0.00           C  
ATOM    286  C18  CB B   2      -7.834   0.390  -0.698  1.00  0.00           C  
ATOM    287  C19  CB B   2      -9.111   1.918   0.170  1.00  0.00           C  
ATOM    288  S    CB B   2      -2.584  -2.359  -1.236  1.00  0.00           S  
ATOM    289  H    CB B   2      -5.333  -2.636  -0.608  1.00  0.00           H  
ATOM    290  H1   CB B   2       5.128   3.682  -4.211  1.00  0.00           H  
ATOM    291  H2   CB B   2      -1.104  -2.073   3.559  1.00  0.00           H  
ATOM    292  H3   CB B   2     -10.647   2.994   1.117  1.00  0.00           H  
ATOM    293  H4   CB B   2      -9.439   2.202   2.159  1.00  0.00           H  
ATOM    294  H5   CB B   2      -5.945  -2.066  -3.374  1.00  0.00           H  
ATOM    295  H6   CB B   2      -4.643  -3.277   1.797  1.00  0.00           H  
ATOM    296  H7   CB B   2      -2.608  -4.095   0.424  1.00  0.00           H  
ATOM    297  H8   CB B   2      -0.729  -3.689  -0.987  1.00  0.00           H  
ATOM    298  H9   CB B   2      -0.382  -2.192  -2.043  1.00  0.00           H  
ATOM    299  H10  CB B   2       1.981  -1.686   0.276  1.00  0.00           H  
ATOM    300  H11  CB B   2       0.269  -0.289  -2.998  1.00  0.00           H  
ATOM    301  H12  CB B   2      -0.527   0.566  -1.578  1.00  0.00           H  
ATOM    302  H13  CB B   2       0.993   1.947  -3.539  1.00  0.00           H  
ATOM    303  H14  CB B   2       0.752   2.543  -1.876  1.00  0.00           H  
ATOM    304  H15  CB B   2       4.537   2.190  -1.961  1.00  0.00           H  
ATOM    305  H16  CB B   2       2.487   4.099  -1.891  1.00  0.00           H  
ATOM    306  H17  CB B   2       4.282   4.228  -2.105  1.00  0.00           H  
ATOM    307  H18  CB B   2       4.957   1.509  -4.161  1.00  0.00           H  
ATOM    308  H19  CB B   2       3.141   1.647  -4.576  1.00  0.00           H  
ATOM    309  H20  CB B   2       3.559   5.334  -3.974  1.00  0.00           H  
ATOM    310  H21  CB B   2       2.262   4.169  -4.217  1.00  0.00           H  
END
