# Supplementary material for: Investigation of the Affinity of Ceftobiprole for Selected Cyclodextrins Using Molecular Dynamics Simulations and HPLC
Source: Int J Mol Sci. 2023 Nov 23;24(23):16644. doi: 10.3390/ijms242316644 (PMC10706467; doi:10.3390/ijms242316644)
Supplement: Supplementary file 1 [file ijms-24-16644-s001.zip › central_structures_PDB/CB0-BCD_1.pdb]

ATOM      1  C11 BCD A   1      -4.524   1.592   1.963  1.00  0.00           C  
ATOM      2  O11 BCD A   1      -4.625   1.028   0.622  1.00  0.00           O  
ATOM      3  C12 BCD A   1      -3.621   0.685   2.851  1.00  0.00           C  
ATOM      4  O13 BCD A   1      -4.398  -0.494   3.259  1.00  0.00           O  
ATOM      5  C14 BCD A   1      -3.150   1.451   4.170  1.00  0.00           C  
ATOM      6  O15 BCD A   1      -2.149   0.663   4.846  1.00  0.00           O  
ATOM      7  C16 BCD A   1      -2.658   2.861   3.921  1.00  0.00           C  
ATOM      8  O16 BCD A   1      -3.593   3.598   3.108  1.00  0.00           O  
ATOM      9  C17 BCD A   1      -4.052   3.013   1.806  1.00  0.00           C  
ATOM     10  C18 BCD A   1      -4.930   3.971   1.065  1.00  0.00           C  
ATOM     11  O19 BCD A   1      -6.255   4.071   1.648  1.00  0.00           O  
ATOM     12  C21 BCD A   1      -0.405   3.646   3.480  1.00  0.00           C  
ATOM     13  O21 BCD A   1      -1.472   2.698   3.162  1.00  0.00           O  
ATOM     14  C22 BCD A   1       0.738   2.738   4.071  1.00  0.00           C  
ATOM     15  O23 BCD A   1       0.397   2.119   5.281  1.00  0.00           O  
ATOM     16  C24 BCD A   1       2.036   3.606   4.294  1.00  0.00           C  
ATOM     17  O25 BCD A   1       3.195   2.795   4.672  1.00  0.00           O  
ATOM     18  C26 BCD A   1       2.335   4.273   2.978  1.00  0.00           C  
ATOM     19  O26 BCD A   1       1.248   5.065   2.623  1.00  0.00           O  
ATOM     20  C27 BCD A   1       0.090   4.375   2.212  1.00  0.00           C  
ATOM     21  C28 BCD A   1      -0.881   5.375   1.631  1.00  0.00           C  
ATOM     22  O29 BCD A   1      -1.175   6.383   2.486  1.00  0.00           O  
ATOM     23  C31 BCD A   1       3.820   3.292   1.230  1.00  0.00           C  
ATOM     24  O31 BCD A   1       2.604   3.244   1.985  1.00  0.00           O  
ATOM     25  C32 BCD A   1       4.734   2.049   1.558  1.00  0.00           C  
ATOM     26  O33 BCD A   1       5.166   2.076   2.960  1.00  0.00           O  
ATOM     27  C34 BCD A   1       5.935   1.974   0.555  1.00  0.00           C  
ATOM     28  O35 BCD A   1       6.628   0.698   0.696  1.00  0.00           O  
ATOM     29  C36 BCD A   1       5.520   2.276  -0.953  1.00  0.00           C  
ATOM     30  O36 BCD A   1       4.541   3.391  -1.051  1.00  0.00           O  
ATOM     31  C37 BCD A   1       3.370   3.164  -0.249  1.00  0.00           C  
ATOM     32  C38 BCD A   1       2.368   4.245  -0.747  1.00  0.00           C  
ATOM     33  O39 BCD A   1       2.434   5.503   0.007  1.00  0.00           O  
ATOM     34  C41 BCD A   1       5.461   0.706  -2.871  1.00  0.00           C  
ATOM     35  O41 BCD A   1       4.941   1.187  -1.603  1.00  0.00           O  
ATOM     36  C42 BCD A   1       5.704  -0.762  -2.800  1.00  0.00           C  
ATOM     37  O43 BCD A   1       6.774  -0.968  -1.837  1.00  0.00           O  
ATOM     38  C44 BCD A   1       5.930  -1.426  -4.185  1.00  0.00           C  
ATOM     39  O45 BCD A   1       6.100  -2.813  -3.957  1.00  0.00           O  
ATOM     40  C46 BCD A   1       4.698  -1.092  -5.163  1.00  0.00           C  
ATOM     41  O46 BCD A   1       4.772   0.358  -5.267  1.00  0.00           O  
ATOM     42  C47 BCD A   1       4.444   1.069  -4.083  1.00  0.00           C  
ATOM     43  C48 BCD A   1       4.547   2.626  -4.393  1.00  0.00           C  
ATOM     44  O49 BCD A   1       5.864   3.091  -4.469  1.00  0.00           O  
ATOM     45  C51 BCD A   1       2.947  -2.683  -4.565  1.00  0.00           C  
ATOM     46  O51 BCD A   1       3.415  -1.341  -4.560  1.00  0.00           O  
ATOM     47  C52 BCD A   1       2.593  -3.210  -3.194  1.00  0.00           C  
ATOM     48  O53 BCD A   1       3.741  -3.346  -2.340  1.00  0.00           O  
ATOM     49  C54 BCD A   1       1.786  -4.596  -3.354  1.00  0.00           C  
ATOM     50  O55 BCD A   1       1.348  -5.125  -2.104  1.00  0.00           O  
ATOM     51  C56 BCD A   1       0.647  -4.412  -4.400  1.00  0.00           C  
ATOM     52  O56 BCD A   1       1.258  -3.972  -5.627  1.00  0.00           O  
ATOM     53  C57 BCD A   1       1.750  -2.619  -5.594  1.00  0.00           C  
ATOM     54  C58 BCD A   1       2.085  -2.253  -7.052  1.00  0.00           C  
ATOM     55  O59 BCD A   1       3.158  -3.063  -7.481  1.00  0.00           O  
ATOM     56  C61 BCD A   1      -1.696  -3.846  -3.813  1.00  0.00           C  
ATOM     57  O61 BCD A   1      -0.271  -3.401  -3.921  1.00  0.00           O  
ATOM     58  C62 BCD A   1      -2.076  -4.212  -2.310  1.00  0.00           C  
ATOM     59  O63 BCD A   1      -1.298  -5.365  -1.938  1.00  0.00           O  
ATOM     60  C64 BCD A   1      -3.546  -4.548  -2.239  1.00  0.00           C  
ATOM     61  O65 BCD A   1      -3.865  -4.755  -0.905  1.00  0.00           O  
ATOM     62  C66 BCD A   1      -4.374  -3.448  -2.887  1.00  0.00           C  
ATOM     63  O66 BCD A   1      -4.011  -3.181  -4.276  1.00  0.00           O  
ATOM     64  C67 BCD A   1      -2.632  -2.787  -4.449  1.00  0.00           C  
ATOM     65  C68 BCD A   1      -2.368  -2.762  -6.016  1.00  0.00           C  
ATOM     66  O69 BCD A   1      -2.722  -3.932  -6.820  1.00  0.00           O  
ATOM     67  C71 BCD A   1      -5.170  -1.380  -1.808  1.00  0.00           C  
ATOM     68  O71 BCD A   1      -4.031  -2.219  -2.183  1.00  0.00           O  
ATOM     69  C72 BCD A   1      -5.451  -1.596  -0.307  1.00  0.00           C  
ATOM     70  O73 BCD A   1      -5.851  -2.955  -0.048  1.00  0.00           O  
ATOM     71  C74 BCD A   1      -6.462  -0.594   0.324  1.00  0.00           C  
ATOM     72  O75 BCD A   1      -6.515  -0.749   1.799  1.00  0.00           O  
ATOM     73  C76 BCD A   1      -5.984   0.825   0.046  1.00  0.00           C  
ATOM     74  O76 BCD A   1      -5.800   0.981  -1.424  1.00  0.00           O  
ATOM     75  C77 BCD A   1      -4.876   0.148  -2.118  1.00  0.00           C  
ATOM     76  C78 BCD A   1      -4.902   0.351  -3.666  1.00  0.00           C  
ATOM     77  O79 BCD A   1      -6.208   0.149  -4.308  1.00  0.00           O  
ATOM     78  H10 BCD A   1      -5.180   3.480   0.121  1.00  0.00           H  
ATOM     79  H11 BCD A   1      -5.505   1.603   2.470  1.00  0.00           H  
ATOM     80  H12 BCD A   1      -2.758   0.333   2.260  1.00  0.00           H  
ATOM     81  H13 BCD A   1      -5.091  -0.714   2.602  1.00  0.00           H  
ATOM     82  H14 BCD A   1      -3.994   1.644   4.842  1.00  0.00           H  
ATOM     83  H15 BCD A   1      -2.528  -0.229   4.856  1.00  0.00           H  
ATOM     84  H16 BCD A   1      -2.538   3.411   4.868  1.00  0.00           H  
ATOM     85  H17 BCD A   1      -3.199   2.839   1.133  1.00  0.00           H  
ATOM     86  H18 BCD A   1      -4.475   4.952   0.925  1.00  0.00           H  
ATOM     87  H19 BCD A   1      -6.804   4.090   0.852  1.00  0.00           H  
ATOM     88  H20 BCD A   1      -0.321   5.779   0.772  1.00  0.00           H  
ATOM     89  H21 BCD A   1      -0.751   4.393   4.213  1.00  0.00           H  
ATOM     90  H22 BCD A   1       0.961   1.961   3.321  1.00  0.00           H  
ATOM     91  H23 BCD A   1      -0.338   1.572   4.974  1.00  0.00           H  
ATOM     92  H24 BCD A   1       1.831   4.393   5.032  1.00  0.00           H  
ATOM     93  H25 BCD A   1       2.927   2.261   5.431  1.00  0.00           H  
ATOM     94  H26 BCD A   1       3.208   4.918   3.078  1.00  0.00           H  
ATOM     95  H27 BCD A   1       0.320   3.648   1.430  1.00  0.00           H  
ATOM     96  H28 BCD A   1      -1.790   4.808   1.393  1.00  0.00           H  
ATOM     97  H29 BCD A   1      -2.112   6.586   2.283  1.00  0.00           H  
ATOM     98  H30 BCD A   1       1.343   3.871  -0.653  1.00  0.00           H  
ATOM     99  H31 BCD A   1       4.315   4.265   1.377  1.00  0.00           H  
ATOM    100  H32 BCD A   1       4.080   1.185   1.426  1.00  0.00           H  
ATOM    101  H33 BCD A   1       4.407   2.368   3.480  1.00  0.00           H  
ATOM    102  H34 BCD A   1       6.710   2.739   0.685  1.00  0.00           H  
ATOM    103  H35 BCD A   1       6.938   0.669   1.618  1.00  0.00           H  
ATOM    104  H36 BCD A   1       6.486   2.526  -1.411  1.00  0.00           H  
ATOM    105  H37 BCD A   1       2.904   2.199  -0.500  1.00  0.00           H  
ATOM    106  H38 BCD A   1       2.455   4.474  -1.805  1.00  0.00           H  
ATOM    107  H39 BCD A   1       2.233   5.302   0.936  1.00  0.00           H  
ATOM    108  H40 BCD A   1       4.117   3.113  -3.507  1.00  0.00           H  
ATOM    109  H41 BCD A   1       6.420   1.188  -3.099  1.00  0.00           H  
ATOM    110  H42 BCD A   1       4.783  -1.081  -2.306  1.00  0.00           H  
ATOM    111  H43 BCD A   1       6.516  -1.713  -1.268  1.00  0.00           H  
ATOM    112  H44 BCD A   1       6.849  -1.016  -4.610  1.00  0.00           H  
ATOM    113  H45 BCD A   1       6.946  -2.884  -3.483  1.00  0.00           H  
ATOM    114  H46 BCD A   1       4.884  -1.670  -6.072  1.00  0.00           H  
ATOM    115  H47 BCD A   1       3.414   0.878  -3.759  1.00  0.00           H  
ATOM    116  H48 BCD A   1       4.031   2.854  -5.346  1.00  0.00           H  
ATOM    117  H49 BCD A   1       5.696   4.042  -4.320  1.00  0.00           H  
ATOM    118  H50 BCD A   1       1.165  -2.303  -7.657  1.00  0.00           H  
ATOM    119  H51 BCD A   1       3.712  -3.305  -5.043  1.00  0.00           H  
ATOM    120  H52 BCD A   1       1.944  -2.439  -2.751  1.00  0.00           H  
ATOM    121  H53 BCD A   1       4.503  -3.199  -2.916  1.00  0.00           H  
ATOM    122  H54 BCD A   1       2.489  -5.337  -3.753  1.00  0.00           H  
ATOM    123  H55 BCD A   1       2.113  -5.588  -1.739  1.00  0.00           H  
ATOM    124  H56 BCD A   1       0.157  -5.347  -4.680  1.00  0.00           H  
ATOM    125  H57 BCD A   1       1.005  -1.918  -5.200  1.00  0.00           H  
ATOM    126  H58 BCD A   1       2.525  -1.251  -7.040  1.00  0.00           H  
ATOM    127  H59 BCD A   1       2.819  -3.602  -8.223  1.00  0.00           H  
ATOM    128  H60 BCD A   1      -1.308  -2.570  -6.253  1.00  0.00           H  
ATOM    129  H61 BCD A   1      -1.804  -4.773  -4.385  1.00  0.00           H  
ATOM    130  H62 BCD A   1      -1.872  -3.276  -1.779  1.00  0.00           H  
ATOM    131  H63 BCD A   1      -0.383  -5.164  -2.210  1.00  0.00           H  
ATOM    132  H64 BCD A   1      -3.772  -5.514  -2.687  1.00  0.00           H  
ATOM    133  H65 BCD A   1      -3.311  -5.541  -0.735  1.00  0.00           H  
ATOM    134  H66 BCD A   1      -5.456  -3.643  -2.859  1.00  0.00           H  
ATOM    135  H67 BCD A   1      -2.423  -1.821  -3.969  1.00  0.00           H  
ATOM    136  H68 BCD A   1      -2.952  -1.908  -6.365  1.00  0.00           H  
ATOM    137  H69 BCD A   1      -3.690  -3.896  -6.747  1.00  0.00           H  
ATOM    138  H70 BCD A   1      -4.159  -0.350  -4.070  1.00  0.00           H  
ATOM    139  H71 BCD A   1      -6.101  -1.620  -2.339  1.00  0.00           H  
ATOM    140  H72 BCD A   1      -4.526  -1.406   0.256  1.00  0.00           H  
ATOM    141  H73 BCD A   1      -5.173  -3.624  -0.224  1.00  0.00           H  
ATOM    142  H74 BCD A   1      -7.459  -0.812  -0.070  1.00  0.00           H  
ATOM    143  H75 BCD A   1      -7.292  -1.321   1.939  1.00  0.00           H  
ATOM    144  H76 BCD A   1      -6.727   1.594   0.268  1.00  0.00           H  
ATOM    145  H77 BCD A   1      -3.864   0.386  -1.766  1.00  0.00           H  
ATOM    146  H78 BCD A   1      -4.485   1.341  -3.872  1.00  0.00           H  
ATOM    147  H79 BCD A   1      -6.276  -0.775  -4.603  1.00  0.00           H  
ATOM    148  N    CB B   2       1.426  -2.693   4.690  1.00  0.00           N  
ATOM    149  C    CB B   2       2.230  -2.768   5.812  1.00  0.00           C  
ATOM    150  O    CB B   2       3.392  -3.134   5.661  1.00  0.00           O  
ATOM    151  C1   CB B   2       1.846  -2.746   3.268  1.00  0.00           C  
ATOM    152  N1   CB B   2       1.469  -1.617   1.475  1.00  0.00           N  
ATOM    153  O1   CB B   2       3.159  -0.565   2.822  1.00  0.00           O  
ATOM    154  S1   CB B   2      -1.705  -0.751   8.103  1.00  0.00           S  
ATOM    155  C2   CB B   2       0.749  -2.683   2.138  1.00  0.00           C  
ATOM    156  N2   CB B   2      -1.933   2.516  -2.640  1.00  0.00           N  
ATOM    157  O2   CB B   2      -1.711   0.653  -3.911  1.00  0.00           O  
ATOM    158  C3   CB B   2      -1.245  -1.796   0.733  1.00  0.00           C  
ATOM    159  N3   CB B   2      -3.684   5.279  -4.434  1.00  0.00           N  
ATOM    160  O3   CB B   2       2.134   0.003  -1.742  1.00  0.00           O  
ATOM    161  C4   CB B   2      -0.161  -1.241  -0.205  1.00  0.00           C  
ATOM    162  N4   CB B   2       2.427  -2.423   8.130  1.00  0.00           N  
ATOM    163  O4   CB B   2       3.512  -0.585  -0.173  1.00  0.00           O  
ATOM    164  C5   CB B   2       2.319  -1.411   2.559  1.00  0.00           C  
ATOM    165  N5   CB B   2      -0.768  -2.326   6.289  1.00  0.00           N  
ATOM    166  O5   CB B   2       1.969  -2.952   9.372  1.00  0.00           O  
ATOM    167  C6   CB B   2       1.138  -1.111   0.188  1.00  0.00           C  
ATOM    168  N6   CB B   2      -0.129  -1.134   8.149  1.00  0.00           N  
ATOM    169  C7   CB B   2      -0.617  -0.616  -1.440  1.00  0.00           C  
ATOM    170  N7   CB B   2      -2.984  -1.830   5.898  1.00  0.00           N  
ATOM    171  C8   CB B   2      -1.053   0.670  -1.618  1.00  0.00           C  
ATOM    172  C9   CB B   2      -1.159   1.691  -0.512  1.00  0.00           C  
ATOM    173  C10  CB B   2      -1.608   1.225  -2.842  1.00  0.00           C  
ATOM    174  C11  CB B   2      -1.655   2.971  -1.257  1.00  0.00           C  
ATOM    175  C12  CB B   2      -2.411   3.382  -3.695  1.00  0.00           C  
ATOM    176  C13  CB B   2      -1.355   4.392  -4.222  1.00  0.00           C  
ATOM    177  C14  CB B   2      -3.669   4.260  -3.388  1.00  0.00           C  
ATOM    178  C15  CB B   2      -2.244   5.645  -4.502  1.00  0.00           C  
ATOM    179  C16  CB B   2       2.272  -0.535  -0.664  1.00  0.00           C  
ATOM    180  C17  CB B   2       1.597  -2.437   7.143  1.00  0.00           C  
ATOM    181  C18  CB B   2       0.200  -1.983   7.168  1.00  0.00           C  
ATOM    182  C19  CB B   2      -1.884  -1.757   6.685  1.00  0.00           C  
ATOM    183  S    CB B   2      -0.829  -1.826   2.549  1.00  0.00           S  
ATOM    184  H    CB B   2       0.465  -2.386   4.840  1.00  0.00           H  
ATOM    185  HA   CB B   2       2.695  -3.443   3.184  1.00  0.00           H  
ATOM    186  H1   CB B   2      -4.069   4.769  -5.232  1.00  0.00           H  
ATOM    187  H2   CB B   2       3.964   0.082  -0.712  1.00  0.00           H  
ATOM    188  H3   CB B   2      -3.673  -2.076   6.588  1.00  0.00           H  
ATOM    189  H4   CB B   2      -2.914  -2.567   5.215  1.00  0.00           H  
ATOM    190  H5   CB B   2       2.656  -2.882  10.062  1.00  0.00           H  
ATOM    191  H6   CB B   2       0.624  -3.560   1.507  1.00  0.00           H  
ATOM    192  H7   CB B   2      -1.406  -2.831   0.419  1.00  0.00           H  
ATOM    193  H8   CB B   2      -2.206  -1.313   0.509  1.00  0.00           H  
ATOM    194  H9   CB B   2      -0.537  -1.275  -2.306  1.00  0.00           H  
ATOM    195  H10  CB B   2      -1.773   1.307   0.313  1.00  0.00           H  
ATOM    196  H11  CB B   2      -0.183   1.820  -0.034  1.00  0.00           H  
ATOM    197  H12  CB B   2      -2.585   3.352  -0.819  1.00  0.00           H  
ATOM    198  H13  CB B   2      -0.998   3.835  -1.196  1.00  0.00           H  
ATOM    199  H14  CB B   2      -2.775   2.852  -4.575  1.00  0.00           H  
ATOM    200  H15  CB B   2      -0.582   4.643  -3.482  1.00  0.00           H  
ATOM    201  H16  CB B   2      -0.864   3.965  -5.094  1.00  0.00           H  
ATOM    202  H17  CB B   2      -4.543   3.586  -3.408  1.00  0.00           H  
ATOM    203  H18  CB B   2      -3.641   4.691  -2.370  1.00  0.00           H  
ATOM    204  H19  CB B   2      -2.004   6.384  -3.741  1.00  0.00           H  
ATOM    205  H20  CB B   2      -2.065   6.166  -5.442  1.00  0.00           H  
END
