# Supplementary material for: Investigation of the Affinity of Ceftobiprole for Selected Cyclodextrins Using Molecular Dynamics Simulations and HPLC
Source: Int J Mol Sci. 2023 Nov 23;24(23):16644. doi: 10.3390/ijms242316644 (PMC10706467; doi:10.3390/ijms242316644)
Supplement: Supplementary file 1 [file ijms-24-16644-s001.zip › central_structures_PDB/CB0-BCD_2.pdb]

ATOM      1  C11 BCD A   1      -4.369   1.128   3.576  1.00  0.00           C  
ATOM      2  O11 BCD A   1      -4.290  -0.056   2.641  1.00  0.00           O  
ATOM      3  C12 BCD A   1      -3.499   0.945   4.840  1.00  0.00           C  
ATOM      4  O13 BCD A   1      -4.109  -0.027   5.689  1.00  0.00           O  
ATOM      5  C14 BCD A   1      -3.319   2.230   5.611  1.00  0.00           C  
ATOM      6  O15 BCD A   1      -2.391   2.096   6.710  1.00  0.00           O  
ATOM      7  C16 BCD A   1      -2.814   3.391   4.655  1.00  0.00           C  
ATOM      8  O16 BCD A   1      -3.632   3.529   3.522  1.00  0.00           O  
ATOM      9  C17 BCD A   1      -3.898   2.320   2.790  1.00  0.00           C  
ATOM     10  C18 BCD A   1      -4.999   2.583   1.719  1.00  0.00           C  
ATOM     11  O19 BCD A   1      -4.532   3.438   0.620  1.00  0.00           O  
ATOM     12  C21 BCD A   1      -0.586   4.003   4.204  1.00  0.00           C  
ATOM     13  O21 BCD A   1      -1.506   2.957   4.145  1.00  0.00           O  
ATOM     14  C22 BCD A   1       0.590   3.682   5.194  1.00  0.00           C  
ATOM     15  O23 BCD A   1       0.033   3.565   6.530  1.00  0.00           O  
ATOM     16  C24 BCD A   1       1.622   4.846   5.124  1.00  0.00           C  
ATOM     17  O25 BCD A   1       2.669   4.773   6.136  1.00  0.00           O  
ATOM     18  C26 BCD A   1       2.179   4.865   3.622  1.00  0.00           C  
ATOM     19  O26 BCD A   1       1.009   5.223   2.780  1.00  0.00           O  
ATOM     20  C27 BCD A   1      -0.013   4.132   2.727  1.00  0.00           C  
ATOM     21  C28 BCD A   1      -1.078   4.350   1.587  1.00  0.00           C  
ATOM     22  O29 BCD A   1      -2.057   5.311   1.900  1.00  0.00           O  
ATOM     23  C31 BCD A   1       3.923   3.208   3.480  1.00  0.00           C  
ATOM     24  O31 BCD A   1       2.560   3.500   3.318  1.00  0.00           O  
ATOM     25  C32 BCD A   1       3.877   1.789   4.094  1.00  0.00           C  
ATOM     26  O33 BCD A   1       3.741   1.820   5.549  1.00  0.00           O  
ATOM     27  C34 BCD A   1       5.166   1.007   3.822  1.00  0.00           C  
ATOM     28  O35 BCD A   1       5.058  -0.349   4.254  1.00  0.00           O  
ATOM     29  C36 BCD A   1       5.761   1.138   2.394  1.00  0.00           C  
ATOM     30  O36 BCD A   1       5.793   2.521   2.033  1.00  0.00           O  
ATOM     31  C37 BCD A   1       4.615   3.274   2.023  1.00  0.00           C  
ATOM     32  C38 BCD A   1       4.746   4.745   1.514  1.00  0.00           C  
ATOM     33  O39 BCD A   1       5.406   5.649   2.490  1.00  0.00           O  
ATOM     34  C41 BCD A   1       5.506  -0.570   0.735  1.00  0.00           C  
ATOM     35  O41 BCD A   1       4.904   0.450   1.544  1.00  0.00           O  
ATOM     36  C42 BCD A   1       5.036  -1.968   1.211  1.00  0.00           C  
ATOM     37  O43 BCD A   1       5.747  -2.289   2.386  1.00  0.00           O  
ATOM     38  C44 BCD A   1       5.329  -2.979   0.120  1.00  0.00           C  
ATOM     39  O45 BCD A   1       4.658  -4.288   0.427  1.00  0.00           O  
ATOM     40  C46 BCD A   1       4.879  -2.510  -1.262  1.00  0.00           C  
ATOM     41  O46 BCD A   1       5.371  -1.164  -1.575  1.00  0.00           O  
ATOM     42  C47 BCD A   1       5.035  -0.119  -0.625  1.00  0.00           C  
ATOM     43  C48 BCD A   1       5.542   1.254  -1.181  1.00  0.00           C  
ATOM     44  O49 BCD A   1       6.905   1.123  -1.598  1.00  0.00           O  
ATOM     45  C51 BCD A   1       2.816  -3.064  -2.481  1.00  0.00           C  
ATOM     46  O51 BCD A   1       3.429  -2.448  -1.279  1.00  0.00           O  
ATOM     47  C52 BCD A   1       2.340  -4.519  -2.133  1.00  0.00           C  
ATOM     48  O53 BCD A   1       3.461  -5.366  -1.865  1.00  0.00           O  
ATOM     49  C54 BCD A   1       1.508  -5.114  -3.289  1.00  0.00           C  
ATOM     50  O55 BCD A   1       0.925  -6.439  -3.044  1.00  0.00           O  
ATOM     51  C56 BCD A   1       0.351  -4.129  -3.622  1.00  0.00           C  
ATOM     52  O56 BCD A   1       0.858  -2.857  -3.993  1.00  0.00           O  
ATOM     53  C57 BCD A   1       1.699  -2.153  -3.043  1.00  0.00           C  
ATOM     54  C58 BCD A   1       2.248  -0.722  -3.593  1.00  0.00           C  
ATOM     55  O59 BCD A   1       2.575  -0.806  -4.951  1.00  0.00           O  
ATOM     56  C61 BCD A   1      -1.871  -4.190  -2.788  1.00  0.00           C  
ATOM     57  O61 BCD A   1      -0.447  -3.905  -2.476  1.00  0.00           O  
ATOM     58  C62 BCD A   1      -2.436  -4.882  -1.533  1.00  0.00           C  
ATOM     59  O63 BCD A   1      -1.905  -6.147  -1.316  1.00  0.00           O  
ATOM     60  C64 BCD A   1      -3.984  -5.024  -1.507  1.00  0.00           C  
ATOM     61  O65 BCD A   1      -4.581  -5.498  -0.313  1.00  0.00           O  
ATOM     62  C66 BCD A   1      -4.596  -3.585  -1.710  1.00  0.00           C  
ATOM     63  O66 BCD A   1      -4.041  -2.958  -2.891  1.00  0.00           O  
ATOM     64  C67 BCD A   1      -2.628  -2.836  -3.022  1.00  0.00           C  
ATOM     65  C68 BCD A   1      -2.312  -2.085  -4.332  1.00  0.00           C  
ATOM     66  O69 BCD A   1      -2.643  -2.940  -5.451  1.00  0.00           O  
ATOM     67  C71 BCD A   1      -4.931  -2.721   0.561  1.00  0.00           C  
ATOM     68  O71 BCD A   1      -4.216  -2.725  -0.654  1.00  0.00           O  
ATOM     69  C72 BCD A   1      -3.828  -2.743   1.659  1.00  0.00           C  
ATOM     70  O73 BCD A   1      -3.306  -4.058   1.669  1.00  0.00           O  
ATOM     71  C74 BCD A   1      -4.515  -2.421   3.037  1.00  0.00           C  
ATOM     72  O75 BCD A   1      -3.518  -2.320   4.092  1.00  0.00           O  
ATOM     73  C76 BCD A   1      -5.306  -1.047   2.973  1.00  0.00           C  
ATOM     74  O76 BCD A   1      -6.254  -1.152   1.896  1.00  0.00           O  
ATOM     75  C77 BCD A   1      -5.680  -1.373   0.607  1.00  0.00           C  
ATOM     76  C78 BCD A   1      -6.882  -1.402  -0.376  1.00  0.00           C  
ATOM     77  O79 BCD A   1      -7.381   0.000  -0.430  1.00  0.00           O  
ATOM     78  H10 BCD A   1      -5.888   2.950   2.250  1.00  0.00           H  
ATOM     79  H11 BCD A   1      -5.415   1.299   3.870  1.00  0.00           H  
ATOM     80  H12 BCD A   1      -2.500   0.730   4.418  1.00  0.00           H  
ATOM     81  H13 BCD A   1      -3.828  -0.835   5.230  1.00  0.00           H  
ATOM     82  H14 BCD A   1      -4.283   2.592   5.994  1.00  0.00           H  
ATOM     83  H15 BCD A   1      -1.528   2.370   6.349  1.00  0.00           H  
ATOM     84  H16 BCD A   1      -2.776   4.367   5.146  1.00  0.00           H  
ATOM     85  H17 BCD A   1      -3.027   2.050   2.175  1.00  0.00           H  
ATOM     86  H18 BCD A   1      -5.404   1.648   1.308  1.00  0.00           H  
ATOM     87  H19 BCD A   1      -4.912   3.102  -0.203  1.00  0.00           H  
ATOM     88  H20 BCD A   1      -0.445   4.702   0.778  1.00  0.00           H  
ATOM     89  H21 BCD A   1      -0.974   4.997   4.487  1.00  0.00           H  
ATOM     90  H22 BCD A   1       0.956   2.697   4.862  1.00  0.00           H  
ATOM     91  H23 BCD A   1      -0.330   4.400   6.880  1.00  0.00           H  
ATOM     92  H24 BCD A   1       1.161   5.810   5.350  1.00  0.00           H  
ATOM     93  H25 BCD A   1       3.374   4.230   5.730  1.00  0.00           H  
ATOM     94  H26 BCD A   1       2.966   5.591   3.391  1.00  0.00           H  
ATOM     95  H27 BCD A   1       0.549   3.213   2.474  1.00  0.00           H  
ATOM     96  H28 BCD A   1      -1.509   3.357   1.390  1.00  0.00           H  
ATOM     97  H29 BCD A   1      -2.500   4.805   2.601  1.00  0.00           H  
ATOM     98  H30 BCD A   1       3.830   5.281   1.225  1.00  0.00           H  
ATOM     99  H31 BCD A   1       4.474   3.881   4.160  1.00  0.00           H  
ATOM    100  H32 BCD A   1       3.067   1.172   3.700  1.00  0.00           H  
ATOM    101  H33 BCD A   1       3.085   1.136   5.744  1.00  0.00           H  
ATOM    102  H34 BCD A   1       5.917   1.460   4.487  1.00  0.00           H  
ATOM    103  H35 BCD A   1       4.827  -0.300   5.201  1.00  0.00           H  
ATOM    104  H36 BCD A   1       6.756   0.690   2.516  1.00  0.00           H  
ATOM    105  H37 BCD A   1       3.978   2.723   1.309  1.00  0.00           H  
ATOM    106  H38 BCD A   1       5.291   4.793   0.573  1.00  0.00           H  
ATOM    107  H39 BCD A   1       5.946   6.336   2.078  1.00  0.00           H  
ATOM    108  H40 BCD A   1       5.346   1.946  -0.358  1.00  0.00           H  
ATOM    109  H41 BCD A   1       6.608  -0.557   0.760  1.00  0.00           H  
ATOM    110  H42 BCD A   1       3.955  -1.824   1.348  1.00  0.00           H  
ATOM    111  H43 BCD A   1       5.466  -1.604   3.012  1.00  0.00           H  
ATOM    112  H44 BCD A   1       6.397  -3.230   0.049  1.00  0.00           H  
ATOM    113  H45 BCD A   1       5.300  -4.674   1.058  1.00  0.00           H  
ATOM    114  H46 BCD A   1       5.248  -3.120  -2.094  1.00  0.00           H  
ATOM    115  H47 BCD A   1       3.952   0.004  -0.527  1.00  0.00           H  
ATOM    116  H48 BCD A   1       4.901   1.580  -2.009  1.00  0.00           H  
ATOM    117  H49 BCD A   1       7.547   1.342  -0.898  1.00  0.00           H  
ATOM    118  H50 BCD A   1       1.466   0.006  -3.354  1.00  0.00           H  
ATOM    119  H51 BCD A   1       3.590  -3.177  -3.241  1.00  0.00           H  
ATOM    120  H52 BCD A   1       1.701  -4.366  -1.259  1.00  0.00           H  
ATOM    121  H53 BCD A   1       3.789  -5.104  -0.987  1.00  0.00           H  
ATOM    122  H54 BCD A   1       2.108  -5.197  -4.205  1.00  0.00           H  
ATOM    123  H55 BCD A   1       0.247  -6.374  -2.354  1.00  0.00           H  
ATOM    124  H56 BCD A   1      -0.297  -4.395  -4.470  1.00  0.00           H  
ATOM    125  H57 BCD A   1       0.983  -1.881  -2.252  1.00  0.00           H  
ATOM    126  H58 BCD A   1       3.156  -0.482  -3.042  1.00  0.00           H  
ATOM    127  H59 BCD A   1       1.703  -0.751  -5.397  1.00  0.00           H  
ATOM    128  H60 BCD A   1      -1.248  -1.810  -4.329  1.00  0.00           H  
ATOM    129  H61 BCD A   1      -2.005  -4.821  -3.674  1.00  0.00           H  
ATOM    130  H62 BCD A   1      -2.281  -4.242  -0.659  1.00  0.00           H  
ATOM    131  H63 BCD A   1      -1.951  -6.418  -0.389  1.00  0.00           H  
ATOM    132  H64 BCD A   1      -4.298  -5.693  -2.315  1.00  0.00           H  
ATOM    133  H65 BCD A   1      -4.015  -5.194   0.426  1.00  0.00           H  
ATOM    134  H66 BCD A   1      -5.691  -3.630  -1.774  1.00  0.00           H  
ATOM    135  H67 BCD A   1      -2.253  -2.113  -2.289  1.00  0.00           H  
ATOM    136  H68 BCD A   1      -3.046  -1.261  -4.330  1.00  0.00           H  
ATOM    137  H69 BCD A   1      -3.530  -3.239  -5.187  1.00  0.00           H  
ATOM    138  H70 BCD A   1      -7.685  -2.083  -0.066  1.00  0.00           H  
ATOM    139  H71 BCD A   1      -5.674  -3.505   0.674  1.00  0.00           H  
ATOM    140  H72 BCD A   1      -3.075  -1.959   1.546  1.00  0.00           H  
ATOM    141  H73 BCD A   1      -2.646  -4.090   2.371  1.00  0.00           H  
ATOM    142  H74 BCD A   1      -5.285  -3.191   3.210  1.00  0.00           H  
ATOM    143  H75 BCD A   1      -3.256  -3.257   4.221  1.00  0.00           H  
ATOM    144  H76 BCD A   1      -5.800  -0.865   3.941  1.00  0.00           H  
ATOM    145  H77 BCD A   1      -5.003  -0.578   0.275  1.00  0.00           H  
ATOM    146  H78 BCD A   1      -6.639  -1.804  -1.365  1.00  0.00           H  
ATOM    147  H79 BCD A   1      -8.343  -0.073  -0.336  1.00  0.00           H  
ATOM    148  N    CB B   2      -1.850   2.983  -4.200  1.00  0.00           N  
ATOM    149  C    CB B   2      -1.229   3.094  -5.417  1.00  0.00           C  
ATOM    150  O    CB B   2      -0.227   3.810  -5.465  1.00  0.00           O  
ATOM    151  C1   CB B   2      -1.378   3.270  -2.897  1.00  0.00           C  
ATOM    152  N1   CB B   2      -0.381   2.183  -1.381  1.00  0.00           N  
ATOM    153  O1   CB B   2       1.269   3.051  -2.789  1.00  0.00           O  
ATOM    154  S1   CB B   2      -0.267   3.794  -9.881  1.00  0.00           S  
ATOM    155  C2   CB B   2      -1.846   2.349  -1.724  1.00  0.00           C  
ATOM    156  N2   CB B   2       0.914  -3.133   3.132  1.00  0.00           N  
ATOM    157  O2   CB B   2       0.585  -1.139   4.214  1.00  0.00           O  
ATOM    158  C3   CB B   2      -2.125   0.330  -0.292  1.00  0.00           C  
ATOM    159  N3   CB B   2       2.560  -5.897   4.772  1.00  0.00           N  
ATOM    160  O3   CB B   2       2.086   0.898   1.050  1.00  0.00           O  
ATOM    161  C4   CB B   2      -0.742   0.584   0.363  1.00  0.00           C  
ATOM    162  N4   CB B   2      -2.980   1.822  -6.481  1.00  0.00           N  
ATOM    163  O4   CB B   2       2.457   2.393  -0.550  1.00  0.00           O  
ATOM    164  C5   CB B   2       0.093   2.950  -2.437  1.00  0.00           C  
ATOM    165  N5   CB B   2      -1.808   1.894  -8.965  1.00  0.00           N  
ATOM    166  O5   CB B   2      -2.697   0.464  -6.351  1.00  0.00           O  
ATOM    167  C6   CB B   2       0.216   1.391  -0.299  1.00  0.00           C  
ATOM    168  N6   CB B   2      -0.569   3.811  -8.259  1.00  0.00           N  
ATOM    169  C7   CB B   2      -0.453  -0.081   1.690  1.00  0.00           C  
ATOM    170  N7   CB B   2      -1.229   1.734 -11.179  1.00  0.00           N  
ATOM    171  C8   CB B   2      -0.092  -1.337   1.942  1.00  0.00           C  
ATOM    172  C9   CB B   2       0.112  -2.390   0.936  1.00  0.00           C  
ATOM    173  C10  CB B   2       0.495  -1.817   3.229  1.00  0.00           C  
ATOM    174  C11  CB B   2       0.789  -3.614   1.667  1.00  0.00           C  
ATOM    175  C12  CB B   2       1.643  -3.825   4.135  1.00  0.00           C  
ATOM    176  C13  CB B   2       3.101  -3.723   3.844  1.00  0.00           C  
ATOM    177  C14  CB B   2       1.339  -5.282   4.188  1.00  0.00           C  
ATOM    178  C15  CB B   2       3.717  -5.038   4.321  1.00  0.00           C  
ATOM    179  C16  CB B   2       1.641   1.613   0.156  1.00  0.00           C  
ATOM    180  C17  CB B   2      -1.909   2.571  -6.612  1.00  0.00           C  
ATOM    181  C18  CB B   2      -1.347   2.788  -7.943  1.00  0.00           C  
ATOM    182  C19  CB B   2      -1.226   2.357  -9.989  1.00  0.00           C  
ATOM    183  S    CB B   2      -2.234   0.605  -2.055  1.00  0.00           S  
ATOM    184  H    CB B   2      -2.697   2.427  -4.226  1.00  0.00           H  
ATOM    185  HA   CB B   2      -1.596   4.331  -2.733  1.00  0.00           H  
ATOM    186  H1   CB B   2       2.487  -6.853   4.441  1.00  0.00           H  
ATOM    187  H2   CB B   2       1.978   2.725  -1.323  1.00  0.00           H  
ATOM    188  H3   CB B   2      -1.809   0.922 -11.291  1.00  0.00           H  
ATOM    189  H4   CB B   2      -0.623   2.101 -11.908  1.00  0.00           H  
ATOM    190  H5   CB B   2      -3.507   0.013  -6.644  1.00  0.00           H  
ATOM    191  H6   CB B   2      -2.576   2.836  -1.065  1.00  0.00           H  
ATOM    192  H7   CB B   2      -2.428  -0.703  -0.170  1.00  0.00           H  
ATOM    193  H8   CB B   2      -2.820   1.018   0.216  1.00  0.00           H  
ATOM    194  H9   CB B   2      -0.487   0.643   2.496  1.00  0.00           H  
ATOM    195  H10  CB B   2      -0.845  -2.681   0.500  1.00  0.00           H  
ATOM    196  H11  CB B   2       0.694  -2.038   0.079  1.00  0.00           H  
ATOM    197  H12  CB B   2       1.799  -3.848   1.297  1.00  0.00           H  
ATOM    198  H13  CB B   2       0.195  -4.517   1.551  1.00  0.00           H  
ATOM    199  H14  CB B   2       1.484  -3.327   5.107  1.00  0.00           H  
ATOM    200  H15  CB B   2       3.272  -3.686   2.765  1.00  0.00           H  
ATOM    201  H16  CB B   2       3.457  -2.858   4.400  1.00  0.00           H  
ATOM    202  H17  CB B   2       1.029  -5.778   3.251  1.00  0.00           H  
ATOM    203  H18  CB B   2       0.564  -5.429   4.961  1.00  0.00           H  
ATOM    204  H19  CB B   2       4.458  -4.889   5.122  1.00  0.00           H  
ATOM    205  H20  CB B   2       4.142  -5.483   3.429  1.00  0.00           H  
END
