# Supplementary material for: Investigation of the Affinity of Ceftobiprole for Selected Cyclodextrins Using Molecular Dynamics Simulations and HPLC
Source: Int J Mol Sci. 2023 Nov 23;24(23):16644. doi: 10.3390/ijms242316644 (PMC10706467; doi:10.3390/ijms242316644)
Supplement: Supplementary file 1 [file ijms-24-16644-s001.zip › central_structures_PDB/CB0-HCD_1.pdb]

ATOM      1  O10 HCD A   1      -8.123   4.054  -1.013  1.00  0.00           O  
ATOM      2 C011 HCD A   1      -6.530   2.332  -1.582  1.00  0.00           C  
ATOM      3  C11 HCD A   1      -4.652   1.097   2.044  1.00  0.00           C  
ATOM      4  O11 HCD A   1      -4.311  -0.296   1.900  1.00  0.00           O  
ATOM      5 C012 HCD A   1      -8.045   2.664  -1.295  1.00  0.00           C  
ATOM      6  C12 HCD A   1      -4.231   1.561   3.466  1.00  0.00           C  
ATOM      7 C013 HCD A   1      -9.046   2.414  -2.480  1.00  0.00           C  
ATOM      8  O13 HCD A   1      -5.337   1.112   4.349  1.00  0.00           O  
ATOM      9  C14 HCD A   1      -4.130   3.093   3.674  1.00  0.00           C  
ATOM     10  O15 HCD A   1      -3.789   3.477   5.066  1.00  0.00           O  
ATOM     11  C16 HCD A   1      -3.246   3.693   2.591  1.00  0.00           C  
ATOM     12  O16 HCD A   1      -3.762   3.327   1.285  1.00  0.00           O  
ATOM     13  C17 HCD A   1      -3.876   1.875   0.954  1.00  0.00           C  
ATOM     14  C18 HCD A   1      -4.490   1.814  -0.439  1.00  0.00           C  
ATOM     15  O19 HCD A   1      -5.884   2.054  -0.321  1.00  0.00           O  
ATOM     16  C21 HCD A   1      -0.947   3.611   3.537  1.00  0.00           C  
ATOM     17  O21 HCD A   1      -1.986   3.065   2.624  1.00  0.00           O  
ATOM     18  C22 HCD A   1      -0.276   2.390   4.316  1.00  0.00           C  
ATOM     19  O23 HCD A   1      -1.133   1.988   5.443  1.00  0.00           O  
ATOM     20  C24 HCD A   1       1.031   2.898   5.062  1.00  0.00           C  
ATOM     21  O25 HCD A   1       1.695   1.858   5.837  1.00  0.00           O  
ATOM     22  C26 HCD A   1       1.878   3.533   3.915  1.00  0.00           C  
ATOM     23  O26 HCD A   1       1.212   4.632   3.387  1.00  0.00           O  
ATOM     24  C27 HCD A   1      -0.018   4.410   2.607  1.00  0.00           C  
ATOM     25  C28 HCD A   1      -0.588   5.690   2.117  1.00  0.00           C  
ATOM     26  O29 HCD A   1       0.314   6.466   1.339  1.00  0.00           O  
ATOM     27  O30 HCD A   1       6.185   6.538  -1.238  1.00  0.00           O  
ATOM     28 C031 HCD A   1       4.069   6.133  -0.166  1.00  0.00           C  
ATOM     29  C31 HCD A   1       3.483   2.160   2.790  1.00  0.00           C  
ATOM     30  O31 HCD A   1       2.102   2.541   2.898  1.00  0.00           O  
ATOM     31 C032 HCD A   1       4.780   6.555  -1.460  1.00  0.00           C  
ATOM     32  C32 HCD A   1       3.598   0.658   2.787  1.00  0.00           C  
ATOM     33 C033 HCD A   1       4.471   8.027  -1.997  1.00  0.00           C  
ATOM     34  O33 HCD A   1       3.490   0.261   4.113  1.00  0.00           O  
ATOM     35  C34 HCD A   1       4.880   0.061   2.106  1.00  0.00           C  
ATOM     36  O35 HCD A   1       4.553  -1.357   1.896  1.00  0.00           O  
ATOM     37  C36 HCD A   1       5.369   0.826   0.828  1.00  0.00           C  
ATOM     38  O36 HCD A   1       5.339   2.238   1.219  1.00  0.00           O  
ATOM     39  C37 HCD A   1       3.983   2.713   1.423  1.00  0.00           C  
ATOM     40  C38 HCD A   1       3.952   4.243   1.360  1.00  0.00           C  
ATOM     41  O39 HCD A   1       4.242   4.672  -0.049  1.00  0.00           O  
ATOM     42  C41 HCD A   1       4.965   0.010  -1.531  1.00  0.00           C  
ATOM     43  O41 HCD A   1       4.469   0.626  -0.320  1.00  0.00           O  
ATOM     44  C42 HCD A   1       4.509  -1.481  -1.514  1.00  0.00           C  
ATOM     45  O43 HCD A   1       5.421  -2.153  -0.609  1.00  0.00           O  
ATOM     46  C44 HCD A   1       4.770  -2.128  -2.908  1.00  0.00           C  
ATOM     47  O45 HCD A   1       4.218  -3.480  -2.902  1.00  0.00           O  
ATOM     48  C46 HCD A   1       4.068  -1.273  -3.997  1.00  0.00           C  
ATOM     49  O46 HCD A   1       4.600   0.107  -3.989  1.00  0.00           O  
ATOM     50  C47 HCD A   1       4.444   0.821  -2.749  1.00  0.00           C  
ATOM     51  C48 HCD A   1       5.163   2.221  -2.785  1.00  0.00           C  
ATOM     52  O49 HCD A   1       4.690   2.996  -3.920  1.00  0.00           O  
ATOM     53  O50 HCD A   1       1.873   2.342  -8.206  1.00  0.00           O  
ATOM     54 C051 HCD A   1       1.850   2.637  -5.783  1.00  0.00           C  
ATOM     55  C51 HCD A   1       1.759  -1.503  -4.827  1.00  0.00           C  
ATOM     56  O51 HCD A   1       2.646  -1.251  -3.693  1.00  0.00           O  
ATOM     57 C052 HCD A   1       2.645   2.856  -7.131  1.00  0.00           C  
ATOM     58  C52 HCD A   1       1.537  -3.009  -5.022  1.00  0.00           C  
ATOM     59 C053 HCD A   1       2.728   4.328  -7.289  1.00  0.00           C  
ATOM     60  O53 HCD A   1       2.702  -3.700  -5.460  1.00  0.00           O  
ATOM     61  C54 HCD A   1       0.344  -3.110  -6.027  1.00  0.00           C  
ATOM     62  O55 HCD A   1      -0.086  -4.459  -6.132  1.00  0.00           O  
ATOM     63  C56 HCD A   1      -0.859  -2.237  -5.611  1.00  0.00           C  
ATOM     64  O56 HCD A   1      -0.421  -0.875  -5.416  1.00  0.00           O  
ATOM     65  C57 HCD A   1       0.580  -0.594  -4.471  1.00  0.00           C  
ATOM     66  C58 HCD A   1       0.814   0.940  -4.485  1.00  0.00           C  
ATOM     67  O59 HCD A   1       1.413   1.283  -5.716  1.00  0.00           O  
ATOM     68  C61 HCD A   1      -2.620  -3.498  -4.388  1.00  0.00           C  
ATOM     69  O61 HCD A   1      -1.348  -2.761  -4.344  1.00  0.00           O  
ATOM     70  C62 HCD A   1      -2.516  -4.576  -3.236  1.00  0.00           C  
ATOM     71  O63 HCD A   1      -1.549  -5.577  -3.652  1.00  0.00           O  
ATOM     72  C64 HCD A   1      -3.900  -5.132  -2.852  1.00  0.00           C  
ATOM     73  O65 HCD A   1      -3.869  -6.055  -1.783  1.00  0.00           O  
ATOM     74  C66 HCD A   1      -4.881  -3.954  -2.531  1.00  0.00           C  
ATOM     75  O66 HCD A   1      -4.977  -3.192  -3.729  1.00  0.00           O  
ATOM     76  C67 HCD A   1      -3.681  -2.477  -4.012  1.00  0.00           C  
ATOM     77  C68 HCD A   1      -3.932  -1.348  -5.106  1.00  0.00           C  
ATOM     78  O69 HCD A   1      -4.538  -1.920  -6.260  1.00  0.00           O  
ATOM     79  O70 HCD A   1     -10.128  -3.825   0.019  1.00  0.00           O  
ATOM     80 C071 HCD A   1      -9.055  -2.307  -1.639  1.00  0.00           C  
ATOM     81  C71 HCD A   1      -5.040  -3.114  -0.052  1.00  0.00           C  
ATOM     82  O71 HCD A   1      -4.293  -3.238  -1.415  1.00  0.00           O  
ATOM     83 C072 HCD A   1     -10.053  -3.494  -1.370  1.00  0.00           C  
ATOM     84  C72 HCD A   1      -3.990  -3.209   1.079  1.00  0.00           C  
ATOM     85 C073 HCD A   1      -9.585  -4.763  -2.108  1.00  0.00           C  
ATOM     86  O73 HCD A   1      -3.552  -4.549   1.164  1.00  0.00           O  
ATOM     87  C74 HCD A   1      -4.632  -2.767   2.389  1.00  0.00           C  
ATOM     88  O75 HCD A   1      -3.633  -2.824   3.407  1.00  0.00           O  
ATOM     89  C76 HCD A   1      -5.284  -1.304   2.192  1.00  0.00           C  
ATOM     90  O76 HCD A   1      -6.272  -1.355   1.144  1.00  0.00           O  
ATOM     91  C77 HCD A   1      -5.686  -1.734  -0.095  1.00  0.00           C  
ATOM     92  C78 HCD A   1      -6.836  -1.566  -1.182  1.00  0.00           C  
ATOM     93  O79 HCD A   1      -7.834  -2.570  -0.948  1.00  0.00           O  
ATOM     94  H10 HCD A   1      -4.281   0.846  -0.899  1.00  0.00           H  
ATOM     95  H11 HCD A   1      -5.724   1.248   1.895  1.00  0.00           H  
ATOM     96  H12 HCD A   1      -3.305   1.081   3.771  1.00  0.00           H  
ATOM     97  H13 HCD A   1      -5.166   1.289   5.285  1.00  0.00           H  
ATOM     98  H14 HCD A   1      -5.110   3.555   3.563  1.00  0.00           H  
ATOM     99  H15 HCD A   1      -2.931   3.099   5.325  1.00  0.00           H  
ATOM    100  H16 HCD A   1      -3.195   4.788   2.606  1.00  0.00           H  
ATOM    101  H17 HCD A   1      -2.857   1.493   0.846  1.00  0.00           H  
ATOM    102  H18 HCD A   1      -4.032   2.501  -1.156  1.00  0.00           H  
ATOM    103  H20 HCD A   1      -1.401   5.465   1.402  1.00  0.00           H  
ATOM    104  H21 HCD A   1      -1.327   4.342   4.254  1.00  0.00           H  
ATOM    105  H22 HCD A   1      -0.069   1.550   3.645  1.00  0.00           H  
ATOM    106  H23 HCD A   1      -0.490   1.347   5.769  1.00  0.00           H  
ATOM    107  H24 HCD A   1       0.620   3.707   5.677  1.00  0.00           H  
ATOM    108  H25 HCD A   1       2.452   2.156   6.381  1.00  0.00           H  
ATOM    109  H26 HCD A   1       2.776   3.931   4.395  1.00  0.00           H  
ATOM    110  H27 HCD A   1       0.172   3.809   1.716  1.00  0.00           H  
ATOM    111  H28 HCD A   1      -0.987   6.333   2.918  1.00  0.00           H  
ATOM    112  H29 HCD A   1       1.027   6.727   1.944  1.00  0.00           H  
ATOM    113  H30 HCD A   1       4.629   4.682   2.104  1.00  0.00           H  
ATOM    114  H31 HCD A   1       4.114   2.584   3.577  1.00  0.00           H  
ATOM    115  H32 HCD A   1       2.768   0.284   2.162  1.00  0.00           H  
ATOM    116  H33 HCD A   1       2.586   0.389   4.412  1.00  0.00           H  
ATOM    117  H34 HCD A   1       5.669   0.192   2.855  1.00  0.00           H  
ATOM    118  H35 HCD A   1       4.438  -1.785   2.757  1.00  0.00           H  
ATOM    119  H36 HCD A   1       6.397   0.514   0.614  1.00  0.00           H  
ATOM    120  H37 HCD A   1       3.253   2.342   0.679  1.00  0.00           H  
ATOM    121  H38 HCD A   1       2.934   4.584   1.596  1.00  0.00           H  
ATOM    122  H40 HCD A   1       6.209   1.969  -2.996  1.00  0.00           H  
ATOM    123  H41 HCD A   1       6.060   0.148  -1.582  1.00  0.00           H  
ATOM    124  H42 HCD A   1       3.462  -1.605  -1.244  1.00  0.00           H  
ATOM    125  H43 HCD A   1       5.103  -1.906   0.274  1.00  0.00           H  
ATOM    126  H44 HCD A   1       5.861  -2.092  -3.059  1.00  0.00           H  
ATOM    127  H45 HCD A   1       3.307  -3.479  -3.238  1.00  0.00           H  
ATOM    128  H46 HCD A   1       4.191  -1.706  -5.010  1.00  0.00           H  
ATOM    129  H47 HCD A   1       3.382   0.991  -2.524  1.00  0.00           H  
ATOM    130  H48 HCD A   1       5.092   2.846  -1.892  1.00  0.00           H  
ATOM    131  H49 HCD A   1       4.723   2.201  -4.482  1.00  0.00           H  
ATOM    132  H50 HCD A   1      -0.073   1.566  -4.368  1.00  0.00           H  
ATOM    133  H51 HCD A   1       2.118  -1.100  -5.781  1.00  0.00           H  
ATOM    134  H52 HCD A   1       1.137  -3.489  -4.122  1.00  0.00           H  
ATOM    135  H53 HCD A   1       2.333  -4.536  -5.800  1.00  0.00           H  
ATOM    136  H54 HCD A   1       0.694  -2.727  -6.982  1.00  0.00           H  
ATOM    137  H55 HCD A   1      -0.650  -4.680  -5.387  1.00  0.00           H  
ATOM    138  H56 HCD A   1      -1.642  -2.296  -6.376  1.00  0.00           H  
ATOM    139  H57 HCD A   1       0.248  -0.703  -3.424  1.00  0.00           H  
ATOM    140  H58 HCD A   1       1.584   1.069  -3.724  1.00  0.00           H  
ATOM    141  H60 HCD A   1      -2.941  -0.919  -5.316  1.00  0.00           H  
ATOM    142  H61 HCD A   1      -2.826  -4.038  -5.311  1.00  0.00           H  
ATOM    143  H62 HCD A   1      -2.080  -3.979  -2.429  1.00  0.00           H  
ATOM    144  H63 HCD A   1      -0.978  -5.775  -2.892  1.00  0.00           H  
ATOM    145  H64 HCD A   1      -4.346  -5.622  -3.741  1.00  0.00           H  
ATOM    146  H65 HCD A   1      -3.158  -6.690  -1.976  1.00  0.00           H  
ATOM    147  H66 HCD A   1      -5.844  -4.409  -2.235  1.00  0.00           H  
ATOM    148  H67 HCD A   1      -3.290  -1.915  -3.163  1.00  0.00           H  
ATOM    149  H68 HCD A   1      -4.632  -0.646  -4.627  1.00  0.00           H  
ATOM    150  H69 HCD A   1      -5.184  -2.546  -5.854  1.00  0.00           H  
ATOM    151  H70 HCD A   1      -6.449  -1.557  -2.221  1.00  0.00           H  
ATOM    152  H71 HCD A   1      -5.788  -3.906   0.017  1.00  0.00           H  
ATOM    153  H72 HCD A   1      -3.150  -2.493   0.986  1.00  0.00           H  
ATOM    154  H73 HCD A   1      -3.484  -4.891   0.254  1.00  0.00           H  
ATOM    155  H74 HCD A   1      -5.405  -3.468   2.689  1.00  0.00           H  
ATOM    156  H75 HCD A   1      -3.096  -3.538   3.021  1.00  0.00           H  
ATOM    157  H76 HCD A   1      -5.725  -1.058   3.166  1.00  0.00           H  
ATOM    158  H77 HCD A   1      -4.959  -1.010  -0.450  1.00  0.00           H  
ATOM    159  H78 HCD A   1      -7.357  -0.614  -0.989  1.00  0.00           H  
ATOM    160 H011 HCD A   1      -6.409   1.340  -2.027  1.00  0.00           H  
ATOM    161 H012 HCD A   1      -5.962   3.167  -1.995  1.00  0.00           H  
ATOM    162 H013 HCD A   1      -8.382   2.184  -0.360  1.00  0.00           H  
ATOM    163 H014 HCD A   1      -7.765   3.958  -0.115  1.00  0.00           H  
ATOM    164 H015 HCD A   1      -9.471   1.398  -2.487  1.00  0.00           H  
ATOM    165 H016 HCD A   1      -8.485   2.598  -3.388  1.00  0.00           H  
ATOM    166 H017 HCD A   1      -9.852   3.168  -2.540  1.00  0.00           H  
ATOM    167 H031 HCD A   1       2.984   6.267  -0.234  1.00  0.00           H  
ATOM    168 H032 HCD A   1       4.559   6.640   0.660  1.00  0.00           H  
ATOM    169 H033 HCD A   1       4.621   5.815  -2.263  1.00  0.00           H  
ATOM    170 H034 HCD A   1       6.629   6.900  -2.032  1.00  0.00           H  
ATOM    171 H035 HCD A   1       5.031   8.300  -2.889  1.00  0.00           H  
ATOM    172 H036 HCD A   1       3.390   8.110  -2.171  1.00  0.00           H  
ATOM    173 H037 HCD A   1       4.658   8.780  -1.216  1.00  0.00           H  
ATOM    174 H051 HCD A   1       2.511   2.898  -4.952  1.00  0.00           H  
ATOM    175 H052 HCD A   1       1.002   3.314  -5.655  1.00  0.00           H  
ATOM    176 H053 HCD A   1       3.613   2.328  -7.076  1.00  0.00           H  
ATOM    177 H054 HCD A   1       1.377   1.527  -8.009  1.00  0.00           H  
ATOM    178 H055 HCD A   1       3.318   4.602  -8.183  1.00  0.00           H  
ATOM    179 H056 HCD A   1       3.150   4.860  -6.435  1.00  0.00           H  
ATOM    180 H057 HCD A   1       1.758   4.839  -7.386  1.00  0.00           H  
ATOM    181 H071 HCD A   1      -8.909  -2.121  -2.713  1.00  0.00           H  
ATOM    182 H072 HCD A   1      -9.442  -1.403  -1.179  1.00  0.00           H  
ATOM    183 H073 HCD A   1     -11.022  -3.283  -1.824  1.00  0.00           H  
ATOM    184 H074 HCD A   1      -9.217  -4.096   0.232  1.00  0.00           H  
ATOM    185 H075 HCD A   1      -8.949  -5.398  -1.489  1.00  0.00           H  
ATOM    186 H076 HCD A   1     -10.437  -5.291  -2.572  1.00  0.00           H  
ATOM    187 H077 HCD A   1      -8.992  -4.628  -3.013  1.00  0.00           H  
ATOM    188  N    CB B   2       2.399  -3.339   4.745  1.00  0.00           N  
ATOM    189  C    CB B   2       3.745  -3.068   4.744  1.00  0.00           C  
ATOM    190  O    CB B   2       4.406  -3.248   3.787  1.00  0.00           O  
ATOM    191  C1   CB B   2       1.600  -3.789   3.608  1.00  0.00           C  
ATOM    192  N1   CB B   2       0.990  -3.029   1.769  1.00  0.00           N  
ATOM    193  O1   CB B   2       3.019  -4.258   1.475  1.00  0.00           O  
ATOM    194  S1   CB B   2       7.844  -1.028   5.571  1.00  0.00           S  
ATOM    195  C2   CB B   2       0.440  -2.857   3.099  1.00  0.00           C  
ATOM    196  N2   CB B   2      -0.103   2.342  -1.926  1.00  0.00           N  
ATOM    197  O2   CB B   2      -1.940   1.119  -2.474  1.00  0.00           O  
ATOM    198  C3   CB B   2      -0.914  -0.871   2.179  1.00  0.00           C  
ATOM    199  N3   CB B   2      -0.841   5.920  -1.982  1.00  0.00           N  
ATOM    200  O3   CB B   2       0.240  -2.694  -1.845  1.00  0.00           O  
ATOM    201  C4   CB B   2      -0.613  -1.507   0.782  1.00  0.00           C  
ATOM    202  N4   CB B   2       3.397  -2.459   7.029  1.00  0.00           N  
ATOM    203  O4   CB B   2       1.830  -3.904  -0.872  1.00  0.00           O  
ATOM    204  C5   CB B   2       2.131  -3.788   2.123  1.00  0.00           C  
ATOM    205  N5   CB B   2       6.256  -1.929   7.474  1.00  0.00           N  
ATOM    206  O5   CB B   2       3.235  -1.234   7.677  1.00  0.00           O  
ATOM    207  C6   CB B   2       0.343  -2.536   0.586  1.00  0.00           C  
ATOM    208  N6   CB B   2       6.422  -1.604   5.111  1.00  0.00           N  
ATOM    209  C7   CB B   2      -1.161  -0.730  -0.286  1.00  0.00           C  
ATOM    210  N7   CB B   2       8.276  -1.071   8.249  1.00  0.00           N  
ATOM    211  C8   CB B   2      -0.523   0.389  -0.701  1.00  0.00           C  
ATOM    212  C9   CB B   2       0.781   1.016  -0.066  1.00  0.00           C  
ATOM    213  C10  CB B   2      -0.956   1.291  -1.789  1.00  0.00           C  
ATOM    214  C11  CB B   2       0.985   2.300  -0.924  1.00  0.00           C  
ATOM    215  C12  CB B   2      -0.510   3.607  -2.532  1.00  0.00           C  
ATOM    216  C13  CB B   2       0.656   4.406  -3.139  1.00  0.00           C  
ATOM    217  C14  CB B   2      -1.251   4.549  -1.596  1.00  0.00           C  
ATOM    218  C15  CB B   2       0.537   5.774  -2.382  1.00  0.00           C  
ATOM    219  C16  CB B   2       0.767  -2.978  -0.806  1.00  0.00           C  
ATOM    220  C17  CB B   2       4.256  -2.543   6.073  1.00  0.00           C  
ATOM    221  C18  CB B   2       5.663  -1.982   6.221  1.00  0.00           C  
ATOM    222  C19  CB B   2       7.445  -1.502   7.227  1.00  0.00           C  
ATOM    223  S    CB B   2       0.581  -1.014   3.319  1.00  0.00           S  
ATOM    224  H    CB B   2       1.902  -3.167   5.617  1.00  0.00           H  
ATOM    225  HA   CB B   2       1.261  -4.770   3.929  1.00  0.00           H  
ATOM    226  H1   CB B   2      -1.331   6.090  -2.862  1.00  0.00           H  
ATOM    227  H2   CB B   2       1.996  -4.178   0.048  1.00  0.00           H  
ATOM    228  H3   CB B   2       8.215  -1.521   9.144  1.00  0.00           H  
ATOM    229  H4   CB B   2       9.173  -0.681   7.984  1.00  0.00           H  
ATOM    230  H5   CB B   2       2.638  -1.375   8.421  1.00  0.00           H  
ATOM    231  H6   CB B   2      -0.603  -3.188   3.210  1.00  0.00           H  
ATOM    232  H7   CB B   2      -1.837  -1.306   2.604  1.00  0.00           H  
ATOM    233  H8   CB B   2      -1.082   0.216   2.081  1.00  0.00           H  
ATOM    234  H9   CB B   2      -2.028  -1.166  -0.772  1.00  0.00           H  
ATOM    235  H10  CB B   2       0.587   1.263   0.988  1.00  0.00           H  
ATOM    236  H11  CB B   2       1.635   0.334  -0.124  1.00  0.00           H  
ATOM    237  H12  CB B   2       1.024   3.240  -0.387  1.00  0.00           H  
ATOM    238  H13  CB B   2       1.959   2.271  -1.422  1.00  0.00           H  
ATOM    239  H14  CB B   2      -1.192   3.365  -3.360  1.00  0.00           H  
ATOM    240  H15  CB B   2       1.692   4.065  -3.024  1.00  0.00           H  
ATOM    241  H16  CB B   2       0.371   4.685  -4.160  1.00  0.00           H  
ATOM    242  H17  CB B   2      -2.351   4.582  -1.772  1.00  0.00           H  
ATOM    243  H18  CB B   2      -1.046   4.306  -0.546  1.00  0.00           H  
ATOM    244  H19  CB B   2       1.124   5.832  -1.441  1.00  0.00           H  
ATOM    245  H20  CB B   2       0.866   6.591  -3.018  1.00  0.00           H  
END
