# Supplementary material for: Investigation of the Affinity of Ceftobiprole for Selected Cyclodextrins Using Molecular Dynamics Simulations and HPLC
Source: Int J Mol Sci. 2023 Nov 23;24(23):16644. doi: 10.3390/ijms242316644 (PMC10706467; doi:10.3390/ijms242316644)
Supplement: Supplementary file 1 [file ijms-24-16644-s001.zip › central_structures_PDB/CB0-HCD_2.pdb]

ATOM      1  O10 HCD A   1      -6.790   5.543   3.145  1.00  0.00           O  
ATOM      2 C011 HCD A   1      -5.450   4.376   1.500  1.00  0.00           C  
ATOM      3  C11 HCD A   1      -3.715   1.060   3.594  1.00  0.00           C  
ATOM      4  O11 HCD A   1      -3.777   0.386   2.304  1.00  0.00           O  
ATOM      5 C012 HCD A   1      -6.895   4.593   2.074  1.00  0.00           C  
ATOM      6  C12 HCD A   1      -3.061   0.082   4.633  1.00  0.00           C  
ATOM      7 C013 HCD A   1      -7.782   5.311   0.994  1.00  0.00           C  
ATOM      8  O13 HCD A   1      -3.987  -0.963   4.992  1.00  0.00           O  
ATOM      9  C14 HCD A   1      -2.848   0.982   5.896  1.00  0.00           C  
ATOM     10  O15 HCD A   1      -2.142   0.173   6.900  1.00  0.00           O  
ATOM     11  C16 HCD A   1      -1.995   2.249   5.541  1.00  0.00           C  
ATOM     12  O16 HCD A   1      -2.670   2.913   4.537  1.00  0.00           O  
ATOM     13  C17 HCD A   1      -2.838   2.281   3.266  1.00  0.00           C  
ATOM     14  C18 HCD A   1      -3.340   3.356   2.281  1.00  0.00           C  
ATOM     15  O19 HCD A   1      -4.748   3.512   2.440  1.00  0.00           O  
ATOM     16  C21 HCD A   1       0.438   1.780   5.766  1.00  0.00           C  
ATOM     17  O21 HCD A   1      -0.762   1.796   4.970  1.00  0.00           O  
ATOM     18  C22 HCD A   1       1.063   0.417   5.630  1.00  0.00           C  
ATOM     19  O23 HCD A   1       0.406  -0.603   6.495  1.00  0.00           O  
ATOM     20  C24 HCD A   1       2.516   0.418   6.198  1.00  0.00           C  
ATOM     21  O25 HCD A   1       3.101  -0.859   6.076  1.00  0.00           O  
ATOM     22  C26 HCD A   1       3.359   1.519   5.538  1.00  0.00           C  
ATOM     23  O26 HCD A   1       2.667   2.660   5.895  1.00  0.00           O  
ATOM     24  C27 HCD A   1       1.418   2.804   5.207  1.00  0.00           C  
ATOM     25  C28 HCD A   1       0.939   4.280   5.339  1.00  0.00           C  
ATOM     26  O29 HCD A   1       1.626   5.007   4.302  1.00  0.00           O  
ATOM     27  O30 HCD A   1       3.206   4.900  -1.357  1.00  0.00           O  
ATOM     28 C031 HCD A   1       3.407   5.258   1.099  1.00  0.00           C  
ATOM     29  C31 HCD A   1       4.716   1.160   3.514  1.00  0.00           C  
ATOM     30  O31 HCD A   1       3.444   1.242   4.115  1.00  0.00           O  
ATOM     31 C032 HCD A   1       2.642   5.615  -0.204  1.00  0.00           C  
ATOM     32  C32 HCD A   1       5.161  -0.293   3.282  1.00  0.00           C  
ATOM     33 C033 HCD A   1       2.779   7.137  -0.482  1.00  0.00           C  
ATOM     34  O33 HCD A   1       5.415  -0.937   4.569  1.00  0.00           O  
ATOM     35  C34 HCD A   1       6.463  -0.353   2.504  1.00  0.00           C  
ATOM     36  O35 HCD A   1       6.937  -1.716   2.360  1.00  0.00           O  
ATOM     37  C36 HCD A   1       6.389   0.496   1.160  1.00  0.00           C  
ATOM     38  O36 HCD A   1       5.766   1.829   1.405  1.00  0.00           O  
ATOM     39  C37 HCD A   1       4.549   1.823   2.122  1.00  0.00           C  
ATOM     40  C38 HCD A   1       4.068   3.223   2.318  1.00  0.00           C  
ATOM     41  O39 HCD A   1       3.508   3.780   1.090  1.00  0.00           O  
ATOM     42  C41 HCD A   1       5.851  -0.286  -1.033  1.00  0.00           C  
ATOM     43  O41 HCD A   1       5.422  -0.031   0.332  1.00  0.00           O  
ATOM     44  C42 HCD A   1       6.307  -1.764  -1.106  1.00  0.00           C  
ATOM     45  O43 HCD A   1       7.511  -1.936  -0.391  1.00  0.00           O  
ATOM     46  C44 HCD A   1       6.587  -2.338  -2.543  1.00  0.00           C  
ATOM     47  O45 HCD A   1       6.879  -3.733  -2.516  1.00  0.00           O  
ATOM     48  C46 HCD A   1       5.348  -2.033  -3.480  1.00  0.00           C  
ATOM     49  O46 HCD A   1       5.135  -0.587  -3.278  1.00  0.00           O  
ATOM     50  C47 HCD A   1       4.676  -0.119  -1.988  1.00  0.00           C  
ATOM     51  C48 HCD A   1       4.167   1.321  -1.990  1.00  0.00           C  
ATOM     52  O49 HCD A   1       3.211   1.519  -3.043  1.00  0.00           O  
ATOM     53  O50 HCD A   1       4.599  -4.808  -9.259  1.00  0.00           O  
ATOM     54 C051 HCD A   1       4.833  -3.005  -7.564  1.00  0.00           C  
ATOM     55  C51 HCD A   1       3.698  -3.904  -3.638  1.00  0.00           C  
ATOM     56  O51 HCD A   1       4.231  -2.651  -2.976  1.00  0.00           O  
ATOM     57 C052 HCD A   1       5.586  -3.986  -8.478  1.00  0.00           C  
ATOM     58  C52 HCD A   1       3.028  -4.712  -2.506  1.00  0.00           C  
ATOM     59 C053 HCD A   1       6.643  -3.150  -9.329  1.00  0.00           C  
ATOM     60  O53 HCD A   1       4.137  -5.313  -1.829  1.00  0.00           O  
ATOM     61  C54 HCD A   1       1.996  -5.748  -3.065  1.00  0.00           C  
ATOM     62  O55 HCD A   1       1.398  -6.472  -1.963  1.00  0.00           O  
ATOM     63  C56 HCD A   1       0.913  -5.074  -3.926  1.00  0.00           C  
ATOM     64  O56 HCD A   1       1.670  -4.426  -4.976  1.00  0.00           O  
ATOM     65  C57 HCD A   1       2.607  -3.403  -4.604  1.00  0.00           C  
ATOM     66  C58 HCD A   1       3.048  -2.775  -5.901  1.00  0.00           C  
ATOM     67  O59 HCD A   1       3.988  -3.582  -6.633  1.00  0.00           O  
ATOM     68  C61 HCD A   1      -1.280  -4.393  -3.050  1.00  0.00           C  
ATOM     69  O61 HCD A   1       0.158  -4.129  -3.074  1.00  0.00           O  
ATOM     70  C62 HCD A   1      -1.723  -4.945  -1.687  1.00  0.00           C  
ATOM     71  O63 HCD A   1      -1.355  -6.340  -1.526  1.00  0.00           O  
ATOM     72  C64 HCD A   1      -3.236  -4.913  -1.593  1.00  0.00           C  
ATOM     73  O65 HCD A   1      -3.708  -5.332  -0.331  1.00  0.00           O  
ATOM     74  C66 HCD A   1      -3.850  -3.506  -1.884  1.00  0.00           C  
ATOM     75  O66 HCD A   1      -3.438  -3.194  -3.237  1.00  0.00           O  
ATOM     76  C67 HCD A   1      -2.033  -3.072  -3.444  1.00  0.00           C  
ATOM     77  C68 HCD A   1      -1.762  -2.631  -4.914  1.00  0.00           C  
ATOM     78  O69 HCD A   1      -2.410  -3.548  -5.908  1.00  0.00           O  
ATOM     79  O70 HCD A   1      -6.836   0.322  -4.095  1.00  0.00           O  
ATOM     80 C071 HCD A   1      -4.509   0.883  -3.926  1.00  0.00           C  
ATOM     81  C71 HCD A   1      -4.342  -1.677  -0.380  1.00  0.00           C  
ATOM     82  O71 HCD A   1      -3.346  -2.612  -0.869  1.00  0.00           O  
ATOM     83 C072 HCD A   1      -5.893   1.227  -4.615  1.00  0.00           C  
ATOM     84  C72 HCD A   1      -4.620  -2.104   1.050  1.00  0.00           C  
ATOM     85 C073 HCD A   1      -5.773   1.265  -6.123  1.00  0.00           C  
ATOM     86  O73 HCD A   1      -5.149  -3.439   1.124  1.00  0.00           O  
ATOM     87  C74 HCD A   1      -5.610  -1.137   1.762  1.00  0.00           C  
ATOM     88  O75 HCD A   1      -5.864  -1.465   3.181  1.00  0.00           O  
ATOM     89  C76 HCD A   1      -5.042   0.320   1.619  1.00  0.00           C  
ATOM     90  O76 HCD A   1      -4.661   0.620   0.223  1.00  0.00           O  
ATOM     91  C77 HCD A   1      -3.702  -0.265  -0.453  1.00  0.00           C  
ATOM     92  C78 HCD A   1      -3.460   0.285  -1.856  1.00  0.00           C  
ATOM     93  O79 HCD A   1      -4.711   0.562  -2.554  1.00  0.00           O  
ATOM     94  H10 HCD A   1      -3.126   3.154   1.221  1.00  0.00           H  
ATOM     95  H11 HCD A   1      -4.695   1.451   3.920  1.00  0.00           H  
ATOM     96  H12 HCD A   1      -2.132  -0.392   4.297  1.00  0.00           H  
ATOM     97  H13 HCD A   1      -4.019  -1.028   5.949  1.00  0.00           H  
ATOM     98  H14 HCD A   1      -3.831   1.281   6.246  1.00  0.00           H  
ATOM     99  H15 HCD A   1      -1.266  -0.028   6.513  1.00  0.00           H  
ATOM    100  H16 HCD A   1      -1.809   2.775   6.473  1.00  0.00           H  
ATOM    101  H17 HCD A   1      -1.893   1.911   2.859  1.00  0.00           H  
ATOM    102  H18 HCD A   1      -2.799   4.305   2.459  1.00  0.00           H  
ATOM    103  H20 HCD A   1      -0.126   4.420   5.160  1.00  0.00           H  
ATOM    104  H21 HCD A   1       0.083   1.891   6.803  1.00  0.00           H  
ATOM    105  H22 HCD A   1       1.014  -0.008   4.611  1.00  0.00           H  
ATOM    106  H23 HCD A   1       1.089  -1.247   6.758  1.00  0.00           H  
ATOM    107  H24 HCD A   1       2.420   0.739   7.242  1.00  0.00           H  
ATOM    108  H25 HCD A   1       3.743  -0.933   5.367  1.00  0.00           H  
ATOM    109  H26 HCD A   1       4.337   1.497   6.023  1.00  0.00           H  
ATOM    110  H27 HCD A   1       1.452   2.543   4.154  1.00  0.00           H  
ATOM    111  H28 HCD A   1       1.131   4.709   6.334  1.00  0.00           H  
ATOM    112  H29 HCD A   1       2.481   5.186   4.736  1.00  0.00           H  
ATOM    113  H30 HCD A   1       4.895   3.801   2.742  1.00  0.00           H  
ATOM    114  H31 HCD A   1       5.445   1.727   4.103  1.00  0.00           H  
ATOM    115  H32 HCD A   1       4.319  -0.839   2.860  1.00  0.00           H  
ATOM    116  H33 HCD A   1       5.813  -1.804   4.411  1.00  0.00           H  
ATOM    117  H34 HCD A   1       7.234   0.083   3.135  1.00  0.00           H  
ATOM    118  H35 HCD A   1       6.101  -2.207   2.234  1.00  0.00           H  
ATOM    119  H36 HCD A   1       7.310   0.590   0.567  1.00  0.00           H  
ATOM    120  H37 HCD A   1       3.766   1.255   1.631  1.00  0.00           H  
ATOM    121  H38 HCD A   1       3.288   3.257   3.098  1.00  0.00           H  
ATOM    122  H40 HCD A   1       5.025   2.007  -2.059  1.00  0.00           H  
ATOM    123  H41 HCD A   1       6.721   0.244  -1.445  1.00  0.00           H  
ATOM    124  H42 HCD A   1       5.587  -2.433  -0.598  1.00  0.00           H  
ATOM    125  H43 HCD A   1       7.336  -1.852   0.571  1.00  0.00           H  
ATOM    126  H44 HCD A   1       7.471  -1.764  -2.900  1.00  0.00           H  
ATOM    127  H45 HCD A   1       7.367  -3.930  -3.332  1.00  0.00           H  
ATOM    128  H46 HCD A   1       5.590  -2.322  -4.515  1.00  0.00           H  
ATOM    129  H47 HCD A   1       3.906  -0.828  -1.655  1.00  0.00           H  
ATOM    130  H48 HCD A   1       3.574   1.513  -1.079  1.00  0.00           H  
ATOM    131  H49 HCD A   1       3.654   1.079  -3.779  1.00  0.00           H  
ATOM    132  H50 HCD A   1       2.103  -2.580  -6.441  1.00  0.00           H  
ATOM    133  H51 HCD A   1       4.459  -4.483  -4.170  1.00  0.00           H  
ATOM    134  H52 HCD A   1       2.523  -4.115  -1.730  1.00  0.00           H  
ATOM    135  H53 HCD A   1       4.784  -4.591  -1.774  1.00  0.00           H  
ATOM    136  H54 HCD A   1       2.440  -6.476  -3.753  1.00  0.00           H  
ATOM    137  H55 HCD A   1       2.043  -6.945  -1.388  1.00  0.00           H  
ATOM    138  H56 HCD A   1       0.293  -5.858  -4.386  1.00  0.00           H  
ATOM    139  H57 HCD A   1       2.104  -2.608  -4.023  1.00  0.00           H  
ATOM    140  H58 HCD A   1       3.527  -1.814  -5.654  1.00  0.00           H  
ATOM    141  H60 HCD A   1      -0.679  -2.478  -4.994  1.00  0.00           H  
ATOM    142  H61 HCD A   1      -1.664  -5.137  -3.747  1.00  0.00           H  
ATOM    143  H62 HCD A   1      -1.213  -4.377  -0.907  1.00  0.00           H  
ATOM    144  H63 HCD A   1      -0.458  -6.374  -1.890  1.00  0.00           H  
ATOM    145  H64 HCD A   1      -3.546  -5.585  -2.412  1.00  0.00           H  
ATOM    146  H65 HCD A   1      -3.869  -4.548   0.224  1.00  0.00           H  
ATOM    147  H66 HCD A   1      -4.938  -3.579  -1.909  1.00  0.00           H  
ATOM    148  H67 HCD A   1      -1.665  -2.249  -2.832  1.00  0.00           H  
ATOM    149  H68 HCD A   1      -2.087  -1.590  -5.010  1.00  0.00           H  
ATOM    150  H69 HCD A   1      -1.945  -3.617  -6.765  1.00  0.00           H  
ATOM    151  H70 HCD A   1      -2.908  -0.509  -2.394  1.00  0.00           H  
ATOM    152  H71 HCD A   1      -5.303  -1.683  -0.907  1.00  0.00           H  
ATOM    153  H72 HCD A   1      -3.685  -1.903   1.590  1.00  0.00           H  
ATOM    154  H73 HCD A   1      -5.055  -3.620   2.078  1.00  0.00           H  
ATOM    155  H74 HCD A   1      -6.602  -1.288   1.313  1.00  0.00           H  
ATOM    156  H75 HCD A   1      -5.070  -1.264   3.694  1.00  0.00           H  
ATOM    157  H76 HCD A   1      -5.836   0.931   2.051  1.00  0.00           H  
ATOM    158  H77 HCD A   1      -2.776  -0.279   0.120  1.00  0.00           H  
ATOM    159  H78 HCD A   1      -2.933   1.238  -1.829  1.00  0.00           H  
ATOM    160 H011 HCD A   1      -5.356   3.899   0.524  1.00  0.00           H  
ATOM    161 H012 HCD A   1      -4.955   5.340   1.326  1.00  0.00           H  
ATOM    162 H013 HCD A   1      -7.356   3.733   2.539  1.00  0.00           H  
ATOM    163 H014 HCD A   1      -5.878   5.422   3.459  1.00  0.00           H  
ATOM    164 H015 HCD A   1      -7.607   6.393   0.854  1.00  0.00           H  
ATOM    165 H016 HCD A   1      -8.846   5.176   1.196  1.00  0.00           H  
ATOM    166 H017 HCD A   1      -7.690   4.751   0.042  1.00  0.00           H  
ATOM    167 H031 HCD A   1       2.960   5.642   2.032  1.00  0.00           H  
ATOM    168 H032 HCD A   1       4.334   5.823   0.924  1.00  0.00           H  
ATOM    169 H033 HCD A   1       1.600   5.343   0.029  1.00  0.00           H  
ATOM    170 H034 HCD A   1       2.990   5.340  -2.187  1.00  0.00           H  
ATOM    171 H035 HCD A   1       2.131   7.439  -1.301  1.00  0.00           H  
ATOM    172 H036 HCD A   1       2.388   7.767   0.332  1.00  0.00           H  
ATOM    173 H037 HCD A   1       3.830   7.421  -0.633  1.00  0.00           H  
ATOM    174 H051 HCD A   1       5.567  -2.470  -6.967  1.00  0.00           H  
ATOM    175 H052 HCD A   1       4.283  -2.286  -8.206  1.00  0.00           H  
ATOM    176 H053 HCD A   1       6.091  -4.747  -7.881  1.00  0.00           H  
ATOM    177 H054 HCD A   1       4.160  -5.355  -8.568  1.00  0.00           H  
ATOM    178 H055 HCD A   1       7.220  -3.906  -9.873  1.00  0.00           H  
ATOM    179 H056 HCD A   1       7.344  -2.690  -8.630  1.00  0.00           H  
ATOM    180 H057 HCD A   1       6.198  -2.410 -10.006  1.00  0.00           H  
ATOM    181 H071 HCD A   1      -3.996   0.151  -4.551  1.00  0.00           H  
ATOM    182 H072 HCD A   1      -3.848   1.733  -4.091  1.00  0.00           H  
ATOM    183 H073 HCD A   1      -6.090   2.270  -4.333  1.00  0.00           H  
ATOM    184 H074 HCD A   1      -6.329   0.004  -3.344  1.00  0.00           H  
ATOM    185 H075 HCD A   1      -5.186   2.112  -6.503  1.00  0.00           H  
ATOM    186 H076 HCD A   1      -5.210   0.431  -6.563  1.00  0.00           H  
ATOM    187 H077 HCD A   1      -6.763   1.368  -6.582  1.00  0.00           H  
ATOM    188  N    CB B   2      -0.434   4.028  -2.344  1.00  0.00           N  
ATOM    189  C    CB B   2      -0.820   4.355  -3.631  1.00  0.00           C  
ATOM    190  O    CB B   2      -0.287   3.768  -4.566  1.00  0.00           O  
ATOM    191  C1   CB B   2       0.516   2.961  -2.031  1.00  0.00           C  
ATOM    192  N1   CB B   2       0.567   1.054  -1.061  1.00  0.00           N  
ATOM    193  O1   CB B   2      -0.716   0.885  -3.040  1.00  0.00           O  
ATOM    194  S1   CB B   2      -4.532   6.803  -1.243  1.00  0.00           S  
ATOM    195  C2   CB B   2       0.889   2.420  -0.590  1.00  0.00           C  
ATOM    196  N2   CB B   2      -0.903  -3.657   3.490  1.00  0.00           N  
ATOM    197  O2   CB B   2       1.241  -3.140   4.099  1.00  0.00           O  
ATOM    198  C3   CB B   2       0.728   1.421   1.706  1.00  0.00           C  
ATOM    199  N3   CB B   2      -3.148  -5.019   6.033  1.00  0.00           N  
ATOM    200  O3   CB B   2       1.083  -2.555  -0.652  1.00  0.00           O  
ATOM    201  C4   CB B   2       0.883   0.086   0.988  1.00  0.00           C  
ATOM    202  N4   CB B   2      -2.220   5.597  -5.126  1.00  0.00           N  
ATOM    203  O4   CB B   2       0.850  -1.418  -2.423  1.00  0.00           O  
ATOM    204  C5   CB B   2       0.006   1.456  -2.250  1.00  0.00           C  
ATOM    205  N5   CB B   2      -1.990   6.211  -1.413  1.00  0.00           N  
ATOM    206  O5   CB B   2      -3.422   4.939  -5.482  1.00  0.00           O  
ATOM    207  C6   CB B   2       0.873  -0.127  -0.344  1.00  0.00           C  
ATOM    208  N6   CB B   2      -3.997   6.186  -2.671  1.00  0.00           N  
ATOM    209  C7   CB B   2       1.075  -0.961   1.970  1.00  0.00           C  
ATOM    210  N7   CB B   2      -2.637   6.383   0.679  1.00  0.00           N  
ATOM    211  C8   CB B   2       0.169  -1.929   2.346  1.00  0.00           C  
ATOM    212  C9   CB B   2      -1.202  -2.002   1.786  1.00  0.00           C  
ATOM    213  C10  CB B   2       0.312  -2.945   3.409  1.00  0.00           C  
ATOM    214  C11  CB B   2      -1.837  -3.217   2.417  1.00  0.00           C  
ATOM    215  C12  CB B   2      -1.317  -4.517   4.619  1.00  0.00           C  
ATOM    216  C13  CB B   2      -1.920  -5.902   4.315  1.00  0.00           C  
ATOM    217  C14  CB B   2      -2.344  -3.849   5.578  1.00  0.00           C  
ATOM    218  C15  CB B   2      -2.544  -6.290   5.682  1.00  0.00           C  
ATOM    219  C16  CB B   2       0.889  -1.452  -1.098  1.00  0.00           C  
ATOM    220  C17  CB B   2      -1.883   5.437  -3.827  1.00  0.00           C  
ATOM    221  C18  CB B   2      -2.644   5.962  -2.657  1.00  0.00           C  
ATOM    222  C19  CB B   2      -2.926   6.606  -0.592  1.00  0.00           C  
ATOM    223  S    CB B   2      -0.398   2.577   0.709  1.00  0.00           S  
ATOM    224  H    CB B   2      -0.928   4.601  -1.669  1.00  0.00           H  
ATOM    225  HA   CB B   2       1.454   3.199  -2.552  1.00  0.00           H  
ATOM    226  H1   CB B   2      -3.136  -5.034   7.057  1.00  0.00           H  
ATOM    227  H2   CB B   2       0.602  -2.314  -2.704  1.00  0.00           H  
ATOM    228  H3   CB B   2      -1.655   6.120   0.764  1.00  0.00           H  
ATOM    229  H4   CB B   2      -3.054   7.008   1.350  1.00  0.00           H  
ATOM    230  H5   CB B   2      -3.535   4.973  -6.448  1.00  0.00           H  
ATOM    231  H6   CB B   2       1.912   2.545  -0.242  1.00  0.00           H  
ATOM    232  H7   CB B   2       0.082   1.269   2.578  1.00  0.00           H  
ATOM    233  H8   CB B   2       1.696   1.817   2.041  1.00  0.00           H  
ATOM    234  H9   CB B   2       2.002  -0.974   2.543  1.00  0.00           H  
ATOM    235  H10  CB B   2      -1.364  -2.064   0.710  1.00  0.00           H  
ATOM    236  H11  CB B   2      -1.792  -1.117   2.028  1.00  0.00           H  
ATOM    237  H12  CB B   2      -2.066  -4.074   1.758  1.00  0.00           H  
ATOM    238  H13  CB B   2      -2.774  -2.852   2.864  1.00  0.00           H  
ATOM    239  H14  CB B   2      -0.491  -4.721   5.324  1.00  0.00           H  
ATOM    240  H15  CB B   2      -1.165  -6.677   4.079  1.00  0.00           H  
ATOM    241  H16  CB B   2      -2.670  -5.833   3.533  1.00  0.00           H  
ATOM    242  H17  CB B   2      -3.015  -3.294   4.907  1.00  0.00           H  
ATOM    243  H18  CB B   2      -1.932  -3.185   6.330  1.00  0.00           H  
ATOM    244  H19  CB B   2      -1.677  -6.513   6.317  1.00  0.00           H  
ATOM    245  H20  CB B   2      -3.248  -7.115   5.727  1.00  0.00           H  
END
