# Supplementary material for: Investigation of the Affinity of Ceftobiprole for Selected Cyclodextrins Using Molecular Dynamics Simulations and HPLC
Source: Int J Mol Sci. 2023 Nov 23;24(23):16644. doi: 10.3390/ijms242316644 (PMC10706467; doi:10.3390/ijms242316644)
Supplement: Supplementary file 1 [file ijms-24-16644-s001.zip › central_structures_PDB/CB0-SCD_1.pdb]

ATOM      1  S1  SCD A   1       4.189 -12.623   0.313  1.00  0.00           S  
ATOM      2  S2  SCD A   1      -5.815  -4.382   4.835  1.00  0.00           S  
ATOM      3  S3  SCD A   1       3.967   2.024  10.432  1.00  0.00           S  
ATOM      4  S4  SCD A   1       2.767   8.825   6.210  1.00  0.00           S  
ATOM      5  S5  SCD A   1      -9.193   4.936   0.175  1.00  0.00           S  
ATOM      6  S6  SCD A   1      -6.740   1.290  -8.397  1.00  0.00           S  
ATOM      7  S7  SCD A   1      -1.762  -5.787  -8.248  1.00  0.00           S  
ATOM      8 C011 SCD A   1       2.686  -8.378   0.193  1.00  0.00           C  
ATOM      9  C11 SCD A   1       4.194  -4.415  -0.208  1.00  0.00           C  
ATOM     10 O011 SCD A   1       2.799 -12.737  -0.037  1.00  0.00           O  
ATOM     11  O11 SCD A   1       3.229  -4.249  -1.284  1.00  0.00           O  
ATOM     12 C012 SCD A   1       3.582  -9.175  -0.826  1.00  0.00           C  
ATOM     13  C12 SCD A   1       4.947  -3.010  -0.167  1.00  0.00           C  
ATOM     14 O012 SCD A   1       4.623 -13.539   1.357  1.00  0.00           O  
ATOM     15 C013 SCD A   1       4.845  -9.827  -0.174  1.00  0.00           C  
ATOM     16 O013 SCD A   1       5.114 -12.834  -0.851  1.00  0.00           O  
ATOM     17  O13 SCD A   1       5.661  -2.915  -1.406  1.00  0.00           O  
ATOM     18 C014 SCD A   1       4.505 -10.960   0.894  1.00  0.00           C  
ATOM     19  C14 SCD A   1       5.890  -2.842   0.999  1.00  0.00           C  
ATOM     20  O15 SCD A   1       6.282  -1.448   1.021  1.00  0.00           O  
ATOM     21  C16 SCD A   1       5.064  -3.179   2.266  1.00  0.00           C  
ATOM     22  O16 SCD A   1       4.429  -4.523   2.193  1.00  0.00           O  
ATOM     23  C17 SCD A   1       3.435  -4.706   1.134  1.00  0.00           C  
ATOM     24  C18 SCD A   1       2.680  -6.166   1.305  1.00  0.00           C  
ATOM     25  O19 SCD A   1       3.399  -7.203   0.619  1.00  0.00           O  
ATOM     26 C021 SCD A   1      -0.813  -3.159   4.200  1.00  0.00           C  
ATOM     27  C21 SCD A   1       3.918  -1.787   3.821  1.00  0.00           C  
ATOM     28 O021 SCD A   1      -5.548  -5.290   3.778  1.00  0.00           O  
ATOM     29  O21 SCD A   1       4.021  -2.197   2.436  1.00  0.00           O  
ATOM     30 C022 SCD A   1      -2.160  -2.448   4.132  1.00  0.00           C  
ATOM     31  C22 SCD A   1       4.870  -0.613   4.156  1.00  0.00           C  
ATOM     32 O022 SCD A   1      -7.110  -3.725   4.822  1.00  0.00           O  
ATOM     33 C023 SCD A   1      -3.269  -3.489   4.252  1.00  0.00           C  
ATOM     34 O023 SCD A   1      -5.329  -4.916   6.103  1.00  0.00           O  
ATOM     35  O23 SCD A   1       6.231  -0.955   4.175  1.00  0.00           O  
ATOM     36 C024 SCD A   1      -4.746  -2.969   4.590  1.00  0.00           C  
ATOM     37  C24 SCD A   1       4.479   0.247   5.335  1.00  0.00           C  
ATOM     38  O25 SCD A   1       5.382   1.391   5.496  1.00  0.00           O  
ATOM     39  C26 SCD A   1       3.008   0.669   5.395  1.00  0.00           C  
ATOM     40  O26 SCD A   1       2.311  -0.621   5.264  1.00  0.00           O  
ATOM     41  C27 SCD A   1       2.459  -1.401   4.074  1.00  0.00           C  
ATOM     42  C28 SCD A   1       1.462  -2.596   4.017  1.00  0.00           C  
ATOM     43  O29 SCD A   1       0.124  -2.095   4.005  1.00  0.00           O  
ATOM     44 C031 SCD A   1      -0.310   3.130   7.356  1.00  0.00           C  
ATOM     45  C31 SCD A   1       2.525   2.882   4.240  1.00  0.00           C  
ATOM     46 O031 SCD A   1       4.547   2.584  11.618  1.00  0.00           O  
ATOM     47  O31 SCD A   1       2.535   1.394   4.152  1.00  0.00           O  
ATOM     48 C032 SCD A   1       0.490   3.504   8.625  1.00  0.00           C  
ATOM     49  C32 SCD A   1       3.552   3.356   3.125  1.00  0.00           C  
ATOM     50 O032 SCD A   1       4.720   2.217   9.183  1.00  0.00           O  
ATOM     51 C033 SCD A   1       1.756   2.720   8.749  1.00  0.00           C  
ATOM     52 O033 SCD A   1       3.538   0.679  10.666  1.00  0.00           O  
ATOM     53  O33 SCD A   1       4.927   2.979   3.417  1.00  0.00           O  
ATOM     54 C034 SCD A   1       2.441   2.874  10.105  1.00  0.00           C  
ATOM     55  C34 SCD A   1       3.488   4.855   3.028  1.00  0.00           C  
ATOM     56  O35 SCD A   1       4.503   5.435   2.150  1.00  0.00           O  
ATOM     57  C36 SCD A   1       2.075   5.293   2.651  1.00  0.00           C  
ATOM     58  O36 SCD A   1       1.124   4.880   3.649  1.00  0.00           O  
ATOM     59  C37 SCD A   1       1.090   3.505   3.946  1.00  0.00           C  
ATOM     60  C38 SCD A   1      -0.022   3.267   4.987  1.00  0.00           C  
ATOM     61  O39 SCD A   1       0.501   3.572   6.255  1.00  0.00           O  
ATOM     62 C041 SCD A   1       0.379   9.400   1.445  1.00  0.00           C  
ATOM     63  C41 SCD A   1       1.945   5.484   0.276  1.00  0.00           C  
ATOM     64 O041 SCD A   1       3.591   9.669   7.036  1.00  0.00           O  
ATOM     65  O41 SCD A   1       1.527   4.740   1.448  1.00  0.00           O  
ATOM     66 C042 SCD A   1       1.358   9.943   2.422  1.00  0.00           C  
ATOM     67  C42 SCD A   1       2.654   4.491  -0.733  1.00  0.00           C  
ATOM     68 O042 SCD A   1       1.528   8.428   6.804  1.00  0.00           O  
ATOM     69 C043 SCD A   1       1.700   9.048   3.629  1.00  0.00           C  
ATOM     70 O043 SCD A   1       3.470   7.653   5.708  1.00  0.00           O  
ATOM     71  O43 SCD A   1       3.996   4.082  -0.191  1.00  0.00           O  
ATOM     72 C044 SCD A   1       2.416   9.836   4.739  1.00  0.00           C  
ATOM     73  C44 SCD A   1       2.833   5.310  -2.106  1.00  0.00           C  
ATOM     74  O45 SCD A   1       3.397   4.647  -3.226  1.00  0.00           O  
ATOM     75  C46 SCD A   1       1.511   5.879  -2.600  1.00  0.00           C  
ATOM     76  O46 SCD A   1       1.110   6.836  -1.586  1.00  0.00           O  
ATOM     77  C47 SCD A   1       0.680   6.146  -0.346  1.00  0.00           C  
ATOM     78  C48 SCD A   1      -0.007   7.164   0.553  1.00  0.00           C  
ATOM     79  O49 SCD A   1       0.954   8.158   0.964  1.00  0.00           O  
ATOM     80 C051 SCD A   1      -4.214   4.533  -1.509  1.00  0.00           C  
ATOM     81  C51 SCD A   1      -0.101   4.556  -3.988  1.00  0.00           C  
ATOM     82 O051 SCD A   1      -9.272   6.119  -0.647  1.00  0.00           O  
ATOM     83  O51 SCD A   1       0.580   4.818  -2.716  1.00  0.00           O  
ATOM     84 C052 SCD A   1      -5.504   3.800  -1.342  1.00  0.00           C  
ATOM     85  C52 SCD A   1       0.910   3.740  -4.947  1.00  0.00           C  
ATOM     86 O052 SCD A   1     -10.475   4.166   0.074  1.00  0.00           O  
ATOM     87 C053 SCD A   1      -6.562   4.644  -0.638  1.00  0.00           C  
ATOM     88 O053 SCD A   1      -8.830   5.227   1.541  1.00  0.00           O  
ATOM     89  O53 SCD A   1       1.826   4.749  -5.424  1.00  0.00           O  
ATOM     90 C054 SCD A   1      -7.907   3.905  -0.435  1.00  0.00           C  
ATOM     91  C54 SCD A   1       0.087   3.049  -6.128  1.00  0.00           C  
ATOM     92  O55 SCD A   1       1.081   2.239  -6.879  1.00  0.00           O  
ATOM     93  C56 SCD A   1      -1.142   2.297  -5.624  1.00  0.00           C  
ATOM     94  O56 SCD A   1      -1.975   3.263  -4.966  1.00  0.00           O  
ATOM     95  C57 SCD A   1      -1.373   3.731  -3.766  1.00  0.00           C  
ATOM     96  C58 SCD A   1      -2.387   4.663  -3.021  1.00  0.00           C  
ATOM     97  O59 SCD A   1      -3.435   3.817  -2.490  1.00  0.00           O  
ATOM     98 C061 SCD A   1      -4.850   0.582  -3.356  1.00  0.00           C  
ATOM     99  C61 SCD A   1      -1.383  -0.086  -4.895  1.00  0.00           C  
ATOM    100 O061 SCD A   1      -5.692   0.391  -8.919  1.00  0.00           O  
ATOM    101  O61 SCD A   1      -0.784   1.194  -4.691  1.00  0.00           O  
ATOM    102 C062 SCD A   1      -6.073   0.451  -4.264  1.00  0.00           C  
ATOM    103  C62 SCD A   1      -0.344  -0.862  -5.793  1.00  0.00           C  
ATOM    104 O062 SCD A   1      -6.193   2.634  -8.240  1.00  0.00           O  
ATOM    105 C063 SCD A   1      -5.789   0.766  -5.806  1.00  0.00           C  
ATOM    106 O063 SCD A   1      -8.011   1.148  -9.117  1.00  0.00           O  
ATOM    107  O63 SCD A   1      -0.171  -0.313  -7.109  1.00  0.00           O  
ATOM    108 C064 SCD A   1      -7.027   0.697  -6.727  1.00  0.00           C  
ATOM    109  C64 SCD A   1      -0.721  -2.381  -5.981  1.00  0.00           C  
ATOM    110  O65 SCD A   1       0.419  -3.002  -6.735  1.00  0.00           O  
ATOM    111  C66 SCD A   1      -0.921  -3.058  -4.593  1.00  0.00           C  
ATOM    112  O66 SCD A   1      -1.821  -2.257  -3.895  1.00  0.00           O  
ATOM    113  C67 SCD A   1      -1.584  -0.833  -3.555  1.00  0.00           C  
ATOM    114  C68 SCD A   1      -2.695  -0.194  -2.779  1.00  0.00           C  
ATOM    115  O69 SCD A   1      -3.831  -0.303  -3.751  1.00  0.00           O  
ATOM    116 C071 SCD A   1      -2.414  -6.797  -3.545  1.00  0.00           C  
ATOM    117  C71 SCD A   1       1.065  -4.347  -3.805  1.00  0.00           C  
ATOM    118 O071 SCD A   1      -0.586  -5.088  -7.671  1.00  0.00           O  
ATOM    119  O71 SCD A   1       0.285  -3.080  -3.863  1.00  0.00           O  
ATOM    120 C072 SCD A   1      -2.482  -7.809  -4.676  1.00  0.00           C  
ATOM    121  C72 SCD A   1       2.539  -3.870  -4.010  1.00  0.00           C  
ATOM    122 O072 SCD A   1      -2.627  -4.755  -8.838  1.00  0.00           O  
ATOM    123 C073 SCD A   1      -1.818  -7.399  -5.969  1.00  0.00           C  
ATOM    124 O073 SCD A   1      -1.367  -6.999  -8.955  1.00  0.00           O  
ATOM    125  O73 SCD A   1       2.698  -3.441  -5.394  1.00  0.00           O  
ATOM    126 C074 SCD A   1      -2.654  -6.406  -6.827  1.00  0.00           C  
ATOM    127  C74 SCD A   1       3.473  -4.981  -3.592  1.00  0.00           C  
ATOM    128  O75 SCD A   1       4.788  -4.547  -3.619  1.00  0.00           O  
ATOM    129  C76 SCD A   1       3.185  -5.448  -2.157  1.00  0.00           C  
ATOM    130  O76 SCD A   1       1.774  -5.996  -2.175  1.00  0.00           O  
ATOM    131  C77 SCD A   1       0.784  -4.947  -2.455  1.00  0.00           C  
ATOM    132  C78 SCD A   1      -0.591  -5.504  -2.310  1.00  0.00           C  
ATOM    133  O79 SCD A   1      -0.966  -6.597  -3.213  1.00  0.00           O  
ATOM    134  H10 SCD A   1       1.693  -6.025   0.840  1.00  0.00           H  
ATOM    135  H11 SCD A   1       4.939  -5.220  -0.266  1.00  0.00           H  
ATOM    136  H12 SCD A   1       4.222  -2.177  -0.098  1.00  0.00           H  
ATOM    137  H13 SCD A   1       5.179  -3.462  -2.072  1.00  0.00           H  
ATOM    138  H14 SCD A   1       6.732  -3.543   0.976  1.00  0.00           H  
ATOM    139  H15 SCD A   1       5.524  -0.908   1.336  1.00  0.00           H  
ATOM    140  H16 SCD A   1       5.705  -3.172   3.151  1.00  0.00           H  
ATOM    141  H17 SCD A   1       2.709  -3.882   1.213  1.00  0.00           H  
ATOM    142  H18 SCD A   1       2.542  -6.402   2.374  1.00  0.00           H  
ATOM    143  H20 SCD A   1       1.712  -3.250   4.858  1.00  0.00           H  
ATOM    144  H21 SCD A   1       4.085  -2.588   4.560  1.00  0.00           H  
ATOM    145  H22 SCD A   1       4.794  -0.004   3.239  1.00  0.00           H  
ATOM    146  H23 SCD A   1       6.727  -0.168   4.404  1.00  0.00           H  
ATOM    147  H24 SCD A   1       4.508  -0.287   6.285  1.00  0.00           H  
ATOM    148  H25 SCD A   1       5.180   1.994   4.760  1.00  0.00           H  
ATOM    149  H26 SCD A   1       2.720   1.174   6.321  1.00  0.00           H  
ATOM    150  H27 SCD A   1       2.136  -0.781   3.217  1.00  0.00           H  
ATOM    151  H28 SCD A   1       1.667  -3.213   3.137  1.00  0.00           H  
ATOM    152  H30 SCD A   1      -0.993   3.753   4.785  1.00  0.00           H  
ATOM    153  H31 SCD A   1       2.921   3.271   5.184  1.00  0.00           H  
ATOM    154  H32 SCD A   1       3.241   2.890   2.180  1.00  0.00           H  
ATOM    155  H33 SCD A   1       5.388   3.235   2.594  1.00  0.00           H  
ATOM    156  H34 SCD A   1       3.580   5.280   4.037  1.00  0.00           H  
ATOM    157  H35 SCD A   1       4.702   6.339   2.452  1.00  0.00           H  
ATOM    158  H36 SCD A   1       2.180   6.376   2.548  1.00  0.00           H  
ATOM    159  H37 SCD A   1       0.664   3.128   3.009  1.00  0.00           H  
ATOM    160  H38 SCD A   1      -0.203   2.178   5.023  1.00  0.00           H  
ATOM    161  H40 SCD A   1      -0.878   7.576   0.040  1.00  0.00           H  
ATOM    162  H41 SCD A   1       2.679   6.214   0.626  1.00  0.00           H  
ATOM    163  H42 SCD A   1       1.983   3.640  -0.863  1.00  0.00           H  
ATOM    164  H43 SCD A   1       4.117   4.571   0.638  1.00  0.00           H  
ATOM    165  H44 SCD A   1       3.481   6.156  -1.817  1.00  0.00           H  
ATOM    166  H45 SCD A   1       4.199   4.198  -2.898  1.00  0.00           H  
ATOM    167  H46 SCD A   1       1.739   6.362  -3.549  1.00  0.00           H  
ATOM    168  H47 SCD A   1      -0.033   5.375  -0.623  1.00  0.00           H  
ATOM    169  H48 SCD A   1      -0.314   6.688   1.485  1.00  0.00           H  
ATOM    170  H50 SCD A   1      -2.803   5.312  -3.806  1.00  0.00           H  
ATOM    171  H51 SCD A   1      -0.443   5.508  -4.404  1.00  0.00           H  
ATOM    172  H52 SCD A   1       1.499   2.971  -4.416  1.00  0.00           H  
ATOM    173  H53 SCD A   1       2.485   4.811  -4.700  1.00  0.00           H  
ATOM    174  H54 SCD A   1      -0.194   3.881  -6.797  1.00  0.00           H  
ATOM    175  H55 SCD A   1       0.704   1.353  -7.065  1.00  0.00           H  
ATOM    176  H56 SCD A   1      -1.577   1.842  -6.520  1.00  0.00           H  
ATOM    177  H57 SCD A   1      -0.976   2.970  -3.091  1.00  0.00           H  
ATOM    178  H58 SCD A   1      -1.934   5.325  -2.261  1.00  0.00           H  
ATOM    179  H60 SCD A   1      -2.830  -0.918  -1.967  1.00  0.00           H  
ATOM    180  H61 SCD A   1      -2.284   0.146  -5.456  1.00  0.00           H  
ATOM    181  H62 SCD A   1       0.630  -0.902  -5.311  1.00  0.00           H  
ATOM    182  H63 SCD A   1      -0.283  -1.069  -7.699  1.00  0.00           H  
ATOM    183  H64 SCD A   1      -1.607  -2.512  -6.591  1.00  0.00           H  
ATOM    184  H65 SCD A   1       0.042  -3.861  -7.022  1.00  0.00           H  
ATOM    185  H66 SCD A   1      -1.359  -4.021  -4.852  1.00  0.00           H  
ATOM    186  H67 SCD A   1      -0.627  -0.780  -3.028  1.00  0.00           H  
ATOM    187  H68 SCD A   1      -2.374   0.791  -2.420  1.00  0.00           H  
ATOM    188  H70 SCD A   1      -1.281  -4.691  -2.559  1.00  0.00           H  
ATOM    189  H71 SCD A   1       0.894  -5.063  -4.621  1.00  0.00           H  
ATOM    190  H72 SCD A   1       2.751  -3.040  -3.334  1.00  0.00           H  
ATOM    191  H73 SCD A   1       1.772  -3.543  -5.727  1.00  0.00           H  
ATOM    192  H74 SCD A   1       3.259  -5.841  -4.268  1.00  0.00           H  
ATOM    193  H75 SCD A   1       5.130  -4.824  -4.487  1.00  0.00           H  
ATOM    194  H76 SCD A   1       3.925  -6.164  -1.816  1.00  0.00           H  
ATOM    195  H77 SCD A   1       0.807  -4.141  -1.713  1.00  0.00           H  
ATOM    196  H78 SCD A   1      -0.824  -5.704  -1.269  1.00  0.00           H  
ATOM    197 H011 SCD A   1       2.493  -8.965   1.097  1.00  0.00           H  
ATOM    198 H012 SCD A   1       1.777  -8.064  -0.321  1.00  0.00           H  
ATOM    199 H013 SCD A   1       3.025  -9.925  -1.382  1.00  0.00           H  
ATOM    200 H014 SCD A   1       3.953  -8.551  -1.657  1.00  0.00           H  
ATOM    201 H015 SCD A   1       5.606 -10.215  -0.865  1.00  0.00           H  
ATOM    202 H016 SCD A   1       5.399  -9.087   0.412  1.00  0.00           H  
ATOM    203 H017 SCD A   1       5.447 -11.055   1.465  1.00  0.00           H  
ATOM    204 H018 SCD A   1       3.633 -10.865   1.544  1.00  0.00           H  
ATOM    205 H021 SCD A   1      -0.694  -3.888   3.397  1.00  0.00           H  
ATOM    206 H022 SCD A   1      -0.516  -3.655   5.121  1.00  0.00           H  
ATOM    207 H023 SCD A   1      -2.324  -1.626   4.838  1.00  0.00           H  
ATOM    208 H024 SCD A   1      -2.278  -1.846   3.222  1.00  0.00           H  
ATOM    209 H025 SCD A   1      -3.180  -4.147   3.385  1.00  0.00           H  
ATOM    210 H026 SCD A   1      -2.924  -4.040   5.139  1.00  0.00           H  
ATOM    211 H027 SCD A   1      -4.599  -2.429   5.530  1.00  0.00           H  
ATOM    212 H028 SCD A   1      -5.238  -2.364   3.821  1.00  0.00           H  
ATOM    213 H031 SCD A   1      -1.299   3.590   7.223  1.00  0.00           H  
ATOM    214 H032 SCD A   1      -0.334   2.045   7.204  1.00  0.00           H  
ATOM    215 H033 SCD A   1       0.626   4.579   8.746  1.00  0.00           H  
ATOM    216 H034 SCD A   1      -0.070   3.228   9.531  1.00  0.00           H  
ATOM    217 H035 SCD A   1       1.541   1.643   8.722  1.00  0.00           H  
ATOM    218 H036 SCD A   1       2.449   2.998   7.944  1.00  0.00           H  
ATOM    219 H037 SCD A   1       2.507   3.955  10.230  1.00  0.00           H  
ATOM    220 H038 SCD A   1       1.756   2.566  10.901  1.00  0.00           H  
ATOM    221 H041 SCD A   1       0.191  10.192   0.715  1.00  0.00           H  
ATOM    222 H042 SCD A   1      -0.550   9.146   1.969  1.00  0.00           H  
ATOM    223 H043 SCD A   1       2.231  10.434   1.957  1.00  0.00           H  
ATOM    224 H044 SCD A   1       0.854  10.787   2.890  1.00  0.00           H  
ATOM    225 H045 SCD A   1       0.788   8.568   3.970  1.00  0.00           H  
ATOM    226 H046 SCD A   1       2.304   8.160   3.381  1.00  0.00           H  
ATOM    227 H047 SCD A   1       3.306  10.255   4.247  1.00  0.00           H  
ATOM    228 H048 SCD A   1       1.830  10.695   5.109  1.00  0.00           H  
ATOM    229 H051 SCD A   1      -3.625   4.666  -0.592  1.00  0.00           H  
ATOM    230 H052 SCD A   1      -4.487   5.542  -1.860  1.00  0.00           H  
ATOM    231 H053 SCD A   1      -5.885   3.548  -2.339  1.00  0.00           H  
ATOM    232 H054 SCD A   1      -5.325   2.915  -0.720  1.00  0.00           H  
ATOM    233 H055 SCD A   1      -6.094   4.937   0.315  1.00  0.00           H  
ATOM    234 H056 SCD A   1      -6.817   5.546  -1.186  1.00  0.00           H  
ATOM    235 H057 SCD A   1      -8.276   3.394  -1.323  1.00  0.00           H  
ATOM    236 H058 SCD A   1      -7.710   3.153   0.355  1.00  0.00           H  
ATOM    237 H061 SCD A   1      -5.252   0.345  -2.369  1.00  0.00           H  
ATOM    238 H062 SCD A   1      -4.488   1.617  -3.326  1.00  0.00           H  
ATOM    239 H063 SCD A   1      -6.409  -0.584  -4.242  1.00  0.00           H  
ATOM    240 H064 SCD A   1      -6.920   1.060  -3.908  1.00  0.00           H  
ATOM    241 H065 SCD A   1      -5.206   1.691  -5.885  1.00  0.00           H  
ATOM    242 H066 SCD A   1      -4.948   0.101  -6.031  1.00  0.00           H  
ATOM    243 H067 SCD A   1      -7.436  -0.307  -6.892  1.00  0.00           H  
ATOM    244 H068 SCD A   1      -7.738   1.368  -6.241  1.00  0.00           H  
ATOM    245 H071 SCD A   1      -2.846  -7.224  -2.634  1.00  0.00           H  
ATOM    246 H072 SCD A   1      -2.953  -5.939  -3.984  1.00  0.00           H  
ATOM    247 H073 SCD A   1      -1.837  -8.679  -4.429  1.00  0.00           H  
ATOM    248 H074 SCD A   1      -3.500  -8.151  -4.859  1.00  0.00           H  
ATOM    249 H075 SCD A   1      -0.789  -7.099  -5.834  1.00  0.00           H  
ATOM    250 H076 SCD A   1      -1.810  -8.306  -6.575  1.00  0.00           H  
ATOM    251 H077 SCD A   1      -3.571  -6.831  -7.220  1.00  0.00           H  
ATOM    252 H078 SCD A   1      -3.016  -5.600  -6.176  1.00  0.00           H  
ATOM    253  N    CB B   2       2.907   1.037  -0.314  1.00  0.00           N  
ATOM    254  C    CB B   2       4.285   1.137  -0.206  1.00  0.00           C  
ATOM    255  O    CB B   2       4.899   1.089   0.839  1.00  0.00           O  
ATOM    256  C1   CB B   2       2.067   0.515   0.696  1.00  0.00           C  
ATOM    257  N1   CB B   2       0.067  -0.225   0.666  1.00  0.00           N  
ATOM    258  O1   CB B   2       1.637  -1.824  -0.025  1.00  0.00           O  
ATOM    259  S1   CB B   2       2.916   0.544  -4.535  1.00  0.00           S  
ATOM    260  C2   CB B   2       0.642   1.012   1.119  1.00  0.00           C  
ATOM    261  N2   CB B   2      -6.616   0.336   2.781  1.00  0.00           N  
ATOM    262  O2   CB B   2      -6.546  -0.429   0.590  1.00  0.00           O  
ATOM    263  C3   CB B   2      -1.954   1.801   0.888  1.00  0.00           C  
ATOM    264  N3   CB B   2      -9.461  -0.491   4.843  1.00  0.00           N  
ATOM    265  O3   CB B   2      -2.812  -2.609   0.671  1.00  0.00           O  
ATOM    266  C4   CB B   2      -2.285   0.331   0.792  1.00  0.00           C  
ATOM    267  N4   CB B   2       6.328   1.749  -1.313  1.00  0.00           N  
ATOM    268  O4   CB B   2      -0.696  -3.022   0.252  1.00  0.00           O  
ATOM    269  C5   CB B   2       1.327  -0.766   0.372  1.00  0.00           C  
ATOM    270  N5   CB B   2       4.815   2.079  -3.863  1.00  0.00           N  
ATOM    271  O5   CB B   2       7.204   1.048  -2.116  1.00  0.00           O  
ATOM    272  C6   CB B   2      -1.341  -0.661   0.715  1.00  0.00           C  
ATOM    273  N6   CB B   2       3.421   0.385  -3.015  1.00  0.00           N  
ATOM    274  C7   CB B   2      -3.685   0.071   0.676  1.00  0.00           C  
ATOM    275  N7   CB B   2       4.048   2.713  -5.779  1.00  0.00           N  
ATOM    276  C8   CB B   2      -4.553   0.204   1.686  1.00  0.00           C  
ATOM    277  C9   CB B   2      -4.308   0.826   3.094  1.00  0.00           C  
ATOM    278  C10  CB B   2      -6.004  -0.041   1.586  1.00  0.00           C  
ATOM    279  C11  CB B   2      -5.642   0.671   3.854  1.00  0.00           C  
ATOM    280  C12  CB B   2      -8.104   0.311   2.972  1.00  0.00           C  
ATOM    281  C13  CB B   2      -8.575   1.503   3.854  1.00  0.00           C  
ATOM    282  C14  CB B   2      -8.553  -0.932   3.674  1.00  0.00           C  
ATOM    283  C15  CB B   2      -9.098   0.841   5.156  1.00  0.00           C  
ATOM    284  C16  CB B   2      -1.709  -2.181   0.538  1.00  0.00           C  
ATOM    285  C17  CB B   2       5.090   1.366  -1.442  1.00  0.00           C  
ATOM    286  C18  CB B   2       4.465   1.228  -2.773  1.00  0.00           C  
ATOM    287  C19  CB B   2       4.082   1.827  -4.858  1.00  0.00           C  
ATOM    288  S    CB B   2      -0.345   2.143   0.025  1.00  0.00           S  
ATOM    289  H    CB B   2       2.448   1.337  -1.173  1.00  0.00           H  
ATOM    290  H1   CB B   2     -10.381  -0.516   4.388  1.00  0.00           H  
ATOM    291  H2   CB B   2       0.124  -2.490   0.102  1.00  0.00           H  
ATOM    292  H3   CB B   2       4.517   3.573  -5.515  1.00  0.00           H  
ATOM    293  H4   CB B   2       3.075   2.857  -6.052  1.00  0.00           H  
ATOM    294  H5   CB B   2       8.036   1.132  -1.619  1.00  0.00           H  
ATOM    295  H6   CB B   2       2.741   0.227   1.512  1.00  0.00           H  
ATOM    296  H7   CB B   2       0.452   1.241   2.172  1.00  0.00           H  
ATOM    297  H8   CB B   2      -2.713   2.487   0.506  1.00  0.00           H  
ATOM    298  H9   CB B   2      -1.881   2.049   1.951  1.00  0.00           H  
ATOM    299  H10  CB B   2      -4.081  -0.308  -0.258  1.00  0.00           H  
ATOM    300  H11  CB B   2      -4.066   1.889   3.023  1.00  0.00           H  
ATOM    301  H12  CB B   2      -3.487   0.340   3.645  1.00  0.00           H  
ATOM    302  H13  CB B   2      -5.596  -0.161   4.563  1.00  0.00           H  
ATOM    303  H14  CB B   2      -5.949   1.609   4.334  1.00  0.00           H  
ATOM    304  H15  CB B   2      -8.554   0.327   1.982  1.00  0.00           H  
ATOM    305  H16  CB B   2      -7.910   2.356   4.055  1.00  0.00           H  
ATOM    306  H17  CB B   2      -9.293   2.049   3.209  1.00  0.00           H  
ATOM    307  H18  CB B   2      -9.148  -1.609   3.032  1.00  0.00           H  
ATOM    308  H19  CB B   2      -7.684  -1.486   4.070  1.00  0.00           H  
ATOM    309  H20  CB B   2     -10.024   1.277   5.570  1.00  0.00           H  
ATOM    310  H21  CB B   2      -8.362   0.828   5.978  1.00  0.00           H  
END
