# Supplementary material for: Investigation of the Affinity of Ceftobiprole for Selected Cyclodextrins Using Molecular Dynamics Simulations and HPLC
Source: Int J Mol Sci. 2023 Nov 23;24(23):16644. doi: 10.3390/ijms242316644 (PMC10706467; doi:10.3390/ijms242316644)
Supplement: Supplementary file 1 [file ijms-24-16644-s001.zip › central_structures_PDB/CBp_SCD_1.pdb]

ATOM      1  S1  SCD A   1       1.582  -9.638  -0.104  1.00  0.00           S  
ATOM      2  S2  SCD A   1       8.021  -6.306   3.924  1.00  0.00           S  
ATOM      3  S3  SCD A   1      -2.402  -1.766   8.333  1.00  0.00           S  
ATOM      4  S4  SCD A   1      -6.923   3.266   4.761  1.00  0.00           S  
ATOM      5  S5  SCD A   1      -2.475  10.259  -1.540  1.00  0.00           S  
ATOM      6  S6  SCD A   1      -9.723  -0.005  -4.035  1.00  0.00           S  
ATOM      7  S7  SCD A   1      -7.635  -5.492  -4.513  1.00  0.00           S  
ATOM      8 C011 SCD A   1       0.390  -6.427   3.206  1.00  0.00           C  
ATOM      9  C11 SCD A   1       3.402  -4.714   0.707  1.00  0.00           C  
ATOM     10 O011 SCD A   1       2.345 -10.788   0.430  1.00  0.00           O  
ATOM     11  O11 SCD A   1       2.554  -4.448  -0.432  1.00  0.00           O  
ATOM     12 C012 SCD A   1       0.622  -7.898   3.592  1.00  0.00           C  
ATOM     13  C12 SCD A   1       4.762  -4.040   0.265  1.00  0.00           C  
ATOM     14 O012 SCD A   1       2.370  -8.434  -0.480  1.00  0.00           O  
ATOM     15 C013 SCD A   1       1.331  -8.850   2.507  1.00  0.00           C  
ATOM     16 O013 SCD A   1       0.630  -9.999  -1.166  1.00  0.00           O  
ATOM     17  O13 SCD A   1       5.188  -4.831  -0.963  1.00  0.00           O  
ATOM     18 C014 SCD A   1       0.548  -9.026   1.247  1.00  0.00           C  
ATOM     19  C14 SCD A   1       5.777  -3.882   1.328  1.00  0.00           C  
ATOM     20  O15 SCD A   1       6.948  -3.192   0.904  1.00  0.00           O  
ATOM     21  C16 SCD A   1       5.177  -3.205   2.574  1.00  0.00           C  
ATOM     22  O16 SCD A   1       3.949  -3.833   2.967  1.00  0.00           O  
ATOM     23  C17 SCD A   1       2.866  -3.949   1.934  1.00  0.00           C  
ATOM     24  C18 SCD A   1       1.552  -4.385   2.567  1.00  0.00           C  
ATOM     25  O19 SCD A   1       1.636  -5.791   2.992  1.00  0.00           O  
ATOM     26 C021 SCD A   1       6.459  -2.139   6.753  1.00  0.00           C  
ATOM     27  C21 SCD A   1       5.772  -0.796   2.750  1.00  0.00           C  
ATOM     28 O021 SCD A   1       8.412  -5.176   3.113  1.00  0.00           O  
ATOM     29  O21 SCD A   1       4.920  -1.824   2.286  1.00  0.00           O  
ATOM     30 C022 SCD A   1       6.237  -3.651   6.524  1.00  0.00           C  
ATOM     31  C22 SCD A   1       5.992   0.202   1.557  1.00  0.00           C  
ATOM     32 O022 SCD A   1       7.366  -7.259   3.052  1.00  0.00           O  
ATOM     33 C023 SCD A   1       7.281  -4.356   5.713  1.00  0.00           C  
ATOM     34 O023 SCD A   1       8.968  -6.994   4.772  1.00  0.00           O  
ATOM     35  O23 SCD A   1       6.750  -0.461   0.563  1.00  0.00           O  
ATOM     36 C024 SCD A   1       6.844  -5.598   5.013  1.00  0.00           C  
ATOM     37  C24 SCD A   1       6.715   1.486   1.880  1.00  0.00           C  
ATOM     38  O25 SCD A   1       6.791   2.408   0.795  1.00  0.00           O  
ATOM     39  C26 SCD A   1       6.035   2.155   3.095  1.00  0.00           C  
ATOM     40  O26 SCD A   1       5.937   1.153   4.170  1.00  0.00           O  
ATOM     41  C27 SCD A   1       5.105  -0.066   3.916  1.00  0.00           C  
ATOM     42  C28 SCD A   1       5.029  -0.930   5.201  1.00  0.00           C  
ATOM     43  O29 SCD A   1       6.391  -1.351   5.585  1.00  0.00           O  
ATOM     44 C031 SCD A   1       0.356   1.138   5.616  1.00  0.00           C  
ATOM     45  C31 SCD A   1       4.134   3.683   3.540  1.00  0.00           C  
ATOM     46 O031 SCD A   1      -2.039  -3.149   8.081  1.00  0.00           O  
ATOM     47  O31 SCD A   1       4.675   2.596   2.721  1.00  0.00           O  
ATOM     48 C032 SCD A   1      -1.155   1.192   5.799  1.00  0.00           C  
ATOM     49  C32 SCD A   1       4.591   5.040   2.850  1.00  0.00           C  
ATOM     50 O032 SCD A   1      -3.832  -1.514   8.187  1.00  0.00           O  
ATOM     51 C033 SCD A   1      -1.810   0.660   7.099  1.00  0.00           C  
ATOM     52 O033 SCD A   1      -1.873  -1.411   9.630  1.00  0.00           O  
ATOM     53  O33 SCD A   1       5.960   5.359   3.227  1.00  0.00           O  
ATOM     54 C034 SCD A   1      -1.443  -0.795   7.208  1.00  0.00           C  
ATOM     55  C34 SCD A   1       3.607   6.175   3.304  1.00  0.00           C  
ATOM     56  O35 SCD A   1       3.898   7.358   2.552  1.00  0.00           O  
ATOM     57  C36 SCD A   1       2.151   5.737   3.215  1.00  0.00           C  
ATOM     58  O36 SCD A   1       1.991   4.648   4.109  1.00  0.00           O  
ATOM     59  C37 SCD A   1       2.613   3.427   3.651  1.00  0.00           C  
ATOM     60  C38 SCD A   1       2.289   2.283   4.683  1.00  0.00           C  
ATOM     61  O39 SCD A   1       0.820   2.027   4.635  1.00  0.00           O  
ATOM     62 C041 SCD A   1      -3.135   4.291   2.268  1.00  0.00           C  
ATOM     63  C41 SCD A   1       1.243   6.220   0.946  1.00  0.00           C  
ATOM     64 O041 SCD A   1      -6.550   2.637   6.063  1.00  0.00           O  
ATOM     65  O41 SCD A   1       1.960   5.270   1.821  1.00  0.00           O  
ATOM     66 C042 SCD A   1      -2.929   3.128   3.346  1.00  0.00           C  
ATOM     67  C42 SCD A   1       2.104   6.365  -0.343  1.00  0.00           C  
ATOM     68 O042 SCD A   1      -7.201   4.697   4.753  1.00  0.00           O  
ATOM     69 C043 SCD A   1      -4.166   2.979   4.301  1.00  0.00           C  
ATOM     70 O043 SCD A   1      -8.043   2.559   4.215  1.00  0.00           O  
ATOM     71  O43 SCD A   1       3.263   7.193  -0.167  1.00  0.00           O  
ATOM     72 C044 SCD A   1      -5.551   2.932   3.675  1.00  0.00           C  
ATOM     73  C44 SCD A   1       1.276   6.911  -1.531  1.00  0.00           C  
ATOM     74  O45 SCD A   1       2.120   6.915  -2.651  1.00  0.00           O  
ATOM     75  C46 SCD A   1       0.010   6.137  -1.788  1.00  0.00           C  
ATOM     76  O46 SCD A   1      -0.705   6.107  -0.537  1.00  0.00           O  
ATOM     77  C47 SCD A   1      -0.012   5.437   0.599  1.00  0.00           C  
ATOM     78  C48 SCD A   1      -0.986   5.147   1.736  1.00  0.00           C  
ATOM     79  O49 SCD A   1      -1.919   4.151   1.392  1.00  0.00           O  
ATOM     80 C051 SCD A   1      -3.107   6.822  -4.422  1.00  0.00           C  
ATOM     81  C51 SCD A   1       0.505   4.566  -3.609  1.00  0.00           C  
ATOM     82 O051 SCD A   1      -1.125   9.821  -1.937  1.00  0.00           O  
ATOM     83  O51 SCD A   1       0.379   4.845  -2.189  1.00  0.00           O  
ATOM     84 C052 SCD A   1      -2.687   8.227  -4.361  1.00  0.00           C  
ATOM     85  C52 SCD A   1       1.669   3.593  -3.540  1.00  0.00           C  
ATOM     86 O052 SCD A   1      -2.751  11.542  -2.238  1.00  0.00           O  
ATOM     87 C053 SCD A   1      -3.753   9.104  -3.700  1.00  0.00           C  
ATOM     88 O053 SCD A   1      -2.767  10.373  -0.133  1.00  0.00           O  
ATOM     89  O53 SCD A   1       2.873   4.319  -3.183  1.00  0.00           O  
ATOM     90 C054 SCD A   1      -3.624   8.992  -2.179  1.00  0.00           C  
ATOM     91  C54 SCD A   1       1.896   3.282  -5.108  1.00  0.00           C  
ATOM     92  O55 SCD A   1       3.123   2.548  -5.317  1.00  0.00           O  
ATOM     93  C56 SCD A   1       0.703   2.497  -5.685  1.00  0.00           C  
ATOM     94  O56 SCD A   1      -0.511   3.281  -5.496  1.00  0.00           O  
ATOM     95  C57 SCD A   1      -0.738   3.783  -4.157  1.00  0.00           C  
ATOM     96  C58 SCD A   1      -2.070   4.552  -4.289  1.00  0.00           C  
ATOM     97  O59 SCD A   1      -2.004   5.963  -4.692  1.00  0.00           O  
ATOM     98 C061 SCD A   1      -4.525   0.289  -4.364  1.00  0.00           C  
ATOM     99  C61 SCD A   1       0.215   0.073  -5.601  1.00  0.00           C  
ATOM    100 O061 SCD A   1     -10.799  -0.401  -3.089  1.00  0.00           O  
ATOM    101  O61 SCD A   1       0.491   1.300  -4.853  1.00  0.00           O  
ATOM    102 C062 SCD A   1      -5.656  -0.653  -3.851  1.00  0.00           C  
ATOM    103  C62 SCD A   1       1.528  -0.646  -5.509  1.00  0.00           C  
ATOM    104 O062 SCD A   1      -9.806  -0.517  -5.408  1.00  0.00           O  
ATOM    105 C063 SCD A   1      -7.020  -0.062  -4.284  1.00  0.00           C  
ATOM    106 O063 SCD A   1      -9.640   1.472  -3.988  1.00  0.00           O  
ATOM    107  O63 SCD A   1       2.491  -0.016  -6.275  1.00  0.00           O  
ATOM    108 C064 SCD A   1      -8.152  -0.645  -3.480  1.00  0.00           C  
ATOM    109  C64 SCD A   1       1.330  -2.117  -5.937  1.00  0.00           C  
ATOM    110  O65 SCD A   1       2.440  -2.978  -5.938  1.00  0.00           O  
ATOM    111  C66 SCD A   1       0.166  -2.799  -5.153  1.00  0.00           C  
ATOM    112  O66 SCD A   1      -1.014  -2.005  -5.423  1.00  0.00           O  
ATOM    113  C67 SCD A   1      -0.980  -0.648  -4.897  1.00  0.00           C  
ATOM    114  C68 SCD A   1      -2.261   0.100  -5.179  1.00  0.00           C  
ATOM    115  O69 SCD A   1      -3.228  -0.300  -4.172  1.00  0.00           O  
ATOM    116 C071 SCD A   1      -3.693  -3.216  -1.549  1.00  0.00           C  
ATOM    117  C71 SCD A   1       0.283  -3.864  -3.006  1.00  0.00           C  
ATOM    118 O071 SCD A   1      -6.929  -4.863  -5.593  1.00  0.00           O  
ATOM    119  O71 SCD A   1       0.514  -2.688  -3.738  1.00  0.00           O  
ATOM    120 C072 SCD A   1      -4.676  -4.421  -1.695  1.00  0.00           C  
ATOM    121  C72 SCD A   1       1.544  -4.729  -3.175  1.00  0.00           C  
ATOM    122 O072 SCD A   1      -8.652  -4.677  -3.952  1.00  0.00           O  
ATOM    123 C073 SCD A   1      -5.656  -4.230  -2.876  1.00  0.00           C  
ATOM    124 O073 SCD A   1      -8.050  -6.837  -4.824  1.00  0.00           O  
ATOM    125  O73 SCD A   1       1.699  -5.309  -4.545  1.00  0.00           O  
ATOM    126 C074 SCD A   1      -6.361  -5.594  -3.289  1.00  0.00           C  
ATOM    127  C74 SCD A   1       1.613  -5.827  -2.118  1.00  0.00           C  
ATOM    128  O75 SCD A   1       2.866  -6.622  -2.267  1.00  0.00           O  
ATOM    129  C76 SCD A   1       1.466  -5.288  -0.688  1.00  0.00           C  
ATOM    130  O76 SCD A   1       0.242  -4.523  -0.639  1.00  0.00           O  
ATOM    131  C77 SCD A   1       0.123  -3.394  -1.576  1.00  0.00           C  
ATOM    132  C78 SCD A   1      -1.278  -2.774  -1.309  1.00  0.00           C  
ATOM    133  O79 SCD A   1      -2.321  -3.727  -1.485  1.00  0.00           O  
ATOM    134  H10 SCD A   1       0.753  -4.303   1.818  1.00  0.00           H  
ATOM    135  H11 SCD A   1       3.562  -5.791   0.824  1.00  0.00           H  
ATOM    136  H12 SCD A   1       4.553  -3.030  -0.123  1.00  0.00           H  
ATOM    137  H13 SCD A   1       4.438  -4.741  -1.551  1.00  0.00           H  
ATOM    138  H14 SCD A   1       6.057  -4.923   1.557  1.00  0.00           H  
ATOM    139  H15 SCD A   1       7.771  -3.533   1.282  1.00  0.00           H  
ATOM    140  H16 SCD A   1       5.905  -3.305   3.382  1.00  0.00           H  
ATOM    141  H17 SCD A   1       2.777  -2.914   1.557  1.00  0.00           H  
ATOM    142  H18 SCD A   1       1.294  -3.759   3.437  1.00  0.00           H  
ATOM    143  H20 SCD A   1       4.310  -1.754   5.120  1.00  0.00           H  
ATOM    144  H21 SCD A   1       6.736  -1.162   3.130  1.00  0.00           H  
ATOM    145  H22 SCD A   1       5.034   0.399   1.056  1.00  0.00           H  
ATOM    146  H23 SCD A   1       6.565  -1.415   0.557  1.00  0.00           H  
ATOM    147  H24 SCD A   1       7.753   1.187   2.101  1.00  0.00           H  
ATOM    148  H25 SCD A   1       5.858   2.553   0.565  1.00  0.00           H  
ATOM    149  H26 SCD A   1       6.594   3.044   3.415  1.00  0.00           H  
ATOM    150  H27 SCD A   1       4.122   0.311   3.606  1.00  0.00           H  
ATOM    151  H28 SCD A   1       4.639  -0.379   6.059  1.00  0.00           H  
ATOM    152  H30 SCD A   1       2.810   1.365   4.375  1.00  0.00           H  
ATOM    153  H31 SCD A   1       4.527   3.524   4.543  1.00  0.00           H  
ATOM    154  H32 SCD A   1       4.437   4.861   1.778  1.00  0.00           H  
ATOM    155  H33 SCD A   1       6.374   5.778   2.444  1.00  0.00           H  
ATOM    156  H34 SCD A   1       3.702   6.376   4.385  1.00  0.00           H  
ATOM    157  H35 SCD A   1       3.792   7.166   1.600  1.00  0.00           H  
ATOM    158  H36 SCD A   1       1.567   6.577   3.582  1.00  0.00           H  
ATOM    159  H37 SCD A   1       2.114   3.169   2.704  1.00  0.00           H  
ATOM    160  H38 SCD A   1       2.525   2.490   5.726  1.00  0.00           H  
ATOM    161  H40 SCD A   1      -0.383   4.941   2.633  1.00  0.00           H  
ATOM    162  H41 SCD A   1       1.032   7.177   1.428  1.00  0.00           H  
ATOM    163  H42 SCD A   1       2.411   5.355  -0.644  1.00  0.00           H  
ATOM    164  H43 SCD A   1       3.937   7.072  -0.859  1.00  0.00           H  
ATOM    165  H44 SCD A   1       1.021   7.940  -1.289  1.00  0.00           H  
ATOM    166  H45 SCD A   1       2.370   6.017  -2.892  1.00  0.00           H  
ATOM    167  H46 SCD A   1      -0.698   6.506  -2.545  1.00  0.00           H  
ATOM    168  H47 SCD A   1       0.327   4.456   0.249  1.00  0.00           H  
ATOM    169  H48 SCD A   1      -1.527   6.056   2.054  1.00  0.00           H  
ATOM    170  H50 SCD A   1      -2.542   4.535  -3.304  1.00  0.00           H  
ATOM    171  H51 SCD A   1       0.733   5.431  -4.233  1.00  0.00           H  
ATOM    172  H52 SCD A   1       1.372   2.751  -2.896  1.00  0.00           H  
ATOM    173  H53 SCD A   1       3.494   4.119  -3.917  1.00  0.00           H  
ATOM    174  H54 SCD A   1       1.847   4.276  -5.565  1.00  0.00           H  
ATOM    175  H55 SCD A   1       2.890   1.616  -5.434  1.00  0.00           H  
ATOM    176  H56 SCD A   1       0.867   2.256  -6.745  1.00  0.00           H  
ATOM    177  H57 SCD A   1      -0.976   2.958  -3.473  1.00  0.00           H  
ATOM    178  H58 SCD A   1      -2.773   4.010  -4.929  1.00  0.00           H  
ATOM    179  H60 SCD A   1      -2.051   1.174  -5.282  1.00  0.00           H  
ATOM    180  H61 SCD A   1      -0.075   0.328  -6.623  1.00  0.00           H  
ATOM    181  H62 SCD A   1       1.784  -0.730  -4.446  1.00  0.00           H  
ATOM    182  H63 SCD A   1       2.981  -0.703  -6.742  1.00  0.00           H  
ATOM    183  H64 SCD A   1       0.947  -1.959  -6.961  1.00  0.00           H  
ATOM    184  H65 SCD A   1       2.185  -3.772  -5.444  1.00  0.00           H  
ATOM    185  H66 SCD A   1       0.024  -3.803  -5.559  1.00  0.00           H  
ATOM    186  H67 SCD A   1      -0.702  -0.632  -3.844  1.00  0.00           H  
ATOM    187  H68 SCD A   1      -2.646  -0.322  -6.115  1.00  0.00           H  
ATOM    188  H70 SCD A   1      -1.490  -1.923  -1.978  1.00  0.00           H  
ATOM    189  H71 SCD A   1      -0.605  -4.431  -3.308  1.00  0.00           H  
ATOM    190  H72 SCD A   1       2.407  -4.071  -3.012  1.00  0.00           H  
ATOM    191  H73 SCD A   1       1.652  -6.289  -4.430  1.00  0.00           H  
ATOM    192  H74 SCD A   1       0.787  -6.537  -2.201  1.00  0.00           H  
ATOM    193  H75 SCD A   1       2.787  -7.183  -1.480  1.00  0.00           H  
ATOM    194  H76 SCD A   1       1.396  -6.169  -0.032  1.00  0.00           H  
ATOM    195  H77 SCD A   1       0.899  -2.633  -1.374  1.00  0.00           H  
ATOM    196  H78 SCD A   1      -1.266  -2.389  -0.277  1.00  0.00           H  
ATOM    197 H011 SCD A   1      -0.235  -6.018   4.000  1.00  0.00           H  
ATOM    198 H012 SCD A   1      -0.208  -6.361   2.279  1.00  0.00           H  
ATOM    199 H013 SCD A   1       1.235  -7.834   4.490  1.00  0.00           H  
ATOM    200 H014 SCD A   1      -0.328  -8.326   3.950  1.00  0.00           H  
ATOM    201 H015 SCD A   1       2.328  -8.435   2.330  1.00  0.00           H  
ATOM    202 H016 SCD A   1       1.380  -9.844   2.953  1.00  0.00           H  
ATOM    203 H017 SCD A   1      -0.115  -9.893   1.386  1.00  0.00           H  
ATOM    204 H018 SCD A   1       0.014  -8.105   0.954  1.00  0.00           H  
ATOM    205 H021 SCD A   1       7.437  -2.067   7.244  1.00  0.00           H  
ATOM    206 H022 SCD A   1       5.673  -1.794   7.435  1.00  0.00           H  
ATOM    207 H023 SCD A   1       6.068  -4.140   7.490  1.00  0.00           H  
ATOM    208 H024 SCD A   1       5.298  -3.755   5.973  1.00  0.00           H  
ATOM    209 H025 SCD A   1       7.567  -3.602   4.970  1.00  0.00           H  
ATOM    210 H026 SCD A   1       8.145  -4.620   6.332  1.00  0.00           H  
ATOM    211 H027 SCD A   1       6.627  -6.374   5.768  1.00  0.00           H  
ATOM    212 H028 SCD A   1       5.919  -5.312   4.504  1.00  0.00           H  
ATOM    213 H031 SCD A   1       0.540   0.072   5.364  1.00  0.00           H  
ATOM    214 H032 SCD A   1       0.717   1.461   6.601  1.00  0.00           H  
ATOM    215 H033 SCD A   1      -1.438   2.253   5.850  1.00  0.00           H  
ATOM    216 H034 SCD A   1      -1.782   0.758   5.000  1.00  0.00           H  
ATOM    217 H035 SCD A   1      -1.451   1.173   7.995  1.00  0.00           H  
ATOM    218 H036 SCD A   1      -2.896   0.759   6.997  1.00  0.00           H  
ATOM    219 H037 SCD A   1      -1.470  -1.280   6.235  1.00  0.00           H  
ATOM    220 H038 SCD A   1      -0.411  -0.924   7.559  1.00  0.00           H  
ATOM    221 H041 SCD A   1      -3.365   5.258   2.720  1.00  0.00           H  
ATOM    222 H042 SCD A   1      -4.037   4.056   1.697  1.00  0.00           H  
ATOM    223 H043 SCD A   1      -2.715   2.223   2.755  1.00  0.00           H  
ATOM    224 H044 SCD A   1      -2.037   3.344   3.937  1.00  0.00           H  
ATOM    225 H045 SCD A   1      -4.086   2.073   4.919  1.00  0.00           H  
ATOM    226 H046 SCD A   1      -4.144   3.815   5.015  1.00  0.00           H  
ATOM    227 H047 SCD A   1      -5.647   3.609   2.817  1.00  0.00           H  
ATOM    228 H048 SCD A   1      -5.711   1.959   3.169  1.00  0.00           H  
ATOM    229 H051 SCD A   1      -3.838   6.582  -5.201  1.00  0.00           H  
ATOM    230 H052 SCD A   1      -3.413   6.418  -3.447  1.00  0.00           H  
ATOM    231 H053 SCD A   1      -1.782   8.262  -3.761  1.00  0.00           H  
ATOM    232 H054 SCD A   1      -2.504   8.536  -5.398  1.00  0.00           H  
ATOM    233 H055 SCD A   1      -3.792  10.157  -4.016  1.00  0.00           H  
ATOM    234 H056 SCD A   1      -4.763   8.761  -3.963  1.00  0.00           H  
ATOM    235 H057 SCD A   1      -4.608   9.066  -1.700  1.00  0.00           H  
ATOM    236 H058 SCD A   1      -3.212   8.055  -1.798  1.00  0.00           H  
ATOM    237 H061 SCD A   1      -4.637   1.231  -3.822  1.00  0.00           H  
ATOM    238 H062 SCD A   1      -4.811   0.344  -5.417  1.00  0.00           H  
ATOM    239 H063 SCD A   1      -5.546  -1.636  -4.294  1.00  0.00           H  
ATOM    240 H064 SCD A   1      -5.687  -0.897  -2.772  1.00  0.00           H  
ATOM    241 H065 SCD A   1      -6.984   1.017  -4.070  1.00  0.00           H  
ATOM    242 H066 SCD A   1      -7.213  -0.200  -5.357  1.00  0.00           H  
ATOM    243 H067 SCD A   1      -8.139  -1.716  -3.614  1.00  0.00           H  
ATOM    244 H068 SCD A   1      -8.119  -0.260  -2.458  1.00  0.00           H  
ATOM    245 H071 SCD A   1      -3.859  -2.794  -0.559  1.00  0.00           H  
ATOM    246 H072 SCD A   1      -3.769  -2.559  -2.437  1.00  0.00           H  
ATOM    247 H073 SCD A   1      -4.250  -5.416  -1.844  1.00  0.00           H  
ATOM    248 H074 SCD A   1      -5.320  -4.522  -0.813  1.00  0.00           H  
ATOM    249 H075 SCD A   1      -6.483  -3.521  -2.672  1.00  0.00           H  
ATOM    250 H076 SCD A   1      -5.155  -3.954  -3.809  1.00  0.00           H  
ATOM    251 H077 SCD A   1      -5.653  -6.328  -3.704  1.00  0.00           H  
ATOM    252 H078 SCD A   1      -6.819  -6.062  -2.396  1.00  0.00           H  
ATOM    253  N    CB B   2       3.173   1.255  -0.642  1.00  0.00           N  
ATOM    254  C    CB B   2       4.248   2.078  -1.056  1.00  0.00           C  
ATOM    255  O    CB B   2       4.407   3.090  -0.370  1.00  0.00           O  
ATOM    256  C1   CB B   2       2.188   1.466   0.398  1.00  0.00           C  
ATOM    257  N1   CB B   2       0.357   0.529   0.973  1.00  0.00           N  
ATOM    258  O1   CB B   2       2.129  -0.431   2.190  1.00  0.00           O  
ATOM    259  S1   CB B   2       4.217  -1.993  -3.343  1.00  0.00           S  
ATOM    260  C2   CB B   2       0.712   1.441  -0.139  1.00  0.00           C  
ATOM    261  N2   CB B   2      -6.572   0.614  -0.216  1.00  0.00           N  
ATOM    262  O2   CB B   2      -5.945  -1.522   0.362  1.00  0.00           O  
ATOM    263  C3   CB B   2      -1.616   0.959  -1.078  1.00  0.00           C  
ATOM    264  N3   CB B   2      -9.327   1.475   1.966  1.00  0.00           N  
ATOM    265  O3   CB B   2      -2.339  -0.894   2.907  1.00  0.00           O  
ATOM    266  C4   CB B   2      -1.866   0.292   0.277  1.00  0.00           C  
ATOM    267  N4   CB B   2       6.128   2.407  -2.523  1.00  0.00           N  
ATOM    268  O4   CB B   2      -0.136  -1.354   3.140  1.00  0.00           O  
ATOM    269  C5   CB B   2       1.685   0.309   1.338  1.00  0.00           C  
ATOM    270  N5   CB B   2       5.902  -0.130  -3.906  1.00  0.00           N  
ATOM    271  O5   CB B   2       5.867   3.122  -3.673  1.00  0.00           O  
ATOM    272  C6   CB B   2      -0.955   0.064   1.266  1.00  0.00           C  
ATOM    273  N6   CB B   2       4.021  -0.539  -2.569  1.00  0.00           N  
ATOM    274  C7   CB B   2      -3.169  -0.302   0.349  1.00  0.00           C  
ATOM    275  N7   CB B   2       6.520  -1.939  -5.036  1.00  0.00           N  
ATOM    276  C8   CB B   2      -4.315   0.252  -0.082  1.00  0.00           C  
ATOM    277  C9   CB B   2      -4.526   1.703  -0.618  1.00  0.00           C  
ATOM    278  C10  CB B   2      -5.681  -0.410   0.020  1.00  0.00           C  
ATOM    279  C11  CB B   2      -6.061   1.948  -0.435  1.00  0.00           C  
ATOM    280  C12  CB B   2      -7.996   0.364   0.106  1.00  0.00           C  
ATOM    281  C13  CB B   2      -8.880   1.479  -0.419  1.00  0.00           C  
ATOM    282  C14  CB B   2      -8.273   0.367   1.623  1.00  0.00           C  
ATOM    283  C15  CB B   2      -9.180   2.405   0.751  1.00  0.00           C  
ATOM    284  C16  CB B   2      -1.178  -0.734   2.511  1.00  0.00           C  
ATOM    285  C17  CB B   2       5.155   1.600  -2.198  1.00  0.00           C  
ATOM    286  C18  CB B   2       4.985   0.279  -2.895  1.00  0.00           C  
ATOM    287  C19  CB B   2       5.620  -1.370  -4.174  1.00  0.00           C  
ATOM    288  S    CB B   2       0.097   0.569  -1.580  1.00  0.00           S  
ATOM    289  H    CB B   2       3.119   0.408  -1.186  1.00  0.00           H  
ATOM    290  H1   CB B   2      -9.003   1.879   2.871  1.00  0.00           H  
ATOM    291  H2   CB B   2     -10.245   1.057   2.163  1.00  0.00           H  
ATOM    292  H3   CB B   2       0.617  -1.169   2.549  1.00  0.00           H  
ATOM    293  H4   CB B   2       6.971  -1.292  -5.669  1.00  0.00           H  
ATOM    294  H5   CB B   2       6.203  -2.806  -5.454  1.00  0.00           H  
ATOM    295  H6   CB B   2       6.601   3.766  -3.732  1.00  0.00           H  
ATOM    296  H7   CB B   2       2.536   2.381   0.896  1.00  0.00           H  
ATOM    297  H8   CB B   2       0.104   2.354  -0.052  1.00  0.00           H  
ATOM    298  H9   CB B   2      -2.276   0.717  -1.907  1.00  0.00           H  
ATOM    299  H10  CB B   2      -1.697   2.063  -1.014  1.00  0.00           H  
ATOM    300  H11  CB B   2      -3.339  -1.249   0.883  1.00  0.00           H  
ATOM    301  H12  CB B   2      -4.154   1.724  -1.644  1.00  0.00           H  
ATOM    302  H13  CB B   2      -3.916   2.419  -0.058  1.00  0.00           H  
ATOM    303  H14  CB B   2      -6.177   2.598   0.436  1.00  0.00           H  
ATOM    304  H15  CB B   2      -6.355   2.363  -1.407  1.00  0.00           H  
ATOM    305  H16  CB B   2      -8.328  -0.623  -0.211  1.00  0.00           H  
ATOM    306  H17  CB B   2      -8.373   1.955  -1.282  1.00  0.00           H  
ATOM    307  H18  CB B   2      -9.803   1.014  -0.782  1.00  0.00           H  
ATOM    308  H19  CB B   2      -8.583  -0.594   2.056  1.00  0.00           H  
ATOM    309  H20  CB B   2      -7.376   0.713   2.135  1.00  0.00           H  
ATOM    310  H21  CB B   2     -10.015   3.106   0.694  1.00  0.00           H  
ATOM    311  H22  CB B   2      -8.241   2.951   0.854  1.00  0.00           H  
END
