# Supplementary material for: Investigation of the Affinity of Ceftobiprole for Selected Cyclodextrins Using Molecular Dynamics Simulations and HPLC
Source: Int J Mol Sci. 2023 Nov 23;24(23):16644. doi: 10.3390/ijms242316644 (PMC10706467; doi:10.3390/ijms242316644)
Supplement: Supplementary file 1 [file ijms-24-16644-s001.zip › central_structures_PDB/CBp_SCD_2.pdb]

ATOM      1  S1  SCD A   1       1.278 -10.442  -1.497  1.00  0.00           S  
ATOM      2  S2  SCD A   1       7.440  -6.913   6.289  1.00  0.00           S  
ATOM      3  S3  SCD A   1       5.934   0.723   9.367  1.00  0.00           S  
ATOM      4  S4  SCD A   1       1.146   8.106   6.085  1.00  0.00           S  
ATOM      5  S5  SCD A   1      -8.173   7.893  -1.338  1.00  0.00           S  
ATOM      6  S6  SCD A   1      -4.177   2.617 -11.390  1.00  0.00           S  
ATOM      7  S7  SCD A   1      -4.655  -5.515   1.661  1.00  0.00           S  
ATOM      8 C011 SCD A   1      -0.681  -6.851   0.911  1.00  0.00           C  
ATOM      9  C11 SCD A   1       3.140  -5.019  -0.405  1.00  0.00           C  
ATOM     10 O011 SCD A   1       0.905 -10.671  -2.888  1.00  0.00           O  
ATOM     11  O11 SCD A   1       2.882  -4.538  -1.712  1.00  0.00           O  
ATOM     12 C012 SCD A   1      -0.649  -8.300   1.575  1.00  0.00           C  
ATOM     13  C12 SCD A   1       4.659  -4.822  -0.139  1.00  0.00           C  
ATOM     14 O012 SCD A   1       1.468 -11.655  -0.803  1.00  0.00           O  
ATOM     15 C013 SCD A   1       0.276  -9.276   0.936  1.00  0.00           C  
ATOM     16 O013 SCD A   1       2.471  -9.518  -1.367  1.00  0.00           O  
ATOM     17  O13 SCD A   1       5.559  -5.626  -1.004  1.00  0.00           O  
ATOM     18 C014 SCD A   1      -0.031  -9.592  -0.582  1.00  0.00           C  
ATOM     19  C14 SCD A   1       4.988  -4.988   1.346  1.00  0.00           C  
ATOM     20  O15 SCD A   1       6.425  -4.858   1.595  1.00  0.00           O  
ATOM     21  C16 SCD A   1       4.094  -4.033   2.236  1.00  0.00           C  
ATOM     22  O16 SCD A   1       2.760  -4.389   1.925  1.00  0.00           O  
ATOM     23  C17 SCD A   1       2.218  -4.291   0.553  1.00  0.00           C  
ATOM     24  C18 SCD A   1       0.699  -4.794   0.429  1.00  0.00           C  
ATOM     25  O19 SCD A   1       0.651  -6.228   0.882  1.00  0.00           O  
ATOM     26 C021 SCD A   1       3.668  -3.166   6.599  1.00  0.00           C  
ATOM     27  C21 SCD A   1       5.043  -1.799   2.630  1.00  0.00           C  
ATOM     28 O021 SCD A   1       8.022  -7.818   7.261  1.00  0.00           O  
ATOM     29  O21 SCD A   1       4.269  -2.694   1.806  1.00  0.00           O  
ATOM     30 C022 SCD A   1       4.598  -4.151   7.362  1.00  0.00           C  
ATOM     31  C22 SCD A   1       5.886  -0.776   1.828  1.00  0.00           C  
ATOM     32 O022 SCD A   1       8.319  -6.008   5.591  1.00  0.00           O  
ATOM     33 C023 SCD A   1       5.258  -5.209   6.467  1.00  0.00           C  
ATOM     34 O023 SCD A   1       6.497  -7.464   5.383  1.00  0.00           O  
ATOM     35  O23 SCD A   1       6.962  -1.412   1.075  1.00  0.00           O  
ATOM     36 C024 SCD A   1       6.337  -5.935   7.319  1.00  0.00           C  
ATOM     37  C24 SCD A   1       6.459   0.365   2.623  1.00  0.00           C  
ATOM     38  O25 SCD A   1       7.150   1.340   1.734  1.00  0.00           O  
ATOM     39  C26 SCD A   1       5.375   1.036   3.514  1.00  0.00           C  
ATOM     40  O26 SCD A   1       4.904   0.064   4.403  1.00  0.00           O  
ATOM     41  C27 SCD A   1       4.144  -0.989   3.655  1.00  0.00           C  
ATOM     42  C28 SCD A   1       3.476  -1.899   4.672  1.00  0.00           C  
ATOM     43  O29 SCD A   1       4.374  -2.629   5.555  1.00  0.00           O  
ATOM     44 C031 SCD A   1       1.716   2.554   6.758  1.00  0.00           C  
ATOM     45  C31 SCD A   1       3.873   2.821   2.735  1.00  0.00           C  
ATOM     46 O031 SCD A   1       6.751   1.565   8.532  1.00  0.00           O  
ATOM     47  O31 SCD A   1       4.387   1.504   2.521  1.00  0.00           O  
ATOM     48 C032 SCD A   1       2.456   1.328   7.320  1.00  0.00           C  
ATOM     49  C32 SCD A   1       4.077   3.636   1.403  1.00  0.00           C  
ATOM     50 O032 SCD A   1       6.514  -0.490   9.870  1.00  0.00           O  
ATOM     51 C033 SCD A   1       3.857   1.586   7.744  1.00  0.00           C  
ATOM     52 O033 SCD A   1       5.415   1.514  10.511  1.00  0.00           O  
ATOM     53  O33 SCD A   1       5.519   3.706   1.114  1.00  0.00           O  
ATOM     54 C034 SCD A   1       4.415   0.274   8.530  1.00  0.00           C  
ATOM     55  C34 SCD A   1       3.458   5.097   1.612  1.00  0.00           C  
ATOM     56  O35 SCD A   1       3.538   5.807   0.295  1.00  0.00           O  
ATOM     57  C36 SCD A   1       1.993   4.963   2.034  1.00  0.00           C  
ATOM     58  O36 SCD A   1       1.847   4.080   3.198  1.00  0.00           O  
ATOM     59  C37 SCD A   1       2.350   2.744   3.005  1.00  0.00           C  
ATOM     60  C38 SCD A   1       2.020   2.042   4.303  1.00  0.00           C  
ATOM     61  O39 SCD A   1       2.343   2.886   5.482  1.00  0.00           O  
ATOM     62 C041 SCD A   1      -1.363   3.738   4.477  1.00  0.00           C  
ATOM     63  C41 SCD A   1      -0.142   4.963   0.854  1.00  0.00           C  
ATOM     64 O041 SCD A   1       1.020   8.975   7.265  1.00  0.00           O  
ATOM     65  O41 SCD A   1       1.229   4.369   0.959  1.00  0.00           O  
ATOM     66 C042 SCD A   1      -1.478   4.937   5.394  1.00  0.00           C  
ATOM     67  C42 SCD A   1       0.004   5.832  -0.430  1.00  0.00           C  
ATOM     68 O042 SCD A   1       2.214   7.154   6.246  1.00  0.00           O  
ATOM     69 C043 SCD A   1      -0.314   5.937   5.102  1.00  0.00           C  
ATOM     70 O043 SCD A   1       1.267   8.847   4.837  1.00  0.00           O  
ATOM     71  O43 SCD A   1       0.883   6.920  -0.234  1.00  0.00           O  
ATOM     72 C044 SCD A   1      -0.415   7.259   6.084  1.00  0.00           C  
ATOM     73  C44 SCD A   1      -1.332   6.312  -0.872  1.00  0.00           C  
ATOM     74  O45 SCD A   1      -1.181   7.032  -2.100  1.00  0.00           O  
ATOM     75  C46 SCD A   1      -2.235   5.113  -1.103  1.00  0.00           C  
ATOM     76  O46 SCD A   1      -2.368   4.322   0.127  1.00  0.00           O  
ATOM     77  C47 SCD A   1      -1.191   3.854   0.749  1.00  0.00           C  
ATOM     78  C48 SCD A   1      -1.499   3.213   2.085  1.00  0.00           C  
ATOM     79  O49 SCD A   1      -1.762   4.173   3.152  1.00  0.00           O  
ATOM     80 C051 SCD A   1      -6.243   3.040  -2.429  1.00  0.00           C  
ATOM     81  C51 SCD A   1      -2.638   3.779  -3.164  1.00  0.00           C  
ATOM     82 O051 SCD A   1      -8.085   8.259  -2.713  1.00  0.00           O  
ATOM     83  O51 SCD A   1      -1.668   4.235  -2.114  1.00  0.00           O  
ATOM     84 C052 SCD A   1      -7.427   3.746  -1.749  1.00  0.00           C  
ATOM     85  C52 SCD A   1      -1.888   3.913  -4.523  1.00  0.00           C  
ATOM     86 O052 SCD A   1      -9.390   8.526  -0.775  1.00  0.00           O  
ATOM     87 C053 SCD A   1      -7.293   5.331  -1.818  1.00  0.00           C  
ATOM     88 O053 SCD A   1      -7.010   8.162  -0.553  1.00  0.00           O  
ATOM     89  O53 SCD A   1      -1.842   5.272  -4.834  1.00  0.00           O  
ATOM     90 C054 SCD A   1      -8.503   6.135  -1.242  1.00  0.00           C  
ATOM     91  C54 SCD A   1      -2.491   3.081  -5.661  1.00  0.00           C  
ATOM     92  O55 SCD A   1      -1.609   3.228  -6.811  1.00  0.00           O  
ATOM     93  C56 SCD A   1      -2.868   1.659  -5.196  1.00  0.00           C  
ATOM     94  O56 SCD A   1      -3.742   1.762  -4.055  1.00  0.00           O  
ATOM     95  C57 SCD A   1      -3.167   2.357  -2.859  1.00  0.00           C  
ATOM     96  C58 SCD A   1      -4.140   2.163  -1.686  1.00  0.00           C  
ATOM     97  O59 SCD A   1      -5.093   3.229  -1.651  1.00  0.00           O  
ATOM     98 C061 SCD A   1      -4.534  -1.404  -7.807  1.00  0.00           C  
ATOM     99  C61 SCD A   1      -1.062   0.144  -5.759  1.00  0.00           C  
ATOM    100 O061 SCD A   1      -4.753   3.163 -12.588  1.00  0.00           O  
ATOM    101  O61 SCD A   1      -1.683   0.876  -4.682  1.00  0.00           O  
ATOM    102 C062 SCD A   1      -4.789  -0.805  -9.179  1.00  0.00           C  
ATOM    103  C62 SCD A   1       0.488   0.383  -5.715  1.00  0.00           C  
ATOM    104 O062 SCD A   1      -2.764   2.395 -11.468  1.00  0.00           O  
ATOM    105 C063 SCD A   1      -4.378   0.664  -9.415  1.00  0.00           C  
ATOM    106 O063 SCD A   1      -4.351   3.545 -10.282  1.00  0.00           O  
ATOM    107  O63 SCD A   1       0.782   1.715  -6.246  1.00  0.00           O  
ATOM    108 C064 SCD A   1      -4.958   1.093 -10.809  1.00  0.00           C  
ATOM    109  C64 SCD A   1       1.219  -0.666  -6.581  1.00  0.00           C  
ATOM    110  O65 SCD A   1       2.625  -0.527  -6.392  1.00  0.00           O  
ATOM    111  C66 SCD A   1       0.731  -2.080  -6.286  1.00  0.00           C  
ATOM    112  O66 SCD A   1      -0.684  -2.169  -6.506  1.00  0.00           O  
ATOM    113  C67 SCD A   1      -1.451  -1.291  -5.684  1.00  0.00           C  
ATOM    114  C68 SCD A   1      -2.904  -1.613  -5.986  1.00  0.00           C  
ATOM    115  O69 SCD A   1      -3.279  -1.018  -7.307  1.00  0.00           O  
ATOM    116 C071 SCD A   1      -2.742  -5.548  -3.400  1.00  0.00           C  
ATOM    117  C71 SCD A   1       1.571  -3.663  -4.731  1.00  0.00           C  
ATOM    118 O071 SCD A   1      -5.119  -4.159   1.333  1.00  0.00           O  
ATOM    119  O71 SCD A   1       1.068  -2.292  -4.949  1.00  0.00           O  
ATOM    120 C072 SCD A   1      -3.463  -6.243  -2.290  1.00  0.00           C  
ATOM    121  C72 SCD A   1       3.117  -3.548  -4.492  1.00  0.00           C  
ATOM    122 O072 SCD A   1      -3.433  -5.577   2.478  1.00  0.00           O  
ATOM    123 C073 SCD A   1      -3.382  -5.494  -0.927  1.00  0.00           C  
ATOM    124 O073 SCD A   1      -5.663  -6.396   2.339  1.00  0.00           O  
ATOM    125  O73 SCD A   1       3.700  -3.073  -5.733  1.00  0.00           O  
ATOM    126 C074 SCD A   1      -4.308  -6.316   0.098  1.00  0.00           C  
ATOM    127  C74 SCD A   1       3.724  -4.861  -3.956  1.00  0.00           C  
ATOM    128  O75 SCD A   1       5.034  -4.640  -3.530  1.00  0.00           O  
ATOM    129  C76 SCD A   1       2.858  -5.428  -2.790  1.00  0.00           C  
ATOM    130  O76 SCD A   1       1.516  -5.691  -3.285  1.00  0.00           O  
ATOM    131  C77 SCD A   1       0.828  -4.445  -3.557  1.00  0.00           C  
ATOM    132  C78 SCD A   1      -0.584  -4.723  -3.981  1.00  0.00           C  
ATOM    133  O79 SCD A   1      -1.417  -5.185  -2.919  1.00  0.00           O  
ATOM    134  H10 SCD A   1       0.279  -4.697  -0.584  1.00  0.00           H  
ATOM    135  H11 SCD A   1       2.923  -6.100  -0.304  1.00  0.00           H  
ATOM    136  H12 SCD A   1       4.856  -3.742  -0.260  1.00  0.00           H  
ATOM    137  H13 SCD A   1       5.417  -5.304  -1.916  1.00  0.00           H  
ATOM    138  H14 SCD A   1       4.743  -6.021   1.616  1.00  0.00           H  
ATOM    139  H15 SCD A   1       6.877  -4.725   0.748  1.00  0.00           H  
ATOM    140  H16 SCD A   1       4.375  -4.104   3.298  1.00  0.00           H  
ATOM    141  H17 SCD A   1       2.253  -3.243   0.224  1.00  0.00           H  
ATOM    142  H18 SCD A   1       0.081  -4.225   1.151  1.00  0.00           H  
ATOM    143  H20 SCD A   1       2.911  -2.526   3.987  1.00  0.00           H  
ATOM    144  H21 SCD A   1       5.745  -2.392   3.229  1.00  0.00           H  
ATOM    145  H22 SCD A   1       5.186  -0.410   1.067  1.00  0.00           H  
ATOM    146  H23 SCD A   1       6.426  -2.119   0.684  1.00  0.00           H  
ATOM    147  H24 SCD A   1       7.213  -0.160   3.220  1.00  0.00           H  
ATOM    148  H25 SCD A   1       7.671   0.847   1.089  1.00  0.00           H  
ATOM    149  H26 SCD A   1       5.915   1.857   4.012  1.00  0.00           H  
ATOM    150  H27 SCD A   1       3.301  -0.456   3.199  1.00  0.00           H  
ATOM    151  H28 SCD A   1       2.758  -1.283   5.233  1.00  0.00           H  
ATOM    152  H30 SCD A   1       0.942   1.838   4.276  1.00  0.00           H  
ATOM    153  H31 SCD A   1       4.395   3.364   3.533  1.00  0.00           H  
ATOM    154  H32 SCD A   1       3.418   3.191   0.652  1.00  0.00           H  
ATOM    155  H33 SCD A   1       5.818   2.790   1.256  1.00  0.00           H  
ATOM    156  H34 SCD A   1       3.940   5.642   2.441  1.00  0.00           H  
ATOM    157  H35 SCD A   1       4.502   5.920   0.186  1.00  0.00           H  
ATOM    158  H36 SCD A   1       1.618   5.956   2.260  1.00  0.00           H  
ATOM    159  H37 SCD A   1       1.828   2.192   2.217  1.00  0.00           H  
ATOM    160  H38 SCD A   1       2.608   1.113   4.375  1.00  0.00           H  
ATOM    161  H40 SCD A   1      -2.372   2.553   2.094  1.00  0.00           H  
ATOM    162  H41 SCD A   1      -0.375   5.672   1.659  1.00  0.00           H  
ATOM    163  H42 SCD A   1       0.450   5.196  -1.219  1.00  0.00           H  
ATOM    164  H43 SCD A   1       1.738   6.461  -0.201  1.00  0.00           H  
ATOM    165  H44 SCD A   1      -1.819   6.899  -0.080  1.00  0.00           H  
ATOM    166  H45 SCD A   1      -0.477   6.618  -2.638  1.00  0.00           H  
ATOM    167  H46 SCD A   1      -3.264   5.463  -1.272  1.00  0.00           H  
ATOM    168  H47 SCD A   1      -0.708   3.141   0.063  1.00  0.00           H  
ATOM    169  H48 SCD A   1      -0.619   2.602   2.364  1.00  0.00           H  
ATOM    170  H50 SCD A   1      -3.494   2.234  -0.801  1.00  0.00           H  
ATOM    171  H51 SCD A   1      -3.526   4.432  -3.134  1.00  0.00           H  
ATOM    172  H52 SCD A   1      -0.922   3.448  -4.290  1.00  0.00           H  
ATOM    173  H53 SCD A   1      -1.069   5.565  -4.318  1.00  0.00           H  
ATOM    174  H54 SCD A   1      -3.455   3.577  -5.864  1.00  0.00           H  
ATOM    175  H55 SCD A   1      -1.596   4.183  -6.966  1.00  0.00           H  
ATOM    176  H56 SCD A   1      -3.338   1.173  -6.047  1.00  0.00           H  
ATOM    177  H57 SCD A   1      -2.275   1.776  -2.571  1.00  0.00           H  
ATOM    178  H58 SCD A   1      -4.526   1.158  -1.878  1.00  0.00           H  
ATOM    179  H60 SCD A   1      -2.973  -2.713  -6.015  1.00  0.00           H  
ATOM    180  H61 SCD A   1      -1.462   0.523  -6.722  1.00  0.00           H  
ATOM    181  H62 SCD A   1       0.908   0.295  -4.703  1.00  0.00           H  
ATOM    182  H63 SCD A   1      -0.051   2.207  -6.170  1.00  0.00           H  
ATOM    183  H64 SCD A   1       0.839  -0.540  -7.604  1.00  0.00           H  
ATOM    184  H65 SCD A   1       2.846   0.388  -6.627  1.00  0.00           H  
ATOM    185  H66 SCD A   1       1.235  -2.744  -6.994  1.00  0.00           H  
ATOM    186  H67 SCD A   1      -1.267  -1.570  -4.644  1.00  0.00           H  
ATOM    187  H68 SCD A   1      -3.574  -1.093  -5.271  1.00  0.00           H  
ATOM    188  H70 SCD A   1      -0.591  -5.415  -4.836  1.00  0.00           H  
ATOM    189  H71 SCD A   1       1.567  -4.268  -5.639  1.00  0.00           H  
ATOM    190  H72 SCD A   1       3.224  -2.860  -3.657  1.00  0.00           H  
ATOM    191  H73 SCD A   1       3.350  -2.186  -5.884  1.00  0.00           H  
ATOM    192  H74 SCD A   1       3.676  -5.581  -4.790  1.00  0.00           H  
ATOM    193  H75 SCD A   1       5.540  -4.386  -4.312  1.00  0.00           H  
ATOM    194  H76 SCD A   1       3.245  -6.401  -2.456  1.00  0.00           H  
ATOM    195  H77 SCD A   1       0.732  -3.837  -2.639  1.00  0.00           H  
ATOM    196  H78 SCD A   1      -1.076  -3.852  -4.451  1.00  0.00           H  
ATOM    197 H011 SCD A   1      -1.336  -6.167   1.470  1.00  0.00           H  
ATOM    198 H012 SCD A   1      -1.072  -7.055  -0.090  1.00  0.00           H  
ATOM    199 H013 SCD A   1      -0.248  -8.097   2.566  1.00  0.00           H  
ATOM    200 H014 SCD A   1      -1.663  -8.710   1.725  1.00  0.00           H  
ATOM    201 H015 SCD A   1       1.253  -8.783   0.853  1.00  0.00           H  
ATOM    202 H016 SCD A   1       0.386 -10.190   1.520  1.00  0.00           H  
ATOM    203 H017 SCD A   1      -0.962 -10.194  -0.655  1.00  0.00           H  
ATOM    204 H018 SCD A   1      -0.304  -8.756  -1.242  1.00  0.00           H  
ATOM    205 H021 SCD A   1       3.205  -2.473   7.316  1.00  0.00           H  
ATOM    206 H022 SCD A   1       2.867  -3.709   6.073  1.00  0.00           H  
ATOM    207 H023 SCD A   1       5.234  -3.442   7.923  1.00  0.00           H  
ATOM    208 H024 SCD A   1       4.039  -4.756   8.097  1.00  0.00           H  
ATOM    209 H025 SCD A   1       4.521  -5.956   6.158  1.00  0.00           H  
ATOM    210 H026 SCD A   1       5.750  -4.778   5.578  1.00  0.00           H  
ATOM    211 H027 SCD A   1       6.882  -5.278   8.013  1.00  0.00           H  
ATOM    212 H028 SCD A   1       5.822  -6.707   7.900  1.00  0.00           H  
ATOM    213 H031 SCD A   1       1.545   3.329   7.521  1.00  0.00           H  
ATOM    214 H032 SCD A   1       0.748   2.068   6.520  1.00  0.00           H  
ATOM    215 H033 SCD A   1       1.929   1.060   8.243  1.00  0.00           H  
ATOM    216 H034 SCD A   1       2.424   0.482   6.621  1.00  0.00           H  
ATOM    217 H035 SCD A   1       4.572   1.802   6.952  1.00  0.00           H  
ATOM    218 H036 SCD A   1       3.819   2.443   8.433  1.00  0.00           H  
ATOM    219 H037 SCD A   1       3.795  -0.064   9.366  1.00  0.00           H  
ATOM    220 H038 SCD A   1       4.585  -0.511   7.788  1.00  0.00           H  
ATOM    221 H041 SCD A   1      -1.963   2.846   4.723  1.00  0.00           H  
ATOM    222 H042 SCD A   1      -0.345   3.345   4.557  1.00  0.00           H  
ATOM    223 H043 SCD A   1      -2.487   5.293   5.155  1.00  0.00           H  
ATOM    224 H044 SCD A   1      -1.524   4.667   6.445  1.00  0.00           H  
ATOM    225 H045 SCD A   1       0.660   5.447   5.215  1.00  0.00           H  
ATOM    226 H046 SCD A   1      -0.466   6.254   4.060  1.00  0.00           H  
ATOM    227 H047 SCD A   1      -1.199   8.021   5.919  1.00  0.00           H  
ATOM    228 H048 SCD A   1      -0.436   6.847   7.100  1.00  0.00           H  
ATOM    229 H051 SCD A   1      -6.103   3.438  -3.445  1.00  0.00           H  
ATOM    230 H052 SCD A   1      -6.441   1.960  -2.559  1.00  0.00           H  
ATOM    231 H053 SCD A   1      -8.369   3.461  -2.215  1.00  0.00           H  
ATOM    232 H054 SCD A   1      -7.489   3.579  -0.662  1.00  0.00           H  
ATOM    233 H055 SCD A   1      -6.394   5.492  -1.228  1.00  0.00           H  
ATOM    234 H056 SCD A   1      -7.083   5.707  -2.844  1.00  0.00           H  
ATOM    235 H057 SCD A   1      -9.391   5.993  -1.863  1.00  0.00           H  
ATOM    236 H058 SCD A   1      -8.701   5.820  -0.209  1.00  0.00           H  
ATOM    237 H061 SCD A   1      -4.543  -2.498  -7.897  1.00  0.00           H  
ATOM    238 H062 SCD A   1      -5.301  -1.071  -7.095  1.00  0.00           H  
ATOM    239 H063 SCD A   1      -4.385  -1.488  -9.946  1.00  0.00           H  
ATOM    240 H064 SCD A   1      -5.852  -0.856  -9.392  1.00  0.00           H  
ATOM    241 H065 SCD A   1      -4.720   1.414  -8.691  1.00  0.00           H  
ATOM    242 H066 SCD A   1      -3.287   0.684  -9.481  1.00  0.00           H  
ATOM    243 H067 SCD A   1      -4.676   0.354 -11.564  1.00  0.00           H  
ATOM    244 H068 SCD A   1      -6.019   1.382 -10.765  1.00  0.00           H  
ATOM    245 H071 SCD A   1      -3.253  -4.663  -3.780  1.00  0.00           H  
ATOM    246 H072 SCD A   1      -2.607  -6.206  -4.267  1.00  0.00           H  
ATOM    247 H073 SCD A   1      -4.518  -6.348  -2.592  1.00  0.00           H  
ATOM    248 H074 SCD A   1      -3.026  -7.244  -2.145  1.00  0.00           H  
ATOM    249 H075 SCD A   1      -2.371  -5.514  -0.511  1.00  0.00           H  
ATOM    250 H076 SCD A   1      -3.748  -4.486  -1.063  1.00  0.00           H  
ATOM    251 H077 SCD A   1      -5.250  -6.612  -0.397  1.00  0.00           H  
ATOM    252 H078 SCD A   1      -3.798  -7.233   0.400  1.00  0.00           H  
ATOM    253  N    CB B   2      -4.924  -0.519   1.128  1.00  0.00           N  
ATOM    254  C    CB B   2      -5.435   0.518   1.883  1.00  0.00           C  
ATOM    255  O    CB B   2      -4.776   0.981   2.823  1.00  0.00           O  
ATOM    256  C1   CB B   2      -3.719  -1.300   1.441  1.00  0.00           C  
ATOM    257  N1   CB B   2      -1.642  -1.089   0.964  1.00  0.00           N  
ATOM    258  O1   CB B   2      -2.032   0.187   2.870  1.00  0.00           O  
ATOM    259  S1   CB B   2      -8.223   3.296   4.265  1.00  0.00           S  
ATOM    260  C2   CB B   2      -2.780  -1.825   0.296  1.00  0.00           C  
ATOM    261  N2   CB B   2       3.073   1.670  -2.883  1.00  0.00           N  
ATOM    262  O2   CB B   2       3.657  -0.514  -3.185  1.00  0.00           O  
ATOM    263  C3   CB B   2      -1.247  -1.835  -1.773  1.00  0.00           C  
ATOM    264  N3   CB B   2       5.226   4.434  -4.105  1.00  0.00           N  
ATOM    265  O3   CB B   2       1.999  -0.264   0.946  1.00  0.00           O  
ATOM    266  C4   CB B   2      -0.152  -1.219  -0.880  1.00  0.00           C  
ATOM    267  N4   CB B   2      -7.233   0.779   0.230  1.00  0.00           N  
ATOM    268  O4   CB B   2       0.490  -0.080   2.618  1.00  0.00           O  
ATOM    269  C5   CB B   2      -2.440  -0.553   1.988  1.00  0.00           C  
ATOM    270  N5   CB B   2      -8.893   2.382   1.960  1.00  0.00           N  
ATOM    271  O5   CB B   2      -8.218  -0.191   0.161  1.00  0.00           O  
ATOM    272  C6   CB B   2      -0.277  -0.924   0.481  1.00  0.00           C  
ATOM    273  N6   CB B   2      -7.160   2.272   3.567  1.00  0.00           N  
ATOM    274  C7   CB B   2       1.110  -1.107  -1.570  1.00  0.00           C  
ATOM    275  N7   CB B   2     -10.320   3.870   2.673  1.00  0.00           N  
ATOM    276  C8   CB B   2       1.710   0.060  -1.926  1.00  0.00           C  
ATOM    277  C9   CB B   2       1.047   1.415  -1.653  1.00  0.00           C  
ATOM    278  C10  CB B   2       2.887   0.329  -2.752  1.00  0.00           C  
ATOM    279  C11  CB B   2       1.942   2.486  -2.437  1.00  0.00           C  
ATOM    280  C12  CB B   2       4.241   2.243  -3.630  1.00  0.00           C  
ATOM    281  C13  CB B   2       5.445   2.508  -2.644  1.00  0.00           C  
ATOM    282  C14  CB B   2       4.015   3.566  -4.348  1.00  0.00           C  
ATOM    283  C15  CB B   2       5.687   4.038  -2.752  1.00  0.00           C  
ATOM    284  C16  CB B   2       0.842  -0.469   1.359  1.00  0.00           C  
ATOM    285  C17  CB B   2      -6.780   1.029   1.440  1.00  0.00           C  
ATOM    286  C18  CB B   2      -7.599   1.852   2.354  1.00  0.00           C  
ATOM    287  C19  CB B   2      -9.348   3.007   2.980  1.00  0.00           C  
ATOM    288  S    CB B   2      -2.968  -1.309  -1.364  1.00  0.00           S  
ATOM    289  H    CB B   2      -5.548  -0.845   0.403  1.00  0.00           H  
ATOM    290  HA   CB B   2      -4.025  -2.105   2.123  1.00  0.00           H  
ATOM    291  H1   CB B   2       5.122   5.468  -4.143  1.00  0.00           H  
ATOM    292  H2   CB B   2       6.050   4.303  -4.705  1.00  0.00           H  
ATOM    293  H3   CB B   2      -0.471  -0.094   2.683  1.00  0.00           H  
ATOM    294  H4   CB B   2     -10.551   3.642   1.712  1.00  0.00           H  
ATOM    295  H5   CB B   2     -10.195   4.862   2.816  1.00  0.00           H  
ATOM    296  H6   CB B   2      -8.539  -0.134  -0.761  1.00  0.00           H  
ATOM    297  H7   CB B   2      -2.778  -2.917   0.296  1.00  0.00           H  
ATOM    298  H8   CB B   2      -1.135  -2.930  -1.763  1.00  0.00           H  
ATOM    299  H9   CB B   2      -1.052  -1.600  -2.833  1.00  0.00           H  
ATOM    300  H10  CB B   2       1.588  -2.036  -1.869  1.00  0.00           H  
ATOM    301  H11  CB B   2       0.030   1.527  -2.013  1.00  0.00           H  
ATOM    302  H12  CB B   2       1.087   1.584  -0.569  1.00  0.00           H  
ATOM    303  H13  CB B   2       1.392   2.854  -3.299  1.00  0.00           H  
ATOM    304  H14  CB B   2       2.333   3.297  -1.808  1.00  0.00           H  
ATOM    305  H15  CB B   2       4.716   1.569  -4.358  1.00  0.00           H  
ATOM    306  H16  CB B   2       5.219   2.244  -1.593  1.00  0.00           H  
ATOM    307  H17  CB B   2       6.305   1.973  -3.049  1.00  0.00           H  
ATOM    308  H18  CB B   2       3.865   3.391  -5.412  1.00  0.00           H  
ATOM    309  H19  CB B   2       3.193   4.074  -3.822  1.00  0.00           H  
ATOM    310  H20  CB B   2       6.744   4.188  -2.572  1.00  0.00           H  
ATOM    311  H21  CB B   2       5.138   4.566  -1.968  1.00  0.00           H  
END
