# Supplementary material for: Investigation of the Affinity of Ceftobiprole for Selected Cyclodextrins Using Molecular Dynamics Simulations and HPLC
Source: Int J Mol Sci. 2023 Nov 23;24(23):16644. doi: 10.3390/ijms242316644 (PMC10706467; doi:10.3390/ijms242316644)
Supplement: Supplementary file 1 [file ijms-24-16644-s001.zip › central_structures_PDB/CBp-BCD_1.pdb]

ATOM      1  C11 BCD A   1      -5.169   1.649   1.630  1.00  0.00           C  
ATOM      2  O11 BCD A   1      -4.912   0.509   0.850  1.00  0.00           O  
ATOM      3  C12 BCD A   1      -4.558   1.496   3.020  1.00  0.00           C  
ATOM      4  O13 BCD A   1      -5.267   0.495   3.860  1.00  0.00           O  
ATOM      5  C14 BCD A   1      -4.485   2.855   3.804  1.00  0.00           C  
ATOM      6  O15 BCD A   1      -4.076   2.479   5.137  1.00  0.00           O  
ATOM      7  C16 BCD A   1      -3.706   3.949   3.038  1.00  0.00           C  
ATOM      8  O16 BCD A   1      -4.295   3.977   1.754  1.00  0.00           O  
ATOM      9  C17 BCD A   1      -4.240   2.753   0.881  1.00  0.00           C  
ATOM     10  C18 BCD A   1      -4.820   3.089  -0.468  1.00  0.00           C  
ATOM     11  O19 BCD A   1      -4.067   4.132  -1.041  1.00  0.00           O  
ATOM     12  C21 BCD A   1      -1.328   4.124   3.554  1.00  0.00           C  
ATOM     13  O21 BCD A   1      -2.418   3.383   2.936  1.00  0.00           O  
ATOM     14  C22 BCD A   1      -0.497   3.008   4.286  1.00  0.00           C  
ATOM     15  O23 BCD A   1      -1.229   2.728   5.533  1.00  0.00           O  
ATOM     16  C24 BCD A   1       0.899   3.507   4.672  1.00  0.00           C  
ATOM     17  O25 BCD A   1       1.628   2.468   5.342  1.00  0.00           O  
ATOM     18  C26 BCD A   1       1.552   4.190   3.477  1.00  0.00           C  
ATOM     19  O26 BCD A   1       0.736   5.290   3.046  1.00  0.00           O  
ATOM     20  C27 BCD A   1      -0.473   4.822   2.476  1.00  0.00           C  
ATOM     21  C28 BCD A   1      -1.200   6.077   1.915  1.00  0.00           C  
ATOM     22  O29 BCD A   1      -0.436   6.655   0.834  1.00  0.00           O  
ATOM     23  C31 BCD A   1       3.108   3.115   1.964  1.00  0.00           C  
ATOM     24  O31 BCD A   1       1.734   3.315   2.365  1.00  0.00           O  
ATOM     25  C32 BCD A   1       3.550   1.582   2.162  1.00  0.00           C  
ATOM     26  O33 BCD A   1       3.409   1.117   3.508  1.00  0.00           O  
ATOM     27  C34 BCD A   1       4.952   1.308   1.663  1.00  0.00           C  
ATOM     28  O35 BCD A   1       5.343  -0.057   1.813  1.00  0.00           O  
ATOM     29  C36 BCD A   1       5.210   1.837   0.202  1.00  0.00           C  
ATOM     30  O36 BCD A   1       4.699   3.189   0.004  1.00  0.00           O  
ATOM     31  C37 BCD A   1       3.315   3.450   0.412  1.00  0.00           C  
ATOM     32  C38 BCD A   1       2.852   4.897   0.119  1.00  0.00           C  
ATOM     33  O39 BCD A   1       2.790   5.038  -1.309  1.00  0.00           O  
ATOM     34  C41 BCD A   1       5.087   0.624  -1.911  1.00  0.00           C  
ATOM     35  O41 BCD A   1       4.376   1.133  -0.703  1.00  0.00           O  
ATOM     36  C42 BCD A   1       5.532  -0.810  -1.527  1.00  0.00           C  
ATOM     37  O43 BCD A   1       6.694  -0.702  -0.749  1.00  0.00           O  
ATOM     38  C44 BCD A   1       5.841  -1.564  -2.827  1.00  0.00           C  
ATOM     39  O45 BCD A   1       6.174  -2.942  -2.555  1.00  0.00           O  
ATOM     40  C46 BCD A   1       4.852  -1.395  -4.102  1.00  0.00           C  
ATOM     41  O46 BCD A   1       4.661  -0.003  -4.297  1.00  0.00           O  
ATOM     42  C47 BCD A   1       4.169   0.694  -3.152  1.00  0.00           C  
ATOM     43  C48 BCD A   1       3.762   2.152  -3.647  1.00  0.00           C  
ATOM     44  O49 BCD A   1       2.542   2.199  -4.331  1.00  0.00           O  
ATOM     45  C51 BCD A   1       3.092  -3.044  -4.676  1.00  0.00           C  
ATOM     46  O51 BCD A   1       3.566  -2.010  -3.782  1.00  0.00           O  
ATOM     47  C52 BCD A   1       2.685  -4.250  -3.740  1.00  0.00           C  
ATOM     48  O53 BCD A   1       3.880  -4.952  -3.344  1.00  0.00           O  
ATOM     49  C54 BCD A   1       1.851  -5.332  -4.576  1.00  0.00           C  
ATOM     50  O55 BCD A   1       1.395  -6.294  -3.562  1.00  0.00           O  
ATOM     51  C56 BCD A   1       0.681  -4.556  -5.307  1.00  0.00           C  
ATOM     52  O56 BCD A   1       1.230  -3.492  -6.068  1.00  0.00           O  
ATOM     53  C57 BCD A   1       1.872  -2.407  -5.379  1.00  0.00           C  
ATOM     54  C58 BCD A   1       2.175  -1.372  -6.536  1.00  0.00           C  
ATOM     55  O59 BCD A   1       2.848  -2.018  -7.666  1.00  0.00           O  
ATOM     56  C61 BCD A   1      -1.636  -4.222  -4.417  1.00  0.00           C  
ATOM     57  O61 BCD A   1      -0.225  -3.969  -4.351  1.00  0.00           O  
ATOM     58  C62 BCD A   1      -1.926  -4.777  -3.064  1.00  0.00           C  
ATOM     59  O63 BCD A   1      -1.375  -6.070  -2.890  1.00  0.00           O  
ATOM     60  C64 BCD A   1      -3.454  -4.930  -2.924  1.00  0.00           C  
ATOM     61  O65 BCD A   1      -3.745  -5.368  -1.636  1.00  0.00           O  
ATOM     62  C66 BCD A   1      -4.128  -3.565  -3.270  1.00  0.00           C  
ATOM     63  O66 BCD A   1      -3.728  -3.039  -4.593  1.00  0.00           O  
ATOM     64  C67 BCD A   1      -2.330  -2.847  -4.754  1.00  0.00           C  
ATOM     65  C68 BCD A   1      -2.051  -2.265  -6.178  1.00  0.00           C  
ATOM     66  O69 BCD A   1      -2.158  -3.288  -7.248  1.00  0.00           O  
ATOM     67  C71 BCD A   1      -4.798  -2.171  -1.375  1.00  0.00           C  
ATOM     68  O71 BCD A   1      -3.731  -2.623  -2.210  1.00  0.00           O  
ATOM     69  C72 BCD A   1      -4.436  -2.290   0.097  1.00  0.00           C  
ATOM     70  O73 BCD A   1      -4.021  -3.611   0.526  1.00  0.00           O  
ATOM     71  C74 BCD A   1      -5.632  -1.834   1.035  1.00  0.00           C  
ATOM     72  O75 BCD A   1      -5.301  -1.847   2.432  1.00  0.00           O  
ATOM     73  C76 BCD A   1      -6.077  -0.394   0.591  1.00  0.00           C  
ATOM     74  O76 BCD A   1      -6.429  -0.373  -0.847  1.00  0.00           O  
ATOM     75  C77 BCD A   1      -5.333  -0.738  -1.747  1.00  0.00           C  
ATOM     76  C78 BCD A   1      -5.874  -0.597  -3.187  1.00  0.00           C  
ATOM     77  O79 BCD A   1      -7.068  -1.357  -3.373  1.00  0.00           O  
ATOM     78  H10 BCD A   1      -5.860   3.429  -0.479  1.00  0.00           H  
ATOM     79  H11 BCD A   1      -6.238   1.892   1.694  1.00  0.00           H  
ATOM     80  H12 BCD A   1      -3.532   1.195   2.818  1.00  0.00           H  
ATOM     81  H13 BCD A   1      -4.933   0.639   4.759  1.00  0.00           H  
ATOM     82  H14 BCD A   1      -5.492   3.265   3.989  1.00  0.00           H  
ATOM     83  H15 BCD A   1      -3.095   2.479   5.142  1.00  0.00           H  
ATOM     84  H16 BCD A   1      -3.808   4.943   3.512  1.00  0.00           H  
ATOM     85  H17 BCD A   1      -3.200   2.442   0.870  1.00  0.00           H  
ATOM     86  H18 BCD A   1      -4.859   2.150  -1.033  1.00  0.00           H  
ATOM     87  H19 BCD A   1      -4.551   4.899  -0.700  1.00  0.00           H  
ATOM     88  H20 BCD A   1      -2.147   5.697   1.518  1.00  0.00           H  
ATOM     89  H21 BCD A   1      -1.745   4.782   4.319  1.00  0.00           H  
ATOM     90  H22 BCD A   1      -0.447   2.060   3.741  1.00  0.00           H  
ATOM     91  H23 BCD A   1      -1.291   3.582   6.003  1.00  0.00           H  
ATOM     92  H24 BCD A   1       0.710   4.331   5.355  1.00  0.00           H  
ATOM     93  H25 BCD A   1       2.267   2.965   5.889  1.00  0.00           H  
ATOM     94  H26 BCD A   1       2.498   4.588   3.854  1.00  0.00           H  
ATOM     95  H27 BCD A   1      -0.317   4.140   1.625  1.00  0.00           H  
ATOM     96  H28 BCD A   1      -1.417   6.767   2.736  1.00  0.00           H  
ATOM     97  H29 BCD A   1      -1.003   7.261   0.333  1.00  0.00           H  
ATOM     98  H30 BCD A   1       3.580   5.542   0.617  1.00  0.00           H  
ATOM     99  H31 BCD A   1       3.776   3.810   2.471  1.00  0.00           H  
ATOM    100  H32 BCD A   1       2.899   1.000   1.509  1.00  0.00           H  
ATOM    101  H33 BCD A   1       2.606   1.476   3.893  1.00  0.00           H  
ATOM    102  H34 BCD A   1       5.662   1.829   2.308  1.00  0.00           H  
ATOM    103  H35 BCD A   1       4.504  -0.543   1.910  1.00  0.00           H  
ATOM    104  H36 BCD A   1       6.298   1.798   0.007  1.00  0.00           H  
ATOM    105  H37 BCD A   1       2.655   2.781  -0.166  1.00  0.00           H  
ATOM    106  H38 BCD A   1       1.900   5.053   0.636  1.00  0.00           H  
ATOM    107  H39 BCD A   1       3.738   4.969  -1.500  1.00  0.00           H  
ATOM    108  H40 BCD A   1       4.533   2.549  -4.328  1.00  0.00           H  
ATOM    109  H41 BCD A   1       5.962   1.166  -2.280  1.00  0.00           H  
ATOM    110  H42 BCD A   1       4.680  -1.223  -0.974  1.00  0.00           H  
ATOM    111  H43 BCD A   1       6.357  -0.509   0.138  1.00  0.00           H  
ATOM    112  H44 BCD A   1       6.776  -1.174  -3.251  1.00  0.00           H  
ATOM    113  H45 BCD A   1       6.129  -3.035  -1.579  1.00  0.00           H  
ATOM    114  H46 BCD A   1       5.248  -1.879  -5.006  1.00  0.00           H  
ATOM    115  H47 BCD A   1       3.221   0.204  -2.923  1.00  0.00           H  
ATOM    116  H48 BCD A   1       3.726   2.814  -2.787  1.00  0.00           H  
ATOM    117  H49 BCD A   1       2.538   1.893  -5.258  1.00  0.00           H  
ATOM    118  H50 BCD A   1       1.191  -1.006  -6.829  1.00  0.00           H  
ATOM    119  H51 BCD A   1       3.841  -3.409  -5.391  1.00  0.00           H  
ATOM    120  H52 BCD A   1       2.047  -3.900  -2.927  1.00  0.00           H  
ATOM    121  H53 BCD A   1       4.557  -4.353  -2.953  1.00  0.00           H  
ATOM    122  H54 BCD A   1       2.419  -5.850  -5.351  1.00  0.00           H  
ATOM    123  H55 BCD A   1       2.238  -6.755  -3.372  1.00  0.00           H  
ATOM    124  H56 BCD A   1       0.091  -5.285  -5.884  1.00  0.00           H  
ATOM    125  H57 BCD A   1       1.244  -2.018  -4.578  1.00  0.00           H  
ATOM    126  H58 BCD A   1       2.731  -0.485  -6.197  1.00  0.00           H  
ATOM    127  H59 BCD A   1       2.516  -2.930  -7.697  1.00  0.00           H  
ATOM    128  H60 BCD A   1      -1.120  -1.706  -6.199  1.00  0.00           H  
ATOM    129  H61 BCD A   1      -1.869  -4.922  -5.221  1.00  0.00           H  
ATOM    130  H62 BCD A   1      -1.534  -4.041  -2.335  1.00  0.00           H  
ATOM    131  H63 BCD A   1      -0.480  -5.967  -3.239  1.00  0.00           H  
ATOM    132  H64 BCD A   1      -3.646  -5.736  -3.643  1.00  0.00           H  
ATOM    133  H65 BCD A   1      -3.457  -6.302  -1.695  1.00  0.00           H  
ATOM    134  H66 BCD A   1      -5.189  -3.797  -3.313  1.00  0.00           H  
ATOM    135  H67 BCD A   1      -2.099  -2.003  -4.087  1.00  0.00           H  
ATOM    136  H68 BCD A   1      -2.824  -1.527  -6.452  1.00  0.00           H  
ATOM    137  H69 BCD A   1      -1.810  -2.847  -8.056  1.00  0.00           H  
ATOM    138  H70 BCD A   1      -5.055  -0.811  -3.880  1.00  0.00           H  
ATOM    139  H71 BCD A   1      -5.692  -2.772  -1.573  1.00  0.00           H  
ATOM    140  H72 BCD A   1      -3.544  -1.665   0.204  1.00  0.00           H  
ATOM    141  H73 BCD A   1      -3.954  -4.122  -0.302  1.00  0.00           H  
ATOM    142  H74 BCD A   1      -6.446  -2.546   0.811  1.00  0.00           H  
ATOM    143  H75 BCD A   1      -5.334  -0.938   2.789  1.00  0.00           H  
ATOM    144  H76 BCD A   1      -6.958  -0.194   1.205  1.00  0.00           H  
ATOM    145  H77 BCD A   1      -4.561   0.047  -1.666  1.00  0.00           H  
ATOM    146  H78 BCD A   1      -6.155   0.458  -3.314  1.00  0.00           H  
ATOM    147  H79 BCD A   1      -7.774  -0.836  -3.788  1.00  0.00           H  
ATOM    148  N    CB B   2       1.597  -2.442   4.229  1.00  0.00           N  
ATOM    149  C    CB B   2       2.706  -3.022   4.861  1.00  0.00           C  
ATOM    150  O    CB B   2       3.504  -3.549   4.113  1.00  0.00           O  
ATOM    151  C1   CB B   2       1.186  -2.549   2.838  1.00  0.00           C  
ATOM    152  N1   CB B   2       0.761  -1.389   1.166  1.00  0.00           N  
ATOM    153  O1   CB B   2       3.127  -1.511   1.547  1.00  0.00           O  
ATOM    154  S1   CB B   2       0.924  -1.427   9.256  1.00  0.00           S  
ATOM    155  C2   CB B   2      -0.163  -1.907   2.237  1.00  0.00           C  
ATOM    156  N2   CB B   2      -1.179   3.391  -3.091  1.00  0.00           N  
ATOM    157  O2   CB B   2      -2.727   1.718  -3.537  1.00  0.00           O  
ATOM    158  C3   CB B   2      -1.574   0.155   1.407  1.00  0.00           C  
ATOM    159  N3   CB B   2      -1.242   6.713  -3.552  1.00  0.00           N  
ATOM    160  O3   CB B   2       0.486  -0.888  -2.548  1.00  0.00           O  
ATOM    161  C4   CB B   2      -0.834  -0.139   0.089  1.00  0.00           C  
ATOM    162  N4   CB B   2       4.085  -3.447   6.843  1.00  0.00           N  
ATOM    163  O4   CB B   2       2.013  -1.900  -1.321  1.00  0.00           O  
ATOM    164  C5   CB B   2       1.961  -1.729   1.786  1.00  0.00           C  
ATOM    165  N5   CB B   2       0.835  -1.689   6.737  1.00  0.00           N  
ATOM    166  O5   CB B   2       5.060  -2.435   7.070  1.00  0.00           O  
ATOM    167  C6   CB B   2       0.253  -0.868  -0.073  1.00  0.00           C  
ATOM    168  N6   CB B   2       2.242  -2.142   8.550  1.00  0.00           N  
ATOM    169  C7   CB B   2      -1.601   0.436  -1.069  1.00  0.00           C  
ATOM    170  N7   CB B   2      -0.781  -0.217   7.561  1.00  0.00           N  
ATOM    171  C8   CB B   2      -1.189   1.548  -1.660  1.00  0.00           C  
ATOM    172  C9   CB B   2      -0.070   2.463  -1.171  1.00  0.00           C  
ATOM    173  C10  CB B   2      -1.777   2.170  -2.883  1.00  0.00           C  
ATOM    174  C11  CB B   2      -0.262   3.763  -2.032  1.00  0.00           C  
ATOM    175  C12  CB B   2      -1.662   4.376  -4.043  1.00  0.00           C  
ATOM    176  C13  CB B   2      -0.515   4.973  -4.950  1.00  0.00           C  
ATOM    177  C14  CB B   2      -2.271   5.571  -3.361  1.00  0.00           C  
ATOM    178  C15  CB B   2      -0.745   6.472  -5.010  1.00  0.00           C  
ATOM    179  C16  CB B   2       0.953  -1.174  -1.420  1.00  0.00           C  
ATOM    180  C17  CB B   2       2.979  -2.999   6.368  1.00  0.00           C  
ATOM    181  C18  CB B   2       2.032  -2.285   7.248  1.00  0.00           C  
ATOM    182  C19  CB B   2       0.211  -1.199   7.764  1.00  0.00           C  
ATOM    183  S    CB B   2      -0.831  -0.391   2.954  1.00  0.00           S  
ATOM    184  H    CB B   2       0.968  -2.205   4.978  1.00  0.00           H  
ATOM    185  HA   CB B   2       1.290  -3.604   2.557  1.00  0.00           H  
ATOM    186  H1   CB B   2      -0.502   6.747  -2.844  1.00  0.00           H  
ATOM    187  H2   CB B   2      -1.690   7.638  -3.460  1.00  0.00           H  
ATOM    188  H3   CB B   2       2.360  -1.804  -2.232  1.00  0.00           H  
ATOM    189  H4   CB B   2      -0.769   0.432   8.351  1.00  0.00           H  
ATOM    190  H5   CB B   2      -0.905   0.087   6.617  1.00  0.00           H  
ATOM    191  H6   CB B   2       5.786  -2.926   7.483  1.00  0.00           H  
ATOM    192  H7   CB B   2      -0.908  -2.652   1.954  1.00  0.00           H  
ATOM    193  H8   CB B   2      -2.615  -0.186   1.379  1.00  0.00           H  
ATOM    194  H9   CB B   2      -1.631   1.252   1.515  1.00  0.00           H  
ATOM    195  H10  CB B   2      -2.398  -0.175  -1.488  1.00  0.00           H  
ATOM    196  H11  CB B   2      -0.234   2.675  -0.107  1.00  0.00           H  
ATOM    197  H12  CB B   2       0.888   1.928  -1.249  1.00  0.00           H  
ATOM    198  H13  CB B   2      -0.672   4.555  -1.393  1.00  0.00           H  
ATOM    199  H14  CB B   2       0.733   4.066  -2.372  1.00  0.00           H  
ATOM    200  H15  CB B   2      -2.363   3.903  -4.720  1.00  0.00           H  
ATOM    201  H16  CB B   2       0.519   4.796  -4.657  1.00  0.00           H  
ATOM    202  H17  CB B   2      -0.601   4.544  -5.950  1.00  0.00           H  
ATOM    203  H18  CB B   2      -3.246   5.852  -3.750  1.00  0.00           H  
ATOM    204  H19  CB B   2      -2.505   5.372  -2.306  1.00  0.00           H  
ATOM    205  H20  CB B   2      -1.565   6.577  -5.723  1.00  0.00           H  
ATOM    206  H21  CB B   2       0.132   7.059  -5.282  1.00  0.00           H  
END
