# Supplementary material for: Investigation of the Affinity of Ceftobiprole for Selected Cyclodextrins Using Molecular Dynamics Simulations and HPLC
Source: Int J Mol Sci. 2023 Nov 23;24(23):16644. doi: 10.3390/ijms242316644 (PMC10706467; doi:10.3390/ijms242316644)
Supplement: Supplementary file 1 [file ijms-24-16644-s001.zip › central_structures_PDB/CBp-BCD_2.pdb]

ATOM      1  C11 BCD A   1      -4.393   1.137   3.719  1.00  0.00           C  
ATOM      2  O11 BCD A   1      -4.689   0.375   2.473  1.00  0.00           O  
ATOM      3  C12 BCD A   1      -3.003   0.652   4.291  1.00  0.00           C  
ATOM      4  O13 BCD A   1      -3.107  -0.695   4.644  1.00  0.00           O  
ATOM      5  C14 BCD A   1      -2.788   1.418   5.609  1.00  0.00           C  
ATOM      6  O15 BCD A   1      -1.620   1.053   6.342  1.00  0.00           O  
ATOM      7  C16 BCD A   1      -2.744   2.997   5.284  1.00  0.00           C  
ATOM      8  O16 BCD A   1      -3.901   3.375   4.568  1.00  0.00           O  
ATOM      9  C17 BCD A   1      -4.279   2.606   3.384  1.00  0.00           C  
ATOM     10  C18 BCD A   1      -5.552   3.257   2.720  1.00  0.00           C  
ATOM     11  O19 BCD A   1      -6.749   2.995   3.520  1.00  0.00           O  
ATOM     12  C21 BCD A   1      -0.817   4.391   4.693  1.00  0.00           C  
ATOM     13  O21 BCD A   1      -1.625   3.252   4.435  1.00  0.00           O  
ATOM     14  C22 BCD A   1       0.382   3.844   5.408  1.00  0.00           C  
ATOM     15  O23 BCD A   1       0.124   3.618   6.783  1.00  0.00           O  
ATOM     16  C24 BCD A   1       1.578   4.818   5.171  1.00  0.00           C  
ATOM     17  O25 BCD A   1       2.628   4.253   5.838  1.00  0.00           O  
ATOM     18  C26 BCD A   1       1.876   5.041   3.649  1.00  0.00           C  
ATOM     19  O26 BCD A   1       0.772   5.776   3.197  1.00  0.00           O  
ATOM     20  C27 BCD A   1      -0.459   4.973   3.342  1.00  0.00           C  
ATOM     21  C28 BCD A   1      -1.678   5.806   2.795  1.00  0.00           C  
ATOM     22  O29 BCD A   1      -1.929   6.983   3.572  1.00  0.00           O  
ATOM     23  C31 BCD A   1       3.332   3.408   2.929  1.00  0.00           C  
ATOM     24  O31 BCD A   1       1.947   3.770   2.886  1.00  0.00           O  
ATOM     25  C32 BCD A   1       3.323   1.951   3.370  1.00  0.00           C  
ATOM     26  O33 BCD A   1       3.025   1.725   4.751  1.00  0.00           O  
ATOM     27  C34 BCD A   1       4.687   1.259   3.092  1.00  0.00           C  
ATOM     28  O35 BCD A   1       4.456  -0.139   3.468  1.00  0.00           O  
ATOM     29  C36 BCD A   1       5.161   1.476   1.668  1.00  0.00           C  
ATOM     30  O36 BCD A   1       5.210   2.883   1.439  1.00  0.00           O  
ATOM     31  C37 BCD A   1       3.896   3.566   1.497  1.00  0.00           C  
ATOM     32  C38 BCD A   1       4.130   5.062   1.082  1.00  0.00           C  
ATOM     33  O39 BCD A   1       4.857   5.824   2.086  1.00  0.00           O  
ATOM     34  C41 BCD A   1       4.865  -0.020  -0.149  1.00  0.00           C  
ATOM     35  O41 BCD A   1       4.241   0.751   0.799  1.00  0.00           O  
ATOM     36  C42 BCD A   1       4.958  -1.519   0.363  1.00  0.00           C  
ATOM     37  O43 BCD A   1       5.949  -1.516   1.451  1.00  0.00           O  
ATOM     38  C44 BCD A   1       5.319  -2.493  -0.753  1.00  0.00           C  
ATOM     39  O45 BCD A   1       5.077  -3.842  -0.381  1.00  0.00           O  
ATOM     40  C46 BCD A   1       4.527  -2.238  -2.055  1.00  0.00           C  
ATOM     41  O46 BCD A   1       4.628  -0.832  -2.423  1.00  0.00           O  
ATOM     42  C47 BCD A   1       4.001   0.015  -1.411  1.00  0.00           C  
ATOM     43  C48 BCD A   1       3.921   1.486  -2.125  1.00  0.00           C  
ATOM     44  O49 BCD A   1       5.278   1.958  -2.408  1.00  0.00           O  
ATOM     45  C51 BCD A   1       2.476  -3.344  -2.812  1.00  0.00           C  
ATOM     46  O51 BCD A   1       3.114  -2.539  -1.861  1.00  0.00           O  
ATOM     47  C52 BCD A   1       2.085  -4.649  -2.130  1.00  0.00           C  
ATOM     48  O53 BCD A   1       3.230  -5.382  -1.673  1.00  0.00           O  
ATOM     49  C54 BCD A   1       1.158  -5.425  -3.125  1.00  0.00           C  
ATOM     50  O55 BCD A   1       0.711  -6.699  -2.407  1.00  0.00           O  
ATOM     51  C56 BCD A   1      -0.048  -4.641  -3.658  1.00  0.00           C  
ATOM     52  O56 BCD A   1       0.537  -3.451  -4.337  1.00  0.00           O  
ATOM     53  C57 BCD A   1       1.322  -2.601  -3.481  1.00  0.00           C  
ATOM     54  C58 BCD A   1       1.716  -1.455  -4.373  1.00  0.00           C  
ATOM     55  O59 BCD A   1       2.465  -1.872  -5.554  1.00  0.00           O  
ATOM     56  C61 BCD A   1      -1.927  -4.876  -2.026  1.00  0.00           C  
ATOM     57  O61 BCD A   1      -0.800  -4.104  -2.488  1.00  0.00           O  
ATOM     58  C62 BCD A   1      -1.732  -4.966  -0.504  1.00  0.00           C  
ATOM     59  O63 BCD A   1      -0.626  -5.854  -0.200  1.00  0.00           O  
ATOM     60  C64 BCD A   1      -3.036  -5.345   0.240  1.00  0.00           C  
ATOM     61  O65 BCD A   1      -2.807  -5.253   1.660  1.00  0.00           O  
ATOM     62  C66 BCD A   1      -4.289  -4.621  -0.271  1.00  0.00           C  
ATOM     63  O66 BCD A   1      -4.366  -4.669  -1.686  1.00  0.00           O  
ATOM     64  C67 BCD A   1      -3.257  -4.093  -2.431  1.00  0.00           C  
ATOM     65  C68 BCD A   1      -3.484  -4.209  -3.991  1.00  0.00           C  
ATOM     66  O69 BCD A   1      -3.471  -5.576  -4.463  1.00  0.00           O  
ATOM     67  C71 BCD A   1      -5.216  -2.509   0.594  1.00  0.00           C  
ATOM     68  O71 BCD A   1      -4.141  -3.228  -0.016  1.00  0.00           O  
ATOM     69  C72 BCD A   1      -5.067  -2.586   2.152  1.00  0.00           C  
ATOM     70  O73 BCD A   1      -5.427  -3.932   2.480  1.00  0.00           O  
ATOM     71  C74 BCD A   1      -6.050  -1.564   2.873  1.00  0.00           C  
ATOM     72  O75 BCD A   1      -5.731  -1.479   4.291  1.00  0.00           O  
ATOM     73  C76 BCD A   1      -5.983  -0.180   2.269  1.00  0.00           C  
ATOM     74  O76 BCD A   1      -6.140  -0.236   0.785  1.00  0.00           O  
ATOM     75  C77 BCD A   1      -5.253  -1.028  -0.025  1.00  0.00           C  
ATOM     76  C78 BCD A   1      -5.792  -0.850  -1.467  1.00  0.00           C  
ATOM     77  O79 BCD A   1      -5.312   0.377  -2.034  1.00  0.00           O  
ATOM     78  H10 BCD A   1      -5.571   2.862   1.685  1.00  0.00           H  
ATOM     79  H11 BCD A   1      -5.173   1.085   4.492  1.00  0.00           H  
ATOM     80  H12 BCD A   1      -2.221   0.766   3.543  1.00  0.00           H  
ATOM     81  H13 BCD A   1      -2.226  -1.102   4.549  1.00  0.00           H  
ATOM     82  H14 BCD A   1      -3.693   1.236   6.198  1.00  0.00           H  
ATOM     83  H15 BCD A   1      -0.891   0.974   5.701  1.00  0.00           H  
ATOM     84  H16 BCD A   1      -2.710   3.565   6.230  1.00  0.00           H  
ATOM     85  H17 BCD A   1      -3.451   2.705   2.672  1.00  0.00           H  
ATOM     86  H18 BCD A   1      -5.293   4.322   2.656  1.00  0.00           H  
ATOM     87  H19 BCD A   1      -6.651   3.523   4.339  1.00  0.00           H  
ATOM     88  H20 BCD A   1      -1.402   6.104   1.776  1.00  0.00           H  
ATOM     89  H21 BCD A   1      -1.317   5.091   5.367  1.00  0.00           H  
ATOM     90  H22 BCD A   1       0.751   2.927   4.925  1.00  0.00           H  
ATOM     91  H23 BCD A   1       1.083   3.612   6.995  1.00  0.00           H  
ATOM     92  H24 BCD A   1       1.199   5.725   5.657  1.00  0.00           H  
ATOM     93  H25 BCD A   1       3.178   4.910   6.289  1.00  0.00           H  
ATOM     94  H26 BCD A   1       2.785   5.644   3.497  1.00  0.00           H  
ATOM     95  H27 BCD A   1      -0.443   4.183   2.592  1.00  0.00           H  
ATOM     96  H28 BCD A   1      -2.576   5.202   2.601  1.00  0.00           H  
ATOM     97  H29 BCD A   1      -2.618   7.496   3.103  1.00  0.00           H  
ATOM     98  H30 BCD A   1       3.151   5.523   0.912  1.00  0.00           H  
ATOM     99  H31 BCD A   1       3.983   3.892   3.655  1.00  0.00           H  
ATOM    100  H32 BCD A   1       2.561   1.427   2.785  1.00  0.00           H  
ATOM    101  H33 BCD A   1       3.004   2.656   5.052  1.00  0.00           H  
ATOM    102  H34 BCD A   1       5.458   1.603   3.795  1.00  0.00           H  
ATOM    103  H35 BCD A   1       3.978  -0.097   4.311  1.00  0.00           H  
ATOM    104  H36 BCD A   1       6.202   1.177   1.500  1.00  0.00           H  
ATOM    105  H37 BCD A   1       3.214   3.037   0.831  1.00  0.00           H  
ATOM    106  H38 BCD A   1       4.687   4.993   0.149  1.00  0.00           H  
ATOM    107  H39 BCD A   1       4.566   6.753   2.122  1.00  0.00           H  
ATOM    108  H40 BCD A   1       3.491   2.238  -1.445  1.00  0.00           H  
ATOM    109  H41 BCD A   1       5.874   0.361  -0.335  1.00  0.00           H  
ATOM    110  H42 BCD A   1       3.972  -1.824   0.721  1.00  0.00           H  
ATOM    111  H43 BCD A   1       5.473  -1.235   2.262  1.00  0.00           H  
ATOM    112  H44 BCD A   1       6.383  -2.357  -1.005  1.00  0.00           H  
ATOM    113  H45 BCD A   1       4.598  -4.291  -1.104  1.00  0.00           H  
ATOM    114  H46 BCD A   1       5.041  -2.807  -2.834  1.00  0.00           H  
ATOM    115  H47 BCD A   1       3.016  -0.414  -1.203  1.00  0.00           H  
ATOM    116  H48 BCD A   1       3.345   1.538  -3.053  1.00  0.00           H  
ATOM    117  H49 BCD A   1       5.156   2.924  -2.461  1.00  0.00           H  
ATOM    118  H50 BCD A   1       0.844  -0.837  -4.623  1.00  0.00           H  
ATOM    119  H51 BCD A   1       3.061  -3.725  -3.649  1.00  0.00           H  
ATOM    120  H52 BCD A   1       1.413  -4.441  -1.285  1.00  0.00           H  
ATOM    121  H53 BCD A   1       2.896  -6.150  -1.180  1.00  0.00           H  
ATOM    122  H54 BCD A   1       1.691  -5.714  -4.034  1.00  0.00           H  
ATOM    123  H55 BCD A   1       0.278  -6.435  -1.580  1.00  0.00           H  
ATOM    124  H56 BCD A   1      -0.684  -5.182  -4.351  1.00  0.00           H  
ATOM    125  H57 BCD A   1       0.723  -2.308  -2.614  1.00  0.00           H  
ATOM    126  H58 BCD A   1       2.340  -0.790  -3.751  1.00  0.00           H  
ATOM    127  H59 BCD A   1       2.286  -2.813  -5.695  1.00  0.00           H  
ATOM    128  H60 BCD A   1      -2.700  -3.550  -4.384  1.00  0.00           H  
ATOM    129  H61 BCD A   1      -1.948  -5.896  -2.425  1.00  0.00           H  
ATOM    130  H62 BCD A   1      -1.454  -3.939  -0.223  1.00  0.00           H  
ATOM    131  H63 BCD A   1      -0.736  -6.571   0.460  1.00  0.00           H  
ATOM    132  H64 BCD A   1      -3.276  -6.401   0.078  1.00  0.00           H  
ATOM    133  H65 BCD A   1      -3.002  -4.338   1.946  1.00  0.00           H  
ATOM    134  H66 BCD A   1      -5.177  -5.142   0.114  1.00  0.00           H  
ATOM    135  H67 BCD A   1      -3.169  -3.013  -2.280  1.00  0.00           H  
ATOM    136  H68 BCD A   1      -4.403  -3.745  -4.372  1.00  0.00           H  
ATOM    137  H69 BCD A   1      -4.224  -5.632  -5.083  1.00  0.00           H  
ATOM    138  H70 BCD A   1      -6.879  -0.978  -1.456  1.00  0.00           H  
ATOM    139  H71 BCD A   1      -6.194  -2.918   0.353  1.00  0.00           H  
ATOM    140  H72 BCD A   1      -4.014  -2.426   2.406  1.00  0.00           H  
ATOM    141  H73 BCD A   1      -5.009  -3.963   3.367  1.00  0.00           H  
ATOM    142  H74 BCD A   1      -7.040  -1.992   2.757  1.00  0.00           H  
ATOM    143  H75 BCD A   1      -4.907  -0.987   4.384  1.00  0.00           H  
ATOM    144  H76 BCD A   1      -6.809   0.444   2.630  1.00  0.00           H  
ATOM    145  H77 BCD A   1      -4.242  -0.602  -0.044  1.00  0.00           H  
ATOM    146  H78 BCD A   1      -5.356  -1.564  -2.171  1.00  0.00           H  
ATOM    147  H79 BCD A   1      -6.104   0.741  -2.454  1.00  0.00           H  
ATOM    148  N    CB B   2      -1.053   2.118  -4.827  1.00  0.00           N  
ATOM    149  C    CB B   2      -0.322   3.045  -5.572  1.00  0.00           C  
ATOM    150  O    CB B   2      -0.068   4.060  -4.962  1.00  0.00           O  
ATOM    151  C1   CB B   2      -1.229   2.422  -3.391  1.00  0.00           C  
ATOM    152  N1   CB B   2      -0.611   1.581  -1.523  1.00  0.00           N  
ATOM    153  O1   CB B   2       1.092   2.935  -2.494  1.00  0.00           O  
ATOM    154  S1   CB B   2       2.618   5.423  -7.917  1.00  0.00           S  
ATOM    155  C2   CB B   2      -1.753   1.280  -2.421  1.00  0.00           C  
ATOM    156  N2   CB B   2       0.836  -3.240   2.770  1.00  0.00           N  
ATOM    157  O2   CB B   2      -1.361  -2.665   3.438  1.00  0.00           O  
ATOM    158  C3   CB B   2      -1.752  -1.040  -1.414  1.00  0.00           C  
ATOM    159  N3   CB B   2       2.207  -6.410   4.314  1.00  0.00           N  
ATOM    160  O3   CB B   2       0.100   1.363   2.008  1.00  0.00           O  
ATOM    161  C4   CB B   2      -1.130  -0.234  -0.217  1.00  0.00           C  
ATOM    162  N4   CB B   2      -0.419   1.633  -7.405  1.00  0.00           N  
ATOM    163  O4   CB B   2       0.717   2.899   0.583  1.00  0.00           O  
ATOM    164  C5   CB B   2       0.016   2.400  -2.437  1.00  0.00           C  
ATOM    165  N5   CB B   2       1.478   3.401  -8.969  1.00  0.00           N  
ATOM    166  O5   CB B   2       0.321   0.521  -6.918  1.00  0.00           O  
ATOM    167  C6   CB B   2      -0.517   0.983  -0.264  1.00  0.00           C  
ATOM    168  N6   CB B   2       1.562   4.600  -7.034  1.00  0.00           N  
ATOM    169  C7   CB B   2      -1.240  -0.920   1.018  1.00  0.00           C  
ATOM    170  N7   CB B   2       2.866   4.298 -10.574  1.00  0.00           N  
ATOM    171  C8   CB B   2      -0.288  -1.739   1.459  1.00  0.00           C  
ATOM    172  C9   CB B   2       1.039  -1.928   0.754  1.00  0.00           C  
ATOM    173  C10  CB B   2      -0.389  -2.557   2.674  1.00  0.00           C  
ATOM    174  C11  CB B   2       1.705  -2.995   1.653  1.00  0.00           C  
ATOM    175  C12  CB B   2       1.150  -4.329   3.750  1.00  0.00           C  
ATOM    176  C13  CB B   2       2.344  -3.975   4.666  1.00  0.00           C  
ATOM    177  C14  CB B   2       1.445  -5.696   3.198  1.00  0.00           C  
ATOM    178  C15  CB B   2       2.831  -5.392   5.187  1.00  0.00           C  
ATOM    179  C16  CB B   2       0.114   1.752   0.855  1.00  0.00           C  
ATOM    180  C17  CB B   2      -0.003   2.775  -6.991  1.00  0.00           C  
ATOM    181  C18  CB B   2       1.007   3.602  -7.705  1.00  0.00           C  
ATOM    182  C19  CB B   2       2.329   4.349  -9.287  1.00  0.00           C  
ATOM    183  S    CB B   2      -1.352  -0.425  -2.967  1.00  0.00           S  
ATOM    184  H    CB B   2      -1.169   1.180  -5.169  1.00  0.00           H  
ATOM    185  HA   CB B   2      -1.815   3.342  -3.375  1.00  0.00           H  
ATOM    186  H1   CB B   2       2.875  -7.150   4.036  1.00  0.00           H  
ATOM    187  H2   CB B   2       1.429  -6.913   4.763  1.00  0.00           H  
ATOM    188  H3   CB B   2       0.976   3.370   1.395  1.00  0.00           H  
ATOM    189  H4   CB B   2       2.681   3.428 -11.045  1.00  0.00           H  
ATOM    190  H5   CB B   2       3.488   5.029 -10.891  1.00  0.00           H  
ATOM    191  H6   CB B   2      -0.197  -0.296  -7.023  1.00  0.00           H  
ATOM    192  H7   CB B   2      -2.763   1.489  -2.036  1.00  0.00           H  
ATOM    193  H8   CB B   2      -1.433  -2.089  -1.330  1.00  0.00           H  
ATOM    194  H9   CB B   2      -2.849  -0.979  -1.308  1.00  0.00           H  
ATOM    195  H10  CB B   2      -2.114  -0.757   1.642  1.00  0.00           H  
ATOM    196  H11  CB B   2       0.907  -2.225  -0.285  1.00  0.00           H  
ATOM    197  H12  CB B   2       1.659  -1.027   0.655  1.00  0.00           H  
ATOM    198  H13  CB B   2       2.691  -2.676   2.013  1.00  0.00           H  
ATOM    199  H14  CB B   2       1.917  -3.887   1.057  1.00  0.00           H  
ATOM    200  H15  CB B   2       0.376  -4.434   4.486  1.00  0.00           H  
ATOM    201  H16  CB B   2       3.076  -3.598   3.941  1.00  0.00           H  
ATOM    202  H17  CB B   2       2.022  -3.235   5.393  1.00  0.00           H  
ATOM    203  H18  CB B   2       2.041  -5.632   2.277  1.00  0.00           H  
ATOM    204  H19  CB B   2       0.471  -6.157   3.052  1.00  0.00           H  
ATOM    205  H20  CB B   2       2.576  -5.597   6.225  1.00  0.00           H  
ATOM    206  H21  CB B   2       3.927  -5.328   5.018  1.00  0.00           H  
END
