# Supplementary material for: Investigation of the Affinity of Ceftobiprole for Selected Cyclodextrins Using Molecular Dynamics Simulations and HPLC
Source: Int J Mol Sci. 2023 Nov 23;24(23):16644. doi: 10.3390/ijms242316644 (PMC10706467; doi:10.3390/ijms242316644)
Supplement: Supplementary file 1 [file ijms-24-16644-s001.zip › central_structures_PDB/CBp-HCD_1.pdb]

ATOM      1  O10 HCD A   1      -8.524   4.618   0.051  1.00  0.00           O  
ATOM      2 C011 HCD A   1      -6.986   2.750  -0.411  1.00  0.00           C  
ATOM      3  C11 HCD A   1      -4.634   1.180   2.686  1.00  0.00           C  
ATOM      4  O11 HCD A   1      -4.398  -0.104   2.071  1.00  0.00           O  
ATOM      5 C012 HCD A   1      -8.429   3.244  -0.166  1.00  0.00           C  
ATOM      6  C12 HCD A   1      -4.040   1.178   4.135  1.00  0.00           C  
ATOM      7 C013 HCD A   1      -9.447   2.803  -1.312  1.00  0.00           C  
ATOM      8  O13 HCD A   1      -4.854   0.420   5.015  1.00  0.00           O  
ATOM      9  C14 HCD A   1      -3.778   2.639   4.731  1.00  0.00           C  
ATOM     10  O15 HCD A   1      -2.870   2.495   5.878  1.00  0.00           O  
ATOM     11  C16 HCD A   1      -3.110   3.630   3.742  1.00  0.00           C  
ATOM     12  O16 HCD A   1      -3.936   3.516   2.566  1.00  0.00           O  
ATOM     13  C17 HCD A   1      -4.044   2.265   1.838  1.00  0.00           C  
ATOM     14  C18 HCD A   1      -4.831   2.413   0.497  1.00  0.00           C  
ATOM     15  O19 HCD A   1      -6.225   2.582   0.768  1.00  0.00           O  
ATOM     16  C21 HCD A   1      -0.650   4.078   3.601  1.00  0.00           C  
ATOM     17  O21 HCD A   1      -1.762   3.121   3.454  1.00  0.00           O  
ATOM     18  C22 HCD A   1       0.479   3.208   4.192  1.00  0.00           C  
ATOM     19  O23 HCD A   1       0.113   2.655   5.478  1.00  0.00           O  
ATOM     20  C24 HCD A   1       1.837   3.915   4.335  1.00  0.00           C  
ATOM     21  O25 HCD A   1       2.850   3.051   4.868  1.00  0.00           O  
ATOM     22  C26 HCD A   1       2.207   4.271   2.843  1.00  0.00           C  
ATOM     23  O26 HCD A   1       1.170   5.080   2.265  1.00  0.00           O  
ATOM     24  C27 HCD A   1      -0.155   4.519   2.168  1.00  0.00           C  
ATOM     25  C28 HCD A   1      -1.046   5.669   1.607  1.00  0.00           C  
ATOM     26  O29 HCD A   1      -0.618   5.905   0.277  1.00  0.00           O  
ATOM     27  O30 HCD A   1       7.589   5.519   3.246  1.00  0.00           O  
ATOM     28 C031 HCD A   1       5.913   6.100   1.530  1.00  0.00           C  
ATOM     29  C31 HCD A   1       3.611   2.497   1.859  1.00  0.00           C  
ATOM     30  O31 HCD A   1       2.259   3.115   1.918  1.00  0.00           O  
ATOM     31 C032 HCD A   1       6.612   6.523   2.807  1.00  0.00           C  
ATOM     32  C32 HCD A   1       3.579   0.945   1.947  1.00  0.00           C  
ATOM     33 C033 HCD A   1       5.645   6.807   3.971  1.00  0.00           C  
ATOM     34  O33 HCD A   1       3.216   0.549   3.191  1.00  0.00           O  
ATOM     35  C34 HCD A   1       4.871   0.216   1.557  1.00  0.00           C  
ATOM     36  O35 HCD A   1       4.604  -1.214   1.532  1.00  0.00           O  
ATOM     37  C36 HCD A   1       5.401   0.729   0.190  1.00  0.00           C  
ATOM     38  O36 HCD A   1       5.456   2.198   0.211  1.00  0.00           O  
ATOM     39  C37 HCD A   1       4.227   2.877   0.518  1.00  0.00           C  
ATOM     40  C38 HCD A   1       4.653   4.324   0.327  1.00  0.00           C  
ATOM     41  O39 HCD A   1       5.201   4.796   1.605  1.00  0.00           O  
ATOM     42  C41 HCD A   1       5.036  -0.227  -1.985  1.00  0.00           C  
ATOM     43  O41 HCD A   1       4.486   0.492  -0.891  1.00  0.00           O  
ATOM     44  C42 HCD A   1       4.513  -1.703  -1.970  1.00  0.00           C  
ATOM     45  O43 HCD A   1       5.012  -2.542  -0.928  1.00  0.00           O  
ATOM     46  C44 HCD A   1       4.873  -2.398  -3.356  1.00  0.00           C  
ATOM     47  O45 HCD A   1       4.500  -3.794  -3.326  1.00  0.00           O  
ATOM     48  C46 HCD A   1       4.184  -1.668  -4.504  1.00  0.00           C  
ATOM     49  O46 HCD A   1       4.821  -0.394  -4.423  1.00  0.00           O  
ATOM     50  C47 HCD A   1       4.585   0.521  -3.266  1.00  0.00           C  
ATOM     51  C48 HCD A   1       5.405   1.790  -3.468  1.00  0.00           C  
ATOM     52  O49 HCD A   1       5.145   2.373  -4.788  1.00  0.00           O  
ATOM     53  O50 HCD A   1       1.725   1.325  -9.442  1.00  0.00           O  
ATOM     54 C051 HCD A   1       1.931   1.809  -7.035  1.00  0.00           C  
ATOM     55  C51 HCD A   1       1.718  -1.944  -5.111  1.00  0.00           C  
ATOM     56  O51 HCD A   1       2.783  -1.434  -4.194  1.00  0.00           O  
ATOM     57 C052 HCD A   1       2.646   1.499  -8.420  1.00  0.00           C  
ATOM     58  C52 HCD A   1       1.395  -3.426  -4.793  1.00  0.00           C  
ATOM     59 C053 HCD A   1       3.531   2.700  -8.798  1.00  0.00           C  
ATOM     60  O53 HCD A   1       2.506  -4.246  -5.105  1.00  0.00           O  
ATOM     61  C54 HCD A   1       0.301  -3.804  -5.883  1.00  0.00           C  
ATOM     62  O55 HCD A   1      -0.144  -5.156  -5.973  1.00  0.00           O  
ATOM     63  C56 HCD A   1      -0.937  -2.914  -5.733  1.00  0.00           C  
ATOM     64  O56 HCD A   1      -0.532  -1.545  -5.951  1.00  0.00           O  
ATOM     65  C57 HCD A   1       0.468  -0.984  -4.961  1.00  0.00           C  
ATOM     66  C58 HCD A   1       0.812   0.448  -5.277  1.00  0.00           C  
ATOM     67  O59 HCD A   1       1.444   0.525  -6.616  1.00  0.00           O  
ATOM     68  C61 HCD A   1      -2.534  -3.855  -4.057  1.00  0.00           C  
ATOM     69  O61 HCD A   1      -1.403  -3.025  -4.353  1.00  0.00           O  
ATOM     70  C62 HCD A   1      -2.169  -4.785  -2.860  1.00  0.00           C  
ATOM     71  O63 HCD A   1      -1.430  -5.950  -3.339  1.00  0.00           O  
ATOM     72  C64 HCD A   1      -3.448  -5.360  -2.185  1.00  0.00           C  
ATOM     73  O65 HCD A   1      -3.228  -6.078  -0.998  1.00  0.00           O  
ATOM     74  C66 HCD A   1      -4.535  -4.224  -1.979  1.00  0.00           C  
ATOM     75  O66 HCD A   1      -4.795  -3.583  -3.282  1.00  0.00           O  
ATOM     76  C67 HCD A   1      -3.695  -2.896  -3.815  1.00  0.00           C  
ATOM     77  C68 HCD A   1      -4.249  -2.263  -5.150  1.00  0.00           C  
ATOM     78  O69 HCD A   1      -5.067  -1.204  -4.879  1.00  0.00           O  
ATOM     79  O70 HCD A   1      -8.746  -5.149  -2.156  1.00  0.00           O  
ATOM     80 C071 HCD A   1      -8.471  -2.646  -2.254  1.00  0.00           C  
ATOM     81  C71 HCD A   1      -4.834  -2.801  -0.035  1.00  0.00           C  
ATOM     82  O71 HCD A   1      -3.942  -3.233  -1.067  1.00  0.00           O  
ATOM     83 C072 HCD A   1      -9.441  -3.847  -2.130  1.00  0.00           C  
ATOM     84  C72 HCD A   1      -4.020  -2.965   1.271  1.00  0.00           C  
ATOM     85 C073 HCD A   1     -10.497  -3.916  -3.278  1.00  0.00           C  
ATOM     86  O73 HCD A   1      -3.493  -4.293   1.371  1.00  0.00           O  
ATOM     87  C74 HCD A   1      -4.880  -2.541   2.532  1.00  0.00           C  
ATOM     88  O75 HCD A   1      -4.177  -2.624   3.748  1.00  0.00           O  
ATOM     89  C76 HCD A   1      -5.458  -1.080   2.251  1.00  0.00           C  
ATOM     90  O76 HCD A   1      -6.199  -1.010   1.058  1.00  0.00           O  
ATOM     91  C77 HCD A   1      -5.564  -1.392  -0.236  1.00  0.00           C  
ATOM     92  C78 HCD A   1      -6.615  -1.377  -1.323  1.00  0.00           C  
ATOM     93  O79 HCD A   1      -7.601  -2.445  -1.132  1.00  0.00           O  
ATOM     94  H10 HCD A   1      -4.685   1.463  -0.048  1.00  0.00           H  
ATOM     95  H11 HCD A   1      -5.729   1.251   2.703  1.00  0.00           H  
ATOM     96  H12 HCD A   1      -3.020   0.798   4.007  1.00  0.00           H  
ATOM     97  H13 HCD A   1      -4.436   0.405   5.903  1.00  0.00           H  
ATOM     98  H14 HCD A   1      -4.713   3.038   5.116  1.00  0.00           H  
ATOM     99  H15 HCD A   1      -1.996   2.302   5.525  1.00  0.00           H  
ATOM    100  H16 HCD A   1      -3.199   4.669   4.060  1.00  0.00           H  
ATOM    101  H17 HCD A   1      -2.997   2.039   1.604  1.00  0.00           H  
ATOM    102  H18 HCD A   1      -4.432   3.253  -0.089  1.00  0.00           H  
ATOM    103  H20 HCD A   1      -2.052   5.228   1.614  1.00  0.00           H  
ATOM    104  H21 HCD A   1      -0.944   4.904   4.247  1.00  0.00           H  
ATOM    105  H22 HCD A   1       0.711   2.313   3.615  1.00  0.00           H  
ATOM    106  H23 HCD A   1       0.143   3.372   6.129  1.00  0.00           H  
ATOM    107  H24 HCD A   1       1.777   4.840   4.929  1.00  0.00           H  
ATOM    108  H25 HCD A   1       2.722   2.250   4.328  1.00  0.00           H  
ATOM    109  H26 HCD A   1       3.208   4.701   2.684  1.00  0.00           H  
ATOM    110  H27 HCD A   1      -0.181   3.701   1.433  1.00  0.00           H  
ATOM    111  H28 HCD A   1      -0.967   6.596   2.187  1.00  0.00           H  
ATOM    112  H29 HCD A   1      -1.271   6.513  -0.121  1.00  0.00           H  
ATOM    113  H30 HCD A   1       3.734   4.899   0.185  1.00  0.00           H  
ATOM    114  H31 HCD A   1       4.313   2.821   2.628  1.00  0.00           H  
ATOM    115  H32 HCD A   1       2.840   0.587   1.208  1.00  0.00           H  
ATOM    116  H33 HCD A   1       3.595  -0.322   3.412  1.00  0.00           H  
ATOM    117  H34 HCD A   1       5.602   0.313   2.367  1.00  0.00           H  
ATOM    118  H35 HCD A   1       4.312  -1.551   2.381  1.00  0.00           H  
ATOM    119  H36 HCD A   1       6.382   0.319  -0.029  1.00  0.00           H  
ATOM    120  H37 HCD A   1       3.396   2.737  -0.196  1.00  0.00           H  
ATOM    121  H38 HCD A   1       5.332   4.511  -0.508  1.00  0.00           H  
ATOM    122  H40 HCD A   1       6.466   1.523  -3.363  1.00  0.00           H  
ATOM    123  H41 HCD A   1       6.135  -0.244  -1.945  1.00  0.00           H  
ATOM    124  H42 HCD A   1       3.427  -1.615  -1.851  1.00  0.00           H  
ATOM    125  H43 HCD A   1       4.752  -2.230  -0.034  1.00  0.00           H  
ATOM    126  H44 HCD A   1       5.967  -2.406  -3.476  1.00  0.00           H  
ATOM    127  H45 HCD A   1       5.124  -4.327  -2.805  1.00  0.00           H  
ATOM    128  H46 HCD A   1       4.335  -2.219  -5.427  1.00  0.00           H  
ATOM    129  H47 HCD A   1       3.528   0.739  -3.134  1.00  0.00           H  
ATOM    130  H48 HCD A   1       5.161   2.475  -2.651  1.00  0.00           H  
ATOM    131  H49 HCD A   1       5.155   1.585  -5.350  1.00  0.00           H  
ATOM    132  H50 HCD A   1      -0.115   1.035  -5.193  1.00  0.00           H  
ATOM    133  H51 HCD A   1       2.078  -1.846  -6.137  1.00  0.00           H  
ATOM    134  H52 HCD A   1       1.057  -3.535  -3.750  1.00  0.00           H  
ATOM    135  H53 HCD A   1       3.161  -4.022  -4.425  1.00  0.00           H  
ATOM    136  H54 HCD A   1       0.766  -3.474  -6.821  1.00  0.00           H  
ATOM    137  H55 HCD A   1      -0.656  -5.495  -5.204  1.00  0.00           H  
ATOM    138  H56 HCD A   1      -1.669  -3.200  -6.484  1.00  0.00           H  
ATOM    139  H57 HCD A   1       0.036  -1.139  -3.964  1.00  0.00           H  
ATOM    140  H58 HCD A   1       1.528   0.729  -4.484  1.00  0.00           H  
ATOM    141  H60 HCD A   1      -4.860  -3.102  -5.495  1.00  0.00           H  
ATOM    142  H61 HCD A   1      -2.812  -4.433  -4.950  1.00  0.00           H  
ATOM    143  H62 HCD A   1      -1.504  -4.294  -2.138  1.00  0.00           H  
ATOM    144  H63 HCD A   1      -0.555  -6.053  -2.943  1.00  0.00           H  
ATOM    145  H64 HCD A   1      -3.794  -6.194  -2.798  1.00  0.00           H  
ATOM    146  H65 HCD A   1      -2.532  -6.745  -1.098  1.00  0.00           H  
ATOM    147  H66 HCD A   1      -5.448  -4.735  -1.646  1.00  0.00           H  
ATOM    148  H67 HCD A   1      -3.446  -1.985  -3.253  1.00  0.00           H  
ATOM    149  H68 HCD A   1      -3.449  -2.020  -5.859  1.00  0.00           H  
ATOM    150  H69 HCD A   1      -5.943  -1.416  -5.252  1.00  0.00           H  
ATOM    151  H70 HCD A   1      -6.153  -1.598  -2.287  1.00  0.00           H  
ATOM    152  H71 HCD A   1      -5.606  -3.581   0.039  1.00  0.00           H  
ATOM    153  H72 HCD A   1      -3.300  -2.164   1.185  1.00  0.00           H  
ATOM    154  H73 HCD A   1      -3.207  -4.452   0.462  1.00  0.00           H  
ATOM    155  H74 HCD A   1      -5.681  -3.301   2.520  1.00  0.00           H  
ATOM    156  H75 HCD A   1      -4.409  -3.512   4.078  1.00  0.00           H  
ATOM    157  H76 HCD A   1      -6.095  -0.784   3.090  1.00  0.00           H  
ATOM    158  H77 HCD A   1      -4.867  -0.565  -0.448  1.00  0.00           H  
ATOM    159  H78 HCD A   1      -7.165  -0.432  -1.417  1.00  0.00           H  
ATOM    160 H011 HCD A   1      -7.165   1.821  -0.981  1.00  0.00           H  
ATOM    161 H012 HCD A   1      -6.586   3.493  -1.110  1.00  0.00           H  
ATOM    162 H013 HCD A   1      -8.795   2.711   0.717  1.00  0.00           H  
ATOM    163 H014 HCD A   1      -8.258   4.831   0.961  1.00  0.00           H  
ATOM    164 H015 HCD A   1      -9.379   3.527  -2.122  1.00  0.00           H  
ATOM    165 H016 HCD A   1     -10.438   2.871  -0.850  1.00  0.00           H  
ATOM    166 H017 HCD A   1      -9.351   1.810  -1.756  1.00  0.00           H  
ATOM    167 H031 HCD A   1       6.582   6.080   0.661  1.00  0.00           H  
ATOM    168 H032 HCD A   1       5.083   6.814   1.406  1.00  0.00           H  
ATOM    169 H033 HCD A   1       7.133   7.417   2.449  1.00  0.00           H  
ATOM    170 H034 HCD A   1       7.262   4.702   2.825  1.00  0.00           H  
ATOM    171 H035 HCD A   1       6.168   7.335   4.793  1.00  0.00           H  
ATOM    172 H036 HCD A   1       4.961   7.584   3.597  1.00  0.00           H  
ATOM    173 H037 HCD A   1       5.004   5.974   4.238  1.00  0.00           H  
ATOM    174 H051 HCD A   1       2.583   2.201  -6.253  1.00  0.00           H  
ATOM    175 H052 HCD A   1       1.091   2.504  -7.170  1.00  0.00           H  
ATOM    176 H053 HCD A   1       3.233   0.588  -8.346  1.00  0.00           H  
ATOM    177 H054 HCD A   1       1.137   0.580  -9.231  1.00  0.00           H  
ATOM    178 H055 HCD A   1       2.908   3.615  -8.817  1.00  0.00           H  
ATOM    179 H056 HCD A   1       3.895   2.566  -9.822  1.00  0.00           H  
ATOM    180 H057 HCD A   1       4.425   2.781  -8.169  1.00  0.00           H  
ATOM    181 H071 HCD A   1      -7.858  -2.928  -3.129  1.00  0.00           H  
ATOM    182 H072 HCD A   1      -9.017  -1.705  -2.409  1.00  0.00           H  
ATOM    183 H073 HCD A   1      -9.973  -3.766  -1.176  1.00  0.00           H  
ATOM    184 H074 HCD A   1      -9.234  -5.676  -1.493  1.00  0.00           H  
ATOM    185 H075 HCD A   1     -11.162  -4.792  -3.156  1.00  0.00           H  
ATOM    186 H076 HCD A   1     -11.081  -2.998  -3.321  1.00  0.00           H  
ATOM    187 H077 HCD A   1      -9.962  -4.100  -4.215  1.00  0.00           H  
ATOM    188  N    CB B   2       2.369  -3.660   4.607  1.00  0.00           N  
ATOM    189  C    CB B   2       3.259  -2.567   4.782  1.00  0.00           C  
ATOM    190  O    CB B   2       3.714  -1.901   3.805  1.00  0.00           O  
ATOM    191  C1   CB B   2       1.482  -3.786   3.526  1.00  0.00           C  
ATOM    192  N1   CB B   2       0.964  -2.783   1.716  1.00  0.00           N  
ATOM    193  O1   CB B   2       2.988  -3.969   1.319  1.00  0.00           O  
ATOM    194  S1   CB B   2       6.837  -0.116   6.696  1.00  0.00           S  
ATOM    195  C2   CB B   2       0.284  -2.882   3.067  1.00  0.00           C  
ATOM    196  N2   CB B   2      -0.420   2.285  -2.410  1.00  0.00           N  
ATOM    197  O2   CB B   2      -2.535   1.399  -2.123  1.00  0.00           O  
ATOM    198  C3   CB B   2      -1.007  -0.763   2.300  1.00  0.00           C  
ATOM    199  N3   CB B   2      -0.222   5.737  -2.699  1.00  0.00           N  
ATOM    200  O3   CB B   2       0.442  -1.991  -1.831  1.00  0.00           O  
ATOM    201  C4   CB B   2      -0.587  -1.218   0.856  1.00  0.00           C  
ATOM    202  N4   CB B   2       3.523  -3.264   7.040  1.00  0.00           N  
ATOM    203  O4   CB B   2       0.998  -3.977  -1.044  1.00  0.00           O  
ATOM    204  C5   CB B   2       2.024  -3.588   2.018  1.00  0.00           C  
ATOM    205  N5   CB B   2       4.379  -0.010   5.932  1.00  0.00           N  
ATOM    206  O5   CB B   2       3.212  -2.931   8.336  1.00  0.00           O  
ATOM    207  C6   CB B   2       0.346  -2.142   0.560  1.00  0.00           C  
ATOM    208  N6   CB B   2       5.950  -1.420   6.930  1.00  0.00           N  
ATOM    209  C7   CB B   2      -1.339  -0.470  -0.111  1.00  0.00           C  
ATOM    210  N7   CB B   2       5.316   2.099   5.963  1.00  0.00           N  
ATOM    211  C8   CB B   2      -0.744   0.547  -0.817  1.00  0.00           C  
ATOM    212  C9   CB B   2       0.714   1.075  -0.605  1.00  0.00           C  
ATOM    213  C10  CB B   2      -1.353   1.414  -1.845  1.00  0.00           C  
ATOM    214  C11  CB B   2       0.818   2.204  -1.592  1.00  0.00           C  
ATOM    215  C12  CB B   2      -0.817   3.386  -3.279  1.00  0.00           C  
ATOM    216  C13  CB B   2       0.295   3.885  -4.251  1.00  0.00           C  
ATOM    217  C14  CB B   2      -1.159   4.560  -2.434  1.00  0.00           C  
ATOM    218  C15  CB B   2       0.283   5.415  -4.074  1.00  0.00           C  
ATOM    219  C16  CB B   2       0.690  -2.633  -0.850  1.00  0.00           C  
ATOM    220  C17  CB B   2       3.794  -2.322   6.186  1.00  0.00           C  
ATOM    221  C18  CB B   2       4.802  -1.282   6.312  1.00  0.00           C  
ATOM    222  C19  CB B   2       5.399   0.758   6.136  1.00  0.00           C  
ATOM    223  S    CB B   2       0.249  -1.159   3.554  1.00  0.00           S  
ATOM    224  H    CB B   2       2.081  -4.092   5.484  1.00  0.00           H  
ATOM    225  HA   CB B   2       1.114  -4.813   3.580  1.00  0.00           H  
ATOM    226  H1   CB B   2       0.521   5.687  -2.000  1.00  0.00           H  
ATOM    227  H2   CB B   2      -0.705   6.652  -2.630  1.00  0.00           H  
ATOM    228  H3   CB B   2       1.003  -4.359  -0.140  1.00  0.00           H  
ATOM    229  H4   CB B   2       4.568   2.478   5.375  1.00  0.00           H  
ATOM    230  H5   CB B   2       6.127   2.685   5.831  1.00  0.00           H  
ATOM    231  H6   CB B   2       3.033  -3.766   8.810  1.00  0.00           H  
ATOM    232  H7   CB B   2      -0.663  -3.403   3.150  1.00  0.00           H  
ATOM    233  H8   CB B   2      -1.908  -1.331   2.534  1.00  0.00           H  
ATOM    234  H9   CB B   2      -1.175   0.330   2.338  1.00  0.00           H  
ATOM    235  H10  CB B   2      -2.385  -0.719  -0.280  1.00  0.00           H  
ATOM    236  H11  CB B   2       1.467   0.358  -0.960  1.00  0.00           H  
ATOM    237  H12  CB B   2       0.943   1.292   0.441  1.00  0.00           H  
ATOM    238  H13  CB B   2       0.982   3.137  -1.060  1.00  0.00           H  
ATOM    239  H14  CB B   2       1.696   1.984  -2.212  1.00  0.00           H  
ATOM    240  H15  CB B   2      -1.652   3.010  -3.879  1.00  0.00           H  
ATOM    241  H16  CB B   2       0.007   3.647  -5.283  1.00  0.00           H  
ATOM    242  H17  CB B   2       1.266   3.417  -4.071  1.00  0.00           H  
ATOM    243  H18  CB B   2      -2.182   4.871  -2.567  1.00  0.00           H  
ATOM    244  H19  CB B   2      -1.131   4.310  -1.374  1.00  0.00           H  
ATOM    245  H20  CB B   2       1.297   5.791  -4.211  1.00  0.00           H  
ATOM    246  H21  CB B   2      -0.438   5.810  -4.794  1.00  0.00           H  
END
