# Supplementary material for: Investigation of the Affinity of Ceftobiprole for Selected Cyclodextrins Using Molecular Dynamics Simulations and HPLC
Source: Int J Mol Sci. 2023 Nov 23;24(23):16644. doi: 10.3390/ijms242316644 (PMC10706467; doi:10.3390/ijms242316644)
Supplement: Supplementary file 1 [file ijms-24-16644-s001.zip › central_structures_PDB/CBp-HCD_2.pdb]

ATOM      1  O10 HCD A   1      -7.448   2.547   0.427  1.00  0.00           O  
ATOM      2 C011 HCD A   1      -5.511   2.092  -0.947  1.00  0.00           C  
ATOM      3  C11 HCD A   1      -3.645   0.860   2.637  1.00  0.00           C  
ATOM      4  O11 HCD A   1      -3.535  -0.522   2.182  1.00  0.00           O  
ATOM      5 C012 HCD A   1      -6.885   2.867  -0.863  1.00  0.00           C  
ATOM      6  C12 HCD A   1      -3.192   0.956   4.142  1.00  0.00           C  
ATOM      7 C013 HCD A   1      -6.784   4.374  -0.922  1.00  0.00           C  
ATOM      8  O13 HCD A   1      -4.031   0.124   4.954  1.00  0.00           O  
ATOM      9  C14 HCD A   1      -3.265   2.394   4.655  1.00  0.00           C  
ATOM     10  O15 HCD A   1      -2.711   2.336   5.990  1.00  0.00           O  
ATOM     11  C16 HCD A   1      -2.399   3.328   3.658  1.00  0.00           C  
ATOM     12  O16 HCD A   1      -2.895   3.239   2.322  1.00  0.00           O  
ATOM     13  C17 HCD A   1      -2.762   1.830   1.739  1.00  0.00           C  
ATOM     14  C18 HCD A   1      -3.308   1.945   0.311  1.00  0.00           C  
ATOM     15  O19 HCD A   1      -4.728   2.308   0.237  1.00  0.00           O  
ATOM     16  C21 HCD A   1      -0.019   3.607   4.296  1.00  0.00           C  
ATOM     17  O21 HCD A   1      -1.089   2.796   3.690  1.00  0.00           O  
ATOM     18  C22 HCD A   1       0.751   2.622   5.174  1.00  0.00           C  
ATOM     19  O23 HCD A   1      -0.050   2.467   6.400  1.00  0.00           O  
ATOM     20  C24 HCD A   1       2.203   3.115   5.463  1.00  0.00           C  
ATOM     21  O25 HCD A   1       2.940   2.066   6.113  1.00  0.00           O  
ATOM     22  C26 HCD A   1       2.900   3.717   4.261  1.00  0.00           C  
ATOM     23  O26 HCD A   1       2.116   4.705   3.624  1.00  0.00           O  
ATOM     24  C27 HCD A   1       0.777   4.208   3.146  1.00  0.00           C  
ATOM     25  C28 HCD A   1       0.154   5.391   2.451  1.00  0.00           C  
ATOM     26  O29 HCD A   1      -0.223   6.385   3.382  1.00  0.00           O  
ATOM     27  O30 HCD A   1       6.546   5.569   5.678  1.00  0.00           O  
ATOM     28 C031 HCD A   1       5.901   6.119   3.324  1.00  0.00           C  
ATOM     29  C31 HCD A   1       4.360   2.167   3.128  1.00  0.00           C  
ATOM     30  O31 HCD A   1       3.050   2.678   3.258  1.00  0.00           O  
ATOM     31 C032 HCD A   1       6.781   6.381   4.517  1.00  0.00           C  
ATOM     32  C32 HCD A   1       4.385   0.573   3.114  1.00  0.00           C  
ATOM     33 C033 HCD A   1       6.637   7.858   4.886  1.00  0.00           C  
ATOM     34  O33 HCD A   1       3.925   0.198   4.398  1.00  0.00           O  
ATOM     35  C34 HCD A   1       5.779   0.083   2.714  1.00  0.00           C  
ATOM     36  O35 HCD A   1       5.984  -1.315   2.642  1.00  0.00           O  
ATOM     37  C36 HCD A   1       6.270   0.800   1.432  1.00  0.00           C  
ATOM     38  O36 HCD A   1       6.323   2.216   1.597  1.00  0.00           O  
ATOM     39  C37 HCD A   1       4.998   2.764   1.875  1.00  0.00           C  
ATOM     40  C38 HCD A   1       5.198   4.289   1.887  1.00  0.00           C  
ATOM     41  O39 HCD A   1       5.920   4.692   3.060  1.00  0.00           O  
ATOM     42  C41 HCD A   1       5.898   0.169  -0.955  1.00  0.00           C  
ATOM     43  O41 HCD A   1       5.353   0.453   0.343  1.00  0.00           O  
ATOM     44  C42 HCD A   1       6.398  -1.336  -0.905  1.00  0.00           C  
ATOM     45  O43 HCD A   1       7.644  -1.415  -0.238  1.00  0.00           O  
ATOM     46  C44 HCD A   1       6.546  -1.857  -2.327  1.00  0.00           C  
ATOM     47  O45 HCD A   1       6.861  -3.255  -2.337  1.00  0.00           O  
ATOM     48  C46 HCD A   1       5.241  -1.576  -3.086  1.00  0.00           C  
ATOM     49  O46 HCD A   1       5.109  -0.168  -3.264  1.00  0.00           O  
ATOM     50  C47 HCD A   1       4.765   0.503  -2.034  1.00  0.00           C  
ATOM     51  C48 HCD A   1       4.925   2.047  -2.184  1.00  0.00           C  
ATOM     52  O49 HCD A   1       3.682   2.571  -2.605  1.00  0.00           O  
ATOM     53  O50 HCD A   1       0.550  -3.654  -7.644  1.00  0.00           O  
ATOM     54 C051 HCD A   1       1.257  -1.492  -6.926  1.00  0.00           C  
ATOM     55  C51 HCD A   1       3.607  -3.619  -3.135  1.00  0.00           C  
ATOM     56  O51 HCD A   1       4.028  -2.262  -2.560  1.00  0.00           O  
ATOM     57 C052 HCD A   1       1.358  -2.539  -8.030  1.00  0.00           C  
ATOM     58  C52 HCD A   1       3.598  -4.720  -1.985  1.00  0.00           C  
ATOM     59 C053 HCD A   1       0.977  -2.127  -9.481  1.00  0.00           C  
ATOM     60  O53 HCD A   1       4.890  -4.854  -1.444  1.00  0.00           O  
ATOM     61  C54 HCD A   1       2.987  -6.058  -2.575  1.00  0.00           C  
ATOM     62  O55 HCD A   1       2.986  -7.075  -1.548  1.00  0.00           O  
ATOM     63  C56 HCD A   1       1.635  -5.858  -3.310  1.00  0.00           C  
ATOM     64  O56 HCD A   1       1.922  -4.937  -4.366  1.00  0.00           O  
ATOM     65  C57 HCD A   1       2.284  -3.553  -3.963  1.00  0.00           C  
ATOM     66  C58 HCD A   1       2.583  -2.620  -5.170  1.00  0.00           C  
ATOM     67  O59 HCD A   1       1.229  -2.111  -5.571  1.00  0.00           O  
ATOM     68  C61 HCD A   1      -0.357  -5.903  -1.870  1.00  0.00           C  
ATOM     69  O61 HCD A   1       0.784  -5.179  -2.370  1.00  0.00           O  
ATOM     70  C62 HCD A   1      -0.201  -5.861  -0.327  1.00  0.00           C  
ATOM     71  O63 HCD A   1       0.818  -6.714   0.147  1.00  0.00           O  
ATOM     72  C64 HCD A   1      -1.535  -6.396   0.329  1.00  0.00           C  
ATOM     73  O65 HCD A   1      -1.481  -6.295   1.767  1.00  0.00           O  
ATOM     74  C66 HCD A   1      -2.756  -5.654  -0.343  1.00  0.00           C  
ATOM     75  O66 HCD A   1      -2.740  -5.942  -1.770  1.00  0.00           O  
ATOM     76  C67 HCD A   1      -1.703  -5.283  -2.458  1.00  0.00           C  
ATOM     77  C68 HCD A   1      -1.731  -5.657  -3.951  1.00  0.00           C  
ATOM     78  O69 HCD A   1      -2.056  -7.014  -4.254  1.00  0.00           O  
ATOM     79  O70 HCD A   1      -5.226  -5.190  -3.636  1.00  0.00           O  
ATOM     80 C071 HCD A   1      -5.150  -2.864  -3.529  1.00  0.00           C  
ATOM     81  C71 HCD A   1      -3.868  -3.603   0.449  1.00  0.00           C  
ATOM     82  O71 HCD A   1      -2.724  -4.252  -0.037  1.00  0.00           O  
ATOM     83 C072 HCD A   1      -6.052  -4.057  -3.952  1.00  0.00           C  
ATOM     84  C72 HCD A   1      -3.738  -3.660   2.037  1.00  0.00           C  
ATOM     85 C073 HCD A   1      -6.365  -4.148  -5.505  1.00  0.00           C  
ATOM     86  O73 HCD A   1      -4.047  -4.961   2.572  1.00  0.00           O  
ATOM     87  C74 HCD A   1      -4.704  -2.621   2.695  1.00  0.00           C  
ATOM     88  O75 HCD A   1      -4.313  -2.419   4.013  1.00  0.00           O  
ATOM     89  C76 HCD A   1      -4.786  -1.233   1.938  1.00  0.00           C  
ATOM     90  O76 HCD A   1      -4.876  -1.433   0.565  1.00  0.00           O  
ATOM     91  C77 HCD A   1      -3.819  -2.112  -0.021  1.00  0.00           C  
ATOM     92  C78 HCD A   1      -4.042  -2.017  -1.572  1.00  0.00           C  
ATOM     93  O79 HCD A   1      -5.121  -2.864  -2.097  1.00  0.00           O  
ATOM     94  H10 HCD A   1      -3.149   0.973  -0.185  1.00  0.00           H  
ATOM     95  H11 HCD A   1      -4.702   1.146   2.623  1.00  0.00           H  
ATOM     96  H12 HCD A   1      -2.173   0.596   4.280  1.00  0.00           H  
ATOM     97  H13 HCD A   1      -3.896   0.559   5.814  1.00  0.00           H  
ATOM     98  H14 HCD A   1      -4.329   2.654   4.542  1.00  0.00           H  
ATOM     99  H15 HCD A   1      -1.743   2.421   5.892  1.00  0.00           H  
ATOM    100  H16 HCD A   1      -2.449   4.384   3.951  1.00  0.00           H  
ATOM    101  H17 HCD A   1      -1.714   1.539   1.643  1.00  0.00           H  
ATOM    102  H18 HCD A   1      -2.697   2.658  -0.247  1.00  0.00           H  
ATOM    103  H20 HCD A   1       1.010   5.652   1.821  1.00  0.00           H  
ATOM    104  H21 HCD A   1      -0.421   4.375   4.969  1.00  0.00           H  
ATOM    105  H22 HCD A   1       0.800   1.653   4.636  1.00  0.00           H  
ATOM    106  H23 HCD A   1       0.183   1.573   6.702  1.00  0.00           H  
ATOM    107  H24 HCD A   1       2.117   3.978   6.116  1.00  0.00           H  
ATOM    108  H25 HCD A   1       3.194   1.430   5.431  1.00  0.00           H  
ATOM    109  H26 HCD A   1       3.865   4.117   4.597  1.00  0.00           H  
ATOM    110  H27 HCD A   1       0.858   3.467   2.356  1.00  0.00           H  
ATOM    111  H28 HCD A   1      -0.670   5.043   1.834  1.00  0.00           H  
ATOM    112  H29 HCD A   1       0.592   6.769   3.757  1.00  0.00           H  
ATOM    113  H30 HCD A   1       4.230   4.780   1.884  1.00  0.00           H  
ATOM    114  H31 HCD A   1       5.074   2.467   3.896  1.00  0.00           H  
ATOM    115  H32 HCD A   1       3.665   0.195   2.380  1.00  0.00           H  
ATOM    116  H33 HCD A   1       4.264  -0.724   4.443  1.00  0.00           H  
ATOM    117  H34 HCD A   1       6.467   0.509   3.444  1.00  0.00           H  
ATOM    118  H35 HCD A   1       5.210  -1.692   2.168  1.00  0.00           H  
ATOM    119  H36 HCD A   1       7.266   0.417   1.169  1.00  0.00           H  
ATOM    120  H37 HCD A   1       4.382   2.535   1.015  1.00  0.00           H  
ATOM    121  H38 HCD A   1       5.679   4.707   0.992  1.00  0.00           H  
ATOM    122  H40 HCD A   1       5.688   2.410  -2.891  1.00  0.00           H  
ATOM    123  H41 HCD A   1       6.805   0.722  -1.259  1.00  0.00           H  
ATOM    124  H42 HCD A   1       5.660  -1.927  -0.366  1.00  0.00           H  
ATOM    125  H43 HCD A   1       7.659  -2.342   0.042  1.00  0.00           H  
ATOM    126  H44 HCD A   1       7.284  -1.256  -2.857  1.00  0.00           H  
ATOM    127  H45 HCD A   1       6.054  -3.758  -2.143  1.00  0.00           H  
ATOM    128  H46 HCD A   1       5.466  -1.950  -4.094  1.00  0.00           H  
ATOM    129  H47 HCD A   1       3.754   0.206  -1.725  1.00  0.00           H  
ATOM    130  H48 HCD A   1       5.118   2.483  -1.183  1.00  0.00           H  
ATOM    131  H49 HCD A   1       3.855   3.513  -2.792  1.00  0.00           H  
ATOM    132  H50 HCD A   1       3.278  -1.836  -4.869  1.00  0.00           H  
ATOM    133  H51 HCD A   1       4.362  -3.862  -3.890  1.00  0.00           H  
ATOM    134  H52 HCD A   1       2.813  -4.461  -1.261  1.00  0.00           H  
ATOM    135  H53 HCD A   1       4.967  -5.697  -0.977  1.00  0.00           H  
ATOM    136  H54 HCD A   1       3.719  -6.431  -3.313  1.00  0.00           H  
ATOM    137  H55 HCD A   1       2.283  -6.836  -0.912  1.00  0.00           H  
ATOM    138  H56 HCD A   1       1.209  -6.810  -3.627  1.00  0.00           H  
ATOM    139  H57 HCD A   1       1.469  -3.082  -3.382  1.00  0.00           H  
ATOM    140  H58 HCD A   1       3.141  -3.097  -5.986  1.00  0.00           H  
ATOM    141  H60 HCD A   1      -0.707  -5.422  -4.296  1.00  0.00           H  
ATOM    142  H61 HCD A   1      -0.257  -6.912  -2.265  1.00  0.00           H  
ATOM    143  H62 HCD A   1      -0.020  -4.813  -0.050  1.00  0.00           H  
ATOM    144  H63 HCD A   1       0.565  -6.908   1.074  1.00  0.00           H  
ATOM    145  H64 HCD A   1      -1.676  -7.466   0.154  1.00  0.00           H  
ATOM    146  H65 HCD A   1      -1.939  -5.464   1.985  1.00  0.00           H  
ATOM    147  H66 HCD A   1      -3.700  -6.075   0.004  1.00  0.00           H  
ATOM    148  H67 HCD A   1      -1.753  -4.193  -2.277  1.00  0.00           H  
ATOM    149  H68 HCD A   1      -2.392  -4.947  -4.461  1.00  0.00           H  
ATOM    150  H69 HCD A   1      -3.007  -6.955  -4.464  1.00  0.00           H  
ATOM    151  H70 HCD A   1      -3.146  -2.350  -2.090  1.00  0.00           H  
ATOM    152  H71 HCD A   1      -4.803  -3.976   0.012  1.00  0.00           H  
ATOM    153  H72 HCD A   1      -2.761  -3.289   2.395  1.00  0.00           H  
ATOM    154  H73 HCD A   1      -4.804  -5.261   2.024  1.00  0.00           H  
ATOM    155  H74 HCD A   1      -5.736  -2.970   2.626  1.00  0.00           H  
ATOM    156  H75 HCD A   1      -4.336  -1.467   4.202  1.00  0.00           H  
ATOM    157  H76 HCD A   1      -5.700  -0.712   2.245  1.00  0.00           H  
ATOM    158  H77 HCD A   1      -2.856  -1.656   0.242  1.00  0.00           H  
ATOM    159  H78 HCD A   1      -4.134  -0.954  -1.851  1.00  0.00           H  
ATOM    160 H011 HCD A   1      -5.783   1.053  -1.167  1.00  0.00           H  
ATOM    161 H012 HCD A   1      -5.075   2.619  -1.809  1.00  0.00           H  
ATOM    162 H013 HCD A   1      -7.451   2.441  -1.691  1.00  0.00           H  
ATOM    163 H014 HCD A   1      -6.678   2.590   1.019  1.00  0.00           H  
ATOM    164 H015 HCD A   1      -6.069   4.887  -0.276  1.00  0.00           H  
ATOM    165 H016 HCD A   1      -7.734   4.832  -0.612  1.00  0.00           H  
ATOM    166 H017 HCD A   1      -6.614   4.666  -1.966  1.00  0.00           H  
ATOM    167 H031 HCD A   1       6.156   6.664   2.407  1.00  0.00           H  
ATOM    168 H032 HCD A   1       4.938   6.422   3.721  1.00  0.00           H  
ATOM    169 H033 HCD A   1       7.789   6.181   4.114  1.00  0.00           H  
ATOM    170 H034 HCD A   1       6.479   4.691   5.273  1.00  0.00           H  
ATOM    171 H035 HCD A   1       7.475   8.108   5.558  1.00  0.00           H  
ATOM    172 H036 HCD A   1       6.802   8.573   4.059  1.00  0.00           H  
ATOM    173 H037 HCD A   1       5.652   7.982   5.343  1.00  0.00           H  
ATOM    174 H051 HCD A   1       2.062  -0.766  -7.071  1.00  0.00           H  
ATOM    175 H052 HCD A   1       0.288  -0.964  -6.992  1.00  0.00           H  
ATOM    176 H053 HCD A   1       2.379  -2.933  -7.941  1.00  0.00           H  
ATOM    177 H054 HCD A   1       0.718  -3.682  -6.678  1.00  0.00           H  
ATOM    178 H055 HCD A   1       0.874  -3.037 -10.075  1.00  0.00           H  
ATOM    179 H056 HCD A   1       1.795  -1.557  -9.918  1.00  0.00           H  
ATOM    180 H057 HCD A   1       0.063  -1.528  -9.399  1.00  0.00           H  
ATOM    181 H071 HCD A   1      -4.151  -2.885  -3.951  1.00  0.00           H  
ATOM    182 H072 HCD A   1      -5.647  -1.921  -3.779  1.00  0.00           H  
ATOM    183 H073 HCD A   1      -7.040  -4.073  -3.478  1.00  0.00           H  
ATOM    184 H074 HCD A   1      -5.128  -5.223  -2.671  1.00  0.00           H  
ATOM    185 H075 HCD A   1      -5.395  -4.384  -5.966  1.00  0.00           H  
ATOM    186 H076 HCD A   1      -7.196  -4.854  -5.702  1.00  0.00           H  
ATOM    187 H077 HCD A   1      -6.750  -3.207  -5.903  1.00  0.00           H  
ATOM    188  N    CB B   2      -1.615   4.300  -2.800  1.00  0.00           N  
ATOM    189  C    CB B   2      -2.917   4.637  -3.282  1.00  0.00           C  
ATOM    190  O    CB B   2      -3.422   3.797  -4.047  1.00  0.00           O  
ATOM    191  C1   CB B   2      -0.913   3.031  -3.010  1.00  0.00           C  
ATOM    192  N1   CB B   2      -0.479   1.295  -1.798  1.00  0.00           N  
ATOM    193  O1   CB B   2      -2.575   1.138  -3.048  1.00  0.00           O  
ATOM    194  S1   CB B   2      -6.943   6.329  -4.625  1.00  0.00           S  
ATOM    195  C2   CB B   2       0.229   2.570  -2.074  1.00  0.00           C  
ATOM    196  N2   CB B   2       1.665  -2.420   3.427  1.00  0.00           N  
ATOM    197  O2   CB B   2       3.462  -2.528   2.112  1.00  0.00           O  
ATOM    198  C3   CB B   2       1.485   1.885   0.158  1.00  0.00           C  
ATOM    199  N3   CB B   2       1.618  -4.670   6.522  1.00  0.00           N  
ATOM    200  O3   CB B   2      -0.479  -2.173  -0.850  1.00  0.00           O  
ATOM    201  C4   CB B   2       1.196   0.479  -0.352  1.00  0.00           C  
ATOM    202  N4   CB B   2      -3.113   6.387  -1.716  1.00  0.00           N  
ATOM    203  O4   CB B   2      -1.080  -1.258  -2.803  1.00  0.00           O  
ATOM    204  C5   CB B   2      -1.566   1.634  -2.636  1.00  0.00           C  
ATOM    205  N5   CB B   2      -5.497   7.448  -2.787  1.00  0.00           N  
ATOM    206  O5   CB B   2      -3.526   5.737  -0.557  1.00  0.00           O  
ATOM    207  C6   CB B   2       0.164   0.156  -1.235  1.00  0.00           C  
ATOM    208  N6   CB B   2      -5.500   5.668  -4.334  1.00  0.00           N  
ATOM    209  C7   CB B   2       1.957  -0.500   0.475  1.00  0.00           C  
ATOM    210  N7   CB B   2      -7.409   8.638  -3.034  1.00  0.00           N  
ATOM    211  C8   CB B   2       1.590  -1.096   1.662  1.00  0.00           C  
ATOM    212  C9   CB B   2       0.461  -0.619   2.478  1.00  0.00           C  
ATOM    213  C10  CB B   2       2.346  -2.122   2.351  1.00  0.00           C  
ATOM    214  C11  CB B   2       0.515  -1.593   3.693  1.00  0.00           C  
ATOM    215  C12  CB B   2       2.060  -3.504   4.313  1.00  0.00           C  
ATOM    216  C13  CB B   2       1.180  -4.780   4.016  1.00  0.00           C  
ATOM    217  C14  CB B   2       1.853  -3.242   5.828  1.00  0.00           C  
ATOM    218  C15  CB B   2       0.968  -5.517   5.404  1.00  0.00           C  
ATOM    219  C16  CB B   2      -0.355  -1.250  -1.689  1.00  0.00           C  
ATOM    220  C17  CB B   2      -3.590   5.871  -2.819  1.00  0.00           C  
ATOM    221  C18  CB B   2      -4.879   6.328  -3.307  1.00  0.00           C  
ATOM    222  C19  CB B   2      -6.527   7.625  -3.505  1.00  0.00           C  
ATOM    223  S    CB B   2       0.332   3.196  -0.453  1.00  0.00           S  
ATOM    224  H    CB B   2      -1.228   4.949  -2.117  1.00  0.00           H  
ATOM    225  HA   CB B   2      -0.540   3.075  -4.038  1.00  0.00           H  
ATOM    226  H1   CB B   2       0.959  -4.542   7.295  1.00  0.00           H  
ATOM    227  H2   CB B   2       2.535  -5.038   6.808  1.00  0.00           H  
ATOM    228  H3   CB B   2      -0.638  -0.710  -3.476  1.00  0.00           H  
ATOM    229  H4   CB B   2      -7.961   9.050  -3.787  1.00  0.00           H  
ATOM    230  H5   CB B   2      -6.933   9.335  -2.482  1.00  0.00           H  
ATOM    231  H6   CB B   2      -3.215   6.265   0.191  1.00  0.00           H  
ATOM    232  H7   CB B   2       1.215   2.427  -2.530  1.00  0.00           H  
ATOM    233  H8   CB B   2       1.541   1.847   1.243  1.00  0.00           H  
ATOM    234  H9   CB B   2       2.478   2.155  -0.260  1.00  0.00           H  
ATOM    235  H10  CB B   2       2.885  -0.886   0.051  1.00  0.00           H  
ATOM    236  H11  CB B   2      -0.478  -0.688   1.924  1.00  0.00           H  
ATOM    237  H12  CB B   2       0.602   0.419   2.795  1.00  0.00           H  
ATOM    238  H13  CB B   2      -0.371  -2.233   3.642  1.00  0.00           H  
ATOM    239  H14  CB B   2       0.613  -1.045   4.627  1.00  0.00           H  
ATOM    240  H15  CB B   2       3.127  -3.759   4.125  1.00  0.00           H  
ATOM    241  H16  CB B   2       1.635  -5.400   3.236  1.00  0.00           H  
ATOM    242  H17  CB B   2       0.214  -4.417   3.679  1.00  0.00           H  
ATOM    243  H18  CB B   2       0.930  -2.688   6.013  1.00  0.00           H  
ATOM    244  H19  CB B   2       2.688  -2.674   6.243  1.00  0.00           H  
ATOM    245  H20  CB B   2       1.382  -6.526   5.445  1.00  0.00           H  
ATOM    246  H21  CB B   2      -0.093  -5.590   5.630  1.00  0.00           H  
END
