# Supplementary material for: Investigation of the Affinity of Ceftobiprole for Selected Cyclodextrins Using Molecular Dynamics Simulations and HPLC
Source: Int J Mol Sci. 2023 Nov 23;24(23):16644. doi: 10.3390/ijms242316644 (PMC10706467; doi:10.3390/ijms242316644)
Supplement: Supplementary file 1 [file ijms-24-16644-s001.zip › central_structures_PDB/CBz_SCD_1.pdb]

ATOM      1  S1  SCD A   1       0.358 -11.540   0.435  1.00  0.00           S  
ATOM      2  S2  SCD A   1       6.284  -6.282   9.463  1.00  0.00           S  
ATOM      3  S3  SCD A   1       0.599   1.620  11.187  1.00  0.00           S  
ATOM      4  S4  SCD A   1      -2.486   7.857   6.443  1.00  0.00           S  
ATOM      5  S5  SCD A   1      -3.722   9.891  -2.691  1.00  0.00           S  
ATOM      6  S6  SCD A   1      -2.924   2.476 -12.015  1.00  0.00           S  
ATOM      7  S7  SCD A   1      -4.409  -6.545  -7.087  1.00  0.00           S  
ATOM      8 C011 SCD A   1      -0.285  -6.930   2.546  1.00  0.00           C  
ATOM      9  C11 SCD A   1       2.336  -4.782   0.206  1.00  0.00           C  
ATOM     10 O011 SCD A   1       0.932 -10.761  -0.675  1.00  0.00           O  
ATOM     11  O11 SCD A   1       1.257  -4.568  -0.800  1.00  0.00           O  
ATOM     12 C012 SCD A   1       0.093  -8.326   2.986  1.00  0.00           C  
ATOM     13  C12 SCD A   1       3.622  -4.128  -0.417  1.00  0.00           C  
ATOM     14 O012 SCD A   1      -1.051 -11.591   0.285  1.00  0.00           O  
ATOM     15 C013 SCD A   1       0.133  -9.197   1.759  1.00  0.00           C  
ATOM     16 O013 SCD A   1       1.004 -12.844   0.675  1.00  0.00           O  
ATOM     17  O13 SCD A   1       4.121  -4.789  -1.561  1.00  0.00           O  
ATOM     18 C014 SCD A   1       0.734 -10.581   1.916  1.00  0.00           C  
ATOM     19  C14 SCD A   1       4.716  -4.119   0.671  1.00  0.00           C  
ATOM     20  O15 SCD A   1       5.935  -3.494   0.222  1.00  0.00           O  
ATOM     21  C16 SCD A   1       4.239  -3.521   2.063  1.00  0.00           C  
ATOM     22  O16 SCD A   1       3.064  -4.284   2.414  1.00  0.00           O  
ATOM     23  C17 SCD A   1       1.889  -4.110   1.498  1.00  0.00           C  
ATOM     24  C18 SCD A   1       0.737  -4.751   2.179  1.00  0.00           C  
ATOM     25  O19 SCD A   1       0.920  -6.200   2.181  1.00  0.00           O  
ATOM     26 C021 SCD A   1       5.920  -1.989   6.222  1.00  0.00           C  
ATOM     27  C21 SCD A   1       4.758  -1.070   2.100  1.00  0.00           C  
ATOM     28 O021 SCD A   1       5.887  -7.660   9.372  1.00  0.00           O  
ATOM     29  O21 SCD A   1       3.829  -2.137   1.771  1.00  0.00           O  
ATOM     30 C022 SCD A   1       5.665  -3.528   6.421  1.00  0.00           C  
ATOM     31  C22 SCD A   1       4.848  -0.048   0.872  1.00  0.00           C  
ATOM     32 O022 SCD A   1       5.537  -5.664  10.555  1.00  0.00           O  
ATOM     33 C023 SCD A   1       5.778  -3.944   7.870  1.00  0.00           C  
ATOM     34 O023 SCD A   1       7.694  -6.068   9.403  1.00  0.00           O  
ATOM     35  O23 SCD A   1       5.603  -0.724  -0.155  1.00  0.00           O  
ATOM     36 C024 SCD A   1       5.657  -5.525   8.019  1.00  0.00           C  
ATOM     37  C24 SCD A   1       5.553   1.258   1.261  1.00  0.00           C  
ATOM     38  O25 SCD A   1       5.325   2.229   0.184  1.00  0.00           O  
ATOM     39  C26 SCD A   1       4.987   1.812   2.613  1.00  0.00           C  
ATOM     40  O26 SCD A   1       4.955   0.737   3.618  1.00  0.00           O  
ATOM     41  C27 SCD A   1       4.258  -0.454   3.377  1.00  0.00           C  
ATOM     42  C28 SCD A   1       4.343  -1.408   4.616  1.00  0.00           C  
ATOM     43  O29 SCD A   1       5.651  -1.689   4.817  1.00  0.00           O  
ATOM     44 C031 SCD A   1       0.576   2.430   6.680  1.00  0.00           C  
ATOM     45  C31 SCD A   1       3.224   3.401   2.692  1.00  0.00           C  
ATOM     46 O031 SCD A   1       1.396   2.809  11.291  1.00  0.00           O  
ATOM     47  O31 SCD A   1       3.610   2.122   2.269  1.00  0.00           O  
ATOM     48 C032 SCD A   1      -0.809   2.273   7.247  1.00  0.00           C  
ATOM     49  C32 SCD A   1       3.270   4.345   1.452  1.00  0.00           C  
ATOM     50 O032 SCD A   1       1.263   0.349  11.529  1.00  0.00           O  
ATOM     51 C033 SCD A   1      -0.713   2.351   8.771  1.00  0.00           C  
ATOM     52 O033 SCD A   1      -0.700   1.613  11.647  1.00  0.00           O  
ATOM     53  O33 SCD A   1       4.633   4.558   1.001  1.00  0.00           O  
ATOM     54 C034 SCD A   1       0.371   1.369   9.359  1.00  0.00           C  
ATOM     55  C34 SCD A   1       2.541   5.695   1.764  1.00  0.00           C  
ATOM     56  O35 SCD A   1       2.506   6.549   0.628  1.00  0.00           O  
ATOM     57  C36 SCD A   1       1.104   5.346   2.170  1.00  0.00           C  
ATOM     58  O36 SCD A   1       1.103   4.588   3.398  1.00  0.00           O  
ATOM     59  C37 SCD A   1       1.762   3.272   3.317  1.00  0.00           C  
ATOM     60  C38 SCD A   1       1.901   2.752   4.744  1.00  0.00           C  
ATOM     61  O39 SCD A   1       0.599   2.506   5.245  1.00  0.00           O  
ATOM     62 C041 SCD A   1      -2.806   3.198   3.809  1.00  0.00           C  
ATOM     63  C41 SCD A   1      -0.777   5.089   0.653  1.00  0.00           C  
ATOM     64 O041 SCD A   1      -1.098   7.782   6.686  1.00  0.00           O  
ATOM     65  O41 SCD A   1       0.487   4.609   1.080  1.00  0.00           O  
ATOM     66 C042 SCD A   1      -3.314   4.214   4.763  1.00  0.00           C  
ATOM     67  C42 SCD A   1      -0.517   5.874  -0.672  1.00  0.00           C  
ATOM     68 O042 SCD A   1      -2.839   8.562   5.261  1.00  0.00           O  
ATOM     69 C043 SCD A   1      -2.467   5.425   5.024  1.00  0.00           C  
ATOM     70 O043 SCD A   1      -3.250   8.327   7.580  1.00  0.00           O  
ATOM     71  O43 SCD A   1       0.128   7.153  -0.311  1.00  0.00           O  
ATOM     72 C044 SCD A   1      -3.082   6.216   6.196  1.00  0.00           C  
ATOM     73  C44 SCD A   1      -1.881   6.182  -1.337  1.00  0.00           C  
ATOM     74  O45 SCD A   1      -1.540   6.853  -2.575  1.00  0.00           O  
ATOM     75  C46 SCD A   1      -2.777   4.877  -1.509  1.00  0.00           C  
ATOM     76  O46 SCD A   1      -2.913   4.100  -0.269  1.00  0.00           O  
ATOM     77  C47 SCD A   1      -1.645   3.798   0.363  1.00  0.00           C  
ATOM     78  C48 SCD A   1      -1.915   2.998   1.535  1.00  0.00           C  
ATOM     79  O49 SCD A   1      -2.681   3.792   2.485  1.00  0.00           O  
ATOM     80 C051 SCD A   1      -6.157   5.347  -4.033  1.00  0.00           C  
ATOM     81  C51 SCD A   1      -2.355   4.019  -3.796  1.00  0.00           C  
ATOM     82 O051 SCD A   1      -3.817   9.670  -1.249  1.00  0.00           O  
ATOM     83  O51 SCD A   1      -2.215   3.910  -2.388  1.00  0.00           O  
ATOM     84 C052 SCD A   1      -6.050   6.871  -4.403  1.00  0.00           C  
ATOM     85  C52 SCD A   1      -0.845   3.939  -4.284  1.00  0.00           C  
ATOM     86 O052 SCD A   1      -2.539   9.290  -3.270  1.00  0.00           O  
ATOM     87 C053 SCD A   1      -5.085   7.578  -3.426  1.00  0.00           C  
ATOM     88 O053 SCD A   1      -3.875  11.276  -3.009  1.00  0.00           O  
ATOM     89  O53 SCD A   1      -0.221   5.210  -4.207  1.00  0.00           O  
ATOM     90 C054 SCD A   1      -5.129   9.123  -3.504  1.00  0.00           C  
ATOM     91  C54 SCD A   1      -0.710   3.565  -5.733  1.00  0.00           C  
ATOM     92  O55 SCD A   1       0.657   3.287  -6.160  1.00  0.00           O  
ATOM     93  C56 SCD A   1      -1.716   2.391  -6.138  1.00  0.00           C  
ATOM     94  O56 SCD A   1      -3.051   2.725  -5.760  1.00  0.00           O  
ATOM     95  C57 SCD A   1      -3.238   2.919  -4.400  1.00  0.00           C  
ATOM     96  C58 SCD A   1      -4.759   3.212  -4.157  1.00  0.00           C  
ATOM     97  O59 SCD A   1      -5.033   4.569  -4.641  1.00  0.00           O  
ATOM     98 C061 SCD A   1      -4.837  -0.298  -7.812  1.00  0.00           C  
ATOM     99  C61 SCD A   1      -0.956   0.102  -5.978  1.00  0.00           C  
ATOM    100 O061 SCD A   1      -1.844   2.040 -12.939  1.00  0.00           O  
ATOM    101  O61 SCD A   1      -1.175   1.378  -5.300  1.00  0.00           O  
ATOM    102 C062 SCD A   1      -4.694  -0.274  -9.329  1.00  0.00           C  
ATOM    103  C62 SCD A   1       0.427  -0.317  -5.578  1.00  0.00           C  
ATOM    104 O062 SCD A   1      -2.521   3.280 -10.877  1.00  0.00           O  
ATOM    105 C063 SCD A   1      -3.900   0.963  -9.835  1.00  0.00           C  
ATOM    106 O063 SCD A   1      -3.925   3.196 -12.751  1.00  0.00           O  
ATOM    107  O63 SCD A   1       1.358   0.637  -6.122  1.00  0.00           O  
ATOM    108 C064 SCD A   1      -3.605   0.924 -11.389  1.00  0.00           C  
ATOM    109  C64 SCD A   1       0.746  -1.753  -6.043  1.00  0.00           C  
ATOM    110  O65 SCD A   1       2.086  -2.099  -5.662  1.00  0.00           O  
ATOM    111  C66 SCD A   1      -0.310  -2.812  -5.602  1.00  0.00           C  
ATOM    112  O66 SCD A   1      -1.621  -2.309  -6.036  1.00  0.00           O  
ATOM    113  C67 SCD A   1      -1.981  -1.046  -5.438  1.00  0.00           C  
ATOM    114  C68 SCD A   1      -3.480  -0.767  -5.796  1.00  0.00           C  
ATOM    115  O69 SCD A   1      -3.578  -0.681  -7.228  1.00  0.00           O  
ATOM    116 C071 SCD A   1      -4.871  -4.467  -2.529  1.00  0.00           C  
ATOM    117  C71 SCD A   1      -0.539  -4.156  -3.610  1.00  0.00           C  
ATOM    118 O071 SCD A   1      -5.396  -7.592  -7.284  1.00  0.00           O  
ATOM    119  O71 SCD A   1      -0.229  -2.873  -4.103  1.00  0.00           O  
ATOM    120 C072 SCD A   1      -5.642  -5.634  -3.095  1.00  0.00           C  
ATOM    121  C72 SCD A   1       0.822  -4.906  -3.511  1.00  0.00           C  
ATOM    122 O072 SCD A   1      -3.086  -6.901  -7.537  1.00  0.00           O  
ATOM    123 C073 SCD A   1      -5.586  -5.916  -4.650  1.00  0.00           C  
ATOM    124 O073 SCD A   1      -5.006  -5.219  -7.443  1.00  0.00           O  
ATOM    125  O73 SCD A   1       1.157  -5.529  -4.769  1.00  0.00           O  
ATOM    126 C074 SCD A   1      -4.272  -6.400  -5.317  1.00  0.00           C  
ATOM    127  C74 SCD A   1       0.739  -6.089  -2.557  1.00  0.00           C  
ATOM    128  O75 SCD A   1       1.952  -6.781  -2.531  1.00  0.00           O  
ATOM    129  C76 SCD A   1       0.396  -5.670  -1.128  1.00  0.00           C  
ATOM    130  O76 SCD A   1      -0.928  -5.106  -1.295  1.00  0.00           O  
ATOM    131  C77 SCD A   1      -1.079  -3.974  -2.187  1.00  0.00           C  
ATOM    132  C78 SCD A   1      -2.641  -3.678  -2.232  1.00  0.00           C  
ATOM    133  O79 SCD A   1      -3.426  -4.762  -2.732  1.00  0.00           O  
ATOM    134  H10 SCD A   1      -0.211  -4.477   1.714  1.00  0.00           H  
ATOM    135  H11 SCD A   1       2.550  -5.845   0.396  1.00  0.00           H  
ATOM    136  H12 SCD A   1       3.296  -3.131  -0.700  1.00  0.00           H  
ATOM    137  H13 SCD A   1       3.730  -5.674  -1.593  1.00  0.00           H  
ATOM    138  H14 SCD A   1       4.923  -5.183   0.830  1.00  0.00           H  
ATOM    139  H15 SCD A   1       6.188  -3.964  -0.590  1.00  0.00           H  
ATOM    140  H16 SCD A   1       4.930  -3.682   2.903  1.00  0.00           H  
ATOM    141  H17 SCD A   1       1.669  -3.058   1.277  1.00  0.00           H  
ATOM    142  H18 SCD A   1       0.661  -4.377   3.202  1.00  0.00           H  
ATOM    143  H20 SCD A   1       3.820  -2.340   4.416  1.00  0.00           H  
ATOM    144  H21 SCD A   1       5.789  -1.398   2.094  1.00  0.00           H  
ATOM    145  H22 SCD A   1       3.819   0.197   0.539  1.00  0.00           H  
ATOM    146  H23 SCD A   1       5.639  -1.675  -0.015  1.00  0.00           H  
ATOM    147  H24 SCD A   1       6.644   1.110   1.346  1.00  0.00           H  
ATOM    148  H25 SCD A   1       5.817   1.923  -0.593  1.00  0.00           H  
ATOM    149  H26 SCD A   1       5.591   2.598   3.103  1.00  0.00           H  
ATOM    150  H27 SCD A   1       3.184  -0.288   3.253  1.00  0.00           H  
ATOM    151  H28 SCD A   1       3.799  -0.848   5.384  1.00  0.00           H  
ATOM    152  H30 SCD A   1       2.368   1.767   4.824  1.00  0.00           H  
ATOM    153  H31 SCD A   1       3.896   3.820   3.451  1.00  0.00           H  
ATOM    154  H32 SCD A   1       2.742   3.843   0.635  1.00  0.00           H  
ATOM    155  H33 SCD A   1       4.912   3.672   0.666  1.00  0.00           H  
ATOM    156  H34 SCD A   1       3.057   6.189   2.589  1.00  0.00           H  
ATOM    157  H35 SCD A   1       3.398   6.846   0.402  1.00  0.00           H  
ATOM    158  H36 SCD A   1       0.625   6.320   2.312  1.00  0.00           H  
ATOM    159  H37 SCD A   1       1.077   2.630   2.759  1.00  0.00           H  
ATOM    160  H38 SCD A   1       2.422   3.498   5.367  1.00  0.00           H  
ATOM    161  H40 SCD A   1      -2.375   2.038   1.235  1.00  0.00           H  
ATOM    162  H41 SCD A   1      -1.265   5.715   1.416  1.00  0.00           H  
ATOM    163  H42 SCD A   1       0.012   5.285  -1.421  1.00  0.00           H  
ATOM    164  H43 SCD A   1       0.978   6.832   0.043  1.00  0.00           H  
ATOM    165  H44 SCD A   1      -2.440   6.821  -0.635  1.00  0.00           H  
ATOM    166  H45 SCD A   1      -2.067   7.662  -2.674  1.00  0.00           H  
ATOM    167  H46 SCD A   1      -3.738   5.256  -1.901  1.00  0.00           H  
ATOM    168  H47 SCD A   1      -1.092   3.130  -0.309  1.00  0.00           H  
ATOM    169  H48 SCD A   1      -0.953   2.773   2.000  1.00  0.00           H  
ATOM    170  H50 SCD A   1      -4.946   3.155  -3.068  1.00  0.00           H  
ATOM    171  H51 SCD A   1      -2.673   5.024  -4.139  1.00  0.00           H  
ATOM    172  H52 SCD A   1      -0.401   3.157  -3.651  1.00  0.00           H  
ATOM    173  H53 SCD A   1      -0.660   5.652  -3.459  1.00  0.00           H  
ATOM    174  H54 SCD A   1      -1.063   4.422  -6.326  1.00  0.00           H  
ATOM    175  H55 SCD A   1       1.140   4.084  -5.889  1.00  0.00           H  
ATOM    176  H56 SCD A   1      -1.638   2.215  -7.221  1.00  0.00           H  
ATOM    177  H57 SCD A   1      -3.064   2.067  -3.751  1.00  0.00           H  
ATOM    178  H58 SCD A   1      -5.395   2.526  -4.727  1.00  0.00           H  
ATOM    179  H60 SCD A   1      -4.100  -1.612  -5.478  1.00  0.00           H  
ATOM    180  H61 SCD A   1      -1.006   0.257  -7.063  1.00  0.00           H  
ATOM    181  H62 SCD A   1       0.473  -0.360  -4.478  1.00  0.00           H  
ATOM    182  H63 SCD A   1       0.957   1.514  -6.005  1.00  0.00           H  
ATOM    183  H64 SCD A   1       0.770  -1.694  -7.123  1.00  0.00           H  
ATOM    184  H65 SCD A   1       2.354  -1.667  -4.827  1.00  0.00           H  
ATOM    185  H66 SCD A   1      -0.047  -3.772  -6.077  1.00  0.00           H  
ATOM    186  H67 SCD A   1      -1.957  -1.128  -4.349  1.00  0.00           H  
ATOM    187  H68 SCD A   1      -3.890   0.163  -5.370  1.00  0.00           H  
ATOM    188  H70 SCD A   1      -2.784  -2.819  -2.888  1.00  0.00           H  
ATOM    189  H71 SCD A   1      -1.240  -4.661  -4.278  1.00  0.00           H  
ATOM    190  H72 SCD A   1       1.523  -4.153  -3.157  1.00  0.00           H  
ATOM    191  H73 SCD A   1       0.373  -5.967  -5.169  1.00  0.00           H  
ATOM    192  H74 SCD A   1      -0.084  -6.637  -3.028  1.00  0.00           H  
ATOM    193  H75 SCD A   1       1.746  -7.526  -1.928  1.00  0.00           H  
ATOM    194  H76 SCD A   1       0.346  -6.431  -0.352  1.00  0.00           H  
ATOM    195  H77 SCD A   1      -0.588  -3.159  -1.673  1.00  0.00           H  
ATOM    196  H78 SCD A   1      -2.951  -3.348  -1.229  1.00  0.00           H  
ATOM    197 H011 SCD A   1      -0.760  -6.392   3.385  1.00  0.00           H  
ATOM    198 H012 SCD A   1      -0.973  -6.879   1.702  1.00  0.00           H  
ATOM    199 H013 SCD A   1       1.088  -8.284   3.423  1.00  0.00           H  
ATOM    200 H014 SCD A   1      -0.621  -8.749   3.687  1.00  0.00           H  
ATOM    201 H015 SCD A   1      -0.913  -9.222   1.416  1.00  0.00           H  
ATOM    202 H016 SCD A   1       0.712  -8.595   1.032  1.00  0.00           H  
ATOM    203 H017 SCD A   1       1.800 -10.404   2.053  1.00  0.00           H  
ATOM    204 H018 SCD A   1       0.200 -11.063   2.745  1.00  0.00           H  
ATOM    205 H021 SCD A   1       7.005  -1.823   6.362  1.00  0.00           H  
ATOM    206 H022 SCD A   1       5.390  -1.341   6.937  1.00  0.00           H  
ATOM    207 H023 SCD A   1       4.715  -3.835   5.962  1.00  0.00           H  
ATOM    208 H024 SCD A   1       6.426  -4.029   5.790  1.00  0.00           H  
ATOM    209 H025 SCD A   1       6.768  -3.595   8.201  1.00  0.00           H  
ATOM    210 H026 SCD A   1       4.986  -3.423   8.435  1.00  0.00           H  
ATOM    211 H027 SCD A   1       4.581  -5.729   7.942  1.00  0.00           H  
ATOM    212 H028 SCD A   1       5.976  -6.074   7.128  1.00  0.00           H  
ATOM    213 H031 SCD A   1       1.203   1.533   6.747  1.00  0.00           H  
ATOM    214 H032 SCD A   1       1.106   3.242   7.200  1.00  0.00           H  
ATOM    215 H033 SCD A   1      -1.363   3.176   6.947  1.00  0.00           H  
ATOM    216 H034 SCD A   1      -1.271   1.323   6.965  1.00  0.00           H  
ATOM    217 H035 SCD A   1      -0.477   3.359   9.100  1.00  0.00           H  
ATOM    218 H036 SCD A   1      -1.674   1.955   9.154  1.00  0.00           H  
ATOM    219 H037 SCD A   1      -0.020   0.366   9.131  1.00  0.00           H  
ATOM    220 H038 SCD A   1       1.348   1.438   8.853  1.00  0.00           H  
ATOM    221 H041 SCD A   1      -3.420   2.299   3.778  1.00  0.00           H  
ATOM    222 H042 SCD A   1      -1.817   3.061   4.274  1.00  0.00           H  
ATOM    223 H043 SCD A   1      -4.249   4.609   4.334  1.00  0.00           H  
ATOM    224 H044 SCD A   1      -3.582   3.799   5.756  1.00  0.00           H  
ATOM    225 H045 SCD A   1      -1.437   5.167   5.278  1.00  0.00           H  
ATOM    226 H046 SCD A   1      -2.449   6.063   4.128  1.00  0.00           H  
ATOM    227 H047 SCD A   1      -4.143   6.357   5.964  1.00  0.00           H  
ATOM    228 H048 SCD A   1      -2.779   5.634   7.073  1.00  0.00           H  
ATOM    229 H051 SCD A   1      -7.087   4.807  -4.236  1.00  0.00           H  
ATOM    230 H052 SCD A   1      -5.965   5.322  -2.955  1.00  0.00           H  
ATOM    231 H053 SCD A   1      -5.792   7.003  -5.465  1.00  0.00           H  
ATOM    232 H054 SCD A   1      -7.045   7.330  -4.298  1.00  0.00           H  
ATOM    233 H055 SCD A   1      -5.378   7.295  -2.412  1.00  0.00           H  
ATOM    234 H056 SCD A   1      -4.169   7.011  -3.597  1.00  0.00           H  
ATOM    235 H057 SCD A   1      -4.934   9.412  -4.542  1.00  0.00           H  
ATOM    236 H058 SCD A   1      -6.078   9.652  -3.335  1.00  0.00           H  
ATOM    237 H061 SCD A   1      -5.635  -1.034  -7.603  1.00  0.00           H  
ATOM    238 H062 SCD A   1      -5.216   0.601  -7.330  1.00  0.00           H  
ATOM    239 H063 SCD A   1      -4.145  -1.124  -9.770  1.00  0.00           H  
ATOM    240 H064 SCD A   1      -5.654  -0.292  -9.853  1.00  0.00           H  
ATOM    241 H065 SCD A   1      -4.378   1.921  -9.561  1.00  0.00           H  
ATOM    242 H066 SCD A   1      -2.943   0.951  -9.299  1.00  0.00           H  
ATOM    243 H067 SCD A   1      -2.858   0.130 -11.553  1.00  0.00           H  
ATOM    244 H068 SCD A   1      -4.499   0.708 -11.976  1.00  0.00           H  
ATOM    245 H071 SCD A   1      -5.134  -4.358  -1.459  1.00  0.00           H  
ATOM    246 H072 SCD A   1      -5.104  -3.513  -3.000  1.00  0.00           H  
ATOM    247 H073 SCD A   1      -5.410  -6.544  -2.526  1.00  0.00           H  
ATOM    248 H074 SCD A   1      -6.686  -5.437  -2.842  1.00  0.00           H  
ATOM    249 H075 SCD A   1      -6.347  -6.680  -4.870  1.00  0.00           H  
ATOM    250 H076 SCD A   1      -5.981  -5.002  -5.141  1.00  0.00           H  
ATOM    251 H077 SCD A   1      -3.462  -5.664  -5.241  1.00  0.00           H  
ATOM    252 H078 SCD A   1      -3.995  -7.368  -4.880  1.00  0.00           H  
ATOM    253  N    CB B   2       1.834   0.586  -2.448  1.00  0.00           N  
ATOM    254  C    CB B   2       2.909  -0.028  -3.060  1.00  0.00           C  
ATOM    255  O    CB B   2       2.938  -1.288  -3.169  1.00  0.00           O  
ATOM    256  C1   CB B   2       0.815  -0.247  -1.800  1.00  0.00           C  
ATOM    257  N1   CB B   2      -0.683  -0.462  -0.307  1.00  0.00           N  
ATOM    258  O1   CB B   2      -1.626   0.516  -2.350  1.00  0.00           O  
ATOM    259  S1   CB B   2       4.497   4.589  -4.172  1.00  0.00           S  
ATOM    260  C2   CB B   2       0.756  -0.487  -0.261  1.00  0.00           C  
ATOM    261  N2   CB B   2      -1.549  -1.955   6.748  1.00  0.00           N  
ATOM    262  O2   CB B   2      -3.467  -1.658   5.482  1.00  0.00           O  
ATOM    263  C3   CB B   2       0.514   0.013   2.229  1.00  0.00           C  
ATOM    264  N3   CB B   2      -1.884  -3.561  10.162  1.00  0.00           N  
ATOM    265  O3   CB B   2      -3.517  -1.960   1.266  1.00  0.00           O  
ATOM    266  C4   CB B   2      -0.940  -0.516   2.085  1.00  0.00           C  
ATOM    267  N4   CB B   2       4.939   0.235  -4.352  1.00  0.00           N  
ATOM    268  O4   CB B   2      -3.331  -1.172  -0.685  1.00  0.00           O  
ATOM    269  C5   CB B   2      -0.744   0.024  -1.662  1.00  0.00           C  
ATOM    270  N5   CB B   2       3.026   3.030  -2.885  1.00  0.00           N  
ATOM    271  O5   CB B   2       4.400  -0.269  -5.523  1.00  0.00           O  
ATOM    272  C6   CB B   2      -1.505  -0.811   0.840  1.00  0.00           C  
ATOM    273  N6   CB B   2       4.808   3.035  -4.339  1.00  0.00           N  
ATOM    274  C7   CB B   2      -1.734  -0.763   3.302  1.00  0.00           C  
ATOM    275  N7   CB B   2       2.892   5.052  -1.937  1.00  0.00           N  
ATOM    276  C8   CB B   2      -1.307  -1.100   4.568  1.00  0.00           C  
ATOM    277  C9   CB B   2       0.111  -1.265   5.133  1.00  0.00           C  
ATOM    278  C10  CB B   2      -2.269  -1.601   5.633  1.00  0.00           C  
ATOM    279  C11  CB B   2      -0.131  -1.931   6.465  1.00  0.00           C  
ATOM    280  C12  CB B   2      -2.066  -2.738   7.886  1.00  0.00           C  
ATOM    281  C13  CB B   2      -2.881  -1.831   8.813  1.00  0.00           C  
ATOM    282  C14  CB B   2      -1.058  -3.340   8.850  1.00  0.00           C  
ATOM    283  C15  CB B   2      -2.962  -2.508  10.147  1.00  0.00           C  
ATOM    284  C16  CB B   2      -2.870  -1.336   0.426  1.00  0.00           C  
ATOM    285  C17  CB B   2       4.024   0.861  -3.647  1.00  0.00           C  
ATOM    286  C18  CB B   2       3.955   2.351  -3.646  1.00  0.00           C  
ATOM    287  C19  CB B   2       3.337   4.240  -2.919  1.00  0.00           C  
ATOM    288  S    CB B   2       1.100   0.961   0.819  1.00  0.00           S  
ATOM    289  H    CB B   2       1.849   1.592  -2.351  1.00  0.00           H  
ATOM    290  H1   CB B   2      -2.303  -4.498  10.310  1.00  0.00           H  
ATOM    291  H2   CB B   2      -1.261  -3.447  10.979  1.00  0.00           H  
ATOM    292  H3   CB B   2       2.506   4.455  -1.214  1.00  0.00           H  
ATOM    293  H4   CB B   2       3.558   5.755  -1.647  1.00  0.00           H  
ATOM    294  H5   CB B   2       0.827  -1.192  -2.350  1.00  0.00           H  
ATOM    295  H6   CB B   2       1.256  -1.352   0.151  1.00  0.00           H  
ATOM    296  H7   CB B   2       0.529   0.676   3.099  1.00  0.00           H  
ATOM    297  H8   CB B   2       1.237  -0.808   2.366  1.00  0.00           H  
ATOM    298  H9   CB B   2      -2.804  -0.719   3.154  1.00  0.00           H  
ATOM    299  H10  CB B   2       0.667  -0.329   5.236  1.00  0.00           H  
ATOM    300  H11  CB B   2       0.804  -1.803   4.465  1.00  0.00           H  
ATOM    301  H12  CB B   2       0.177  -2.969   6.424  1.00  0.00           H  
ATOM    302  H13  CB B   2       0.329  -1.363   7.289  1.00  0.00           H  
ATOM    303  H14  CB B   2      -2.757  -3.513   7.525  1.00  0.00           H  
ATOM    304  H15  CB B   2      -2.432  -0.854   8.980  1.00  0.00           H  
ATOM    305  H16  CB B   2      -3.804  -1.570   8.301  1.00  0.00           H  
ATOM    306  H17  CB B   2      -0.648  -4.304   8.557  1.00  0.00           H  
ATOM    307  H18  CB B   2      -0.325  -2.553   9.064  1.00  0.00           H  
ATOM    308  H19  CB B   2      -3.864  -3.118  10.285  1.00  0.00           H  
ATOM    309  H20  CB B   2      -2.888  -1.859  11.026  1.00  0.00           H  
ATOM    310  H21  CB B   2       5.176  -0.137  -6.090  1.00  0.00           H  
END
