# Supplementary material for: Investigation of the Affinity of Ceftobiprole for Selected Cyclodextrins Using Molecular Dynamics Simulations and HPLC
Source: Int J Mol Sci. 2023 Nov 23;24(23):16644. doi: 10.3390/ijms242316644 (PMC10706467; doi:10.3390/ijms242316644)
Supplement: Supplementary file 1 [file ijms-24-16644-s001.zip › central_structures_PDB/CBz_SCD_2.pdb]

ATOM      1  S1  SCD A   1       4.681  -9.940  -1.837  1.00  0.00           S  
ATOM      2  S2  SCD A   1      -2.015  -7.154   1.985  1.00  0.00           S  
ATOM      3  S3  SCD A   1      -0.732   4.580  10.594  1.00  0.00           S  
ATOM      4  S4  SCD A   1       3.411   9.636   1.955  1.00  0.00           S  
ATOM      5  S5  SCD A   1      -4.425   5.440   3.387  1.00  0.00           S  
ATOM      6  S6  SCD A   1      -2.928  -0.068 -10.936  1.00  0.00           S  
ATOM      7  S7  SCD A   1      -1.444  -7.501  -8.199  1.00  0.00           S  
ATOM      8 C011 SCD A   1       2.707  -7.497   1.633  1.00  0.00           C  
ATOM      9  C11 SCD A   1       4.349  -4.064  -0.019  1.00  0.00           C  
ATOM     10 O011 SCD A   1       4.856 -11.306  -1.608  1.00  0.00           O  
ATOM     11  O11 SCD A   1       3.367  -4.096  -1.007  1.00  0.00           O  
ATOM     12 C012 SCD A   1       3.505  -8.798   1.962  1.00  0.00           C  
ATOM     13  C12 SCD A   1       5.349  -2.942  -0.268  1.00  0.00           C  
ATOM     14 O012 SCD A   1       5.887  -9.184  -1.641  1.00  0.00           O  
ATOM     15 C013 SCD A   1       4.371  -9.214   0.789  1.00  0.00           C  
ATOM     16 O013 SCD A   1       4.056  -9.562  -3.070  1.00  0.00           O  
ATOM     17  O13 SCD A   1       6.014  -3.238  -1.426  1.00  0.00           O  
ATOM     18 C014 SCD A   1       3.572  -9.487  -0.552  1.00  0.00           C  
ATOM     19  C14 SCD A   1       6.309  -2.679   0.928  1.00  0.00           C  
ATOM     20  O15 SCD A   1       7.099  -1.454   0.764  1.00  0.00           O  
ATOM     21  C16 SCD A   1       5.548  -2.559   2.279  1.00  0.00           C  
ATOM     22  O16 SCD A   1       4.733  -3.762   2.425  1.00  0.00           O  
ATOM     23  C17 SCD A   1       3.693  -3.939   1.451  1.00  0.00           C  
ATOM     24  C18 SCD A   1       2.850  -5.089   1.886  1.00  0.00           C  
ATOM     25  O19 SCD A   1       3.574  -6.367   1.824  1.00  0.00           O  
ATOM     26 C021 SCD A   1      -0.021  -3.172   2.579  1.00  0.00           C  
ATOM     27  C21 SCD A   1       4.136  -0.953   3.481  1.00  0.00           C  
ATOM     28 O021 SCD A   1      -2.534  -6.577   3.235  1.00  0.00           O  
ATOM     29  O21 SCD A   1       4.629  -1.418   2.207  1.00  0.00           O  
ATOM     30 C022 SCD A   1      -0.507  -3.469   1.101  1.00  0.00           C  
ATOM     31  C22 SCD A   1       5.063   0.322   3.689  1.00  0.00           C  
ATOM     32 O022 SCD A   1      -1.311  -8.370   2.183  1.00  0.00           O  
ATOM     33 C023 SCD A   1      -1.512  -4.658   1.147  1.00  0.00           C  
ATOM     34 O023 SCD A   1      -3.152  -7.251   1.013  1.00  0.00           O  
ATOM     35  O23 SCD A   1       6.393  -0.029   4.158  1.00  0.00           O  
ATOM     36 C024 SCD A   1      -0.832  -5.985   1.562  1.00  0.00           C  
ATOM     37  C24 SCD A   1       4.495   1.280   4.770  1.00  0.00           C  
ATOM     38  O25 SCD A   1       5.320   2.453   4.939  1.00  0.00           O  
ATOM     39  C26 SCD A   1       2.967   1.665   4.436  1.00  0.00           C  
ATOM     40  O26 SCD A   1       2.102   0.488   4.341  1.00  0.00           O  
ATOM     41  C27 SCD A   1       2.599  -0.617   3.447  1.00  0.00           C  
ATOM     42  C28 SCD A   1       1.717  -1.884   3.590  1.00  0.00           C  
ATOM     43  O29 SCD A   1       0.957  -2.206   2.406  1.00  0.00           O  
ATOM     44 C031 SCD A   1       0.408   4.779   5.973  1.00  0.00           C  
ATOM     45  C31 SCD A   1       2.940   3.674   2.915  1.00  0.00           C  
ATOM     46 O031 SCD A   1      -1.747   5.508  11.068  1.00  0.00           O  
ATOM     47  O31 SCD A   1       2.932   2.213   3.062  1.00  0.00           O  
ATOM     48 C032 SCD A   1       1.506   5.084   7.046  1.00  0.00           C  
ATOM     49  C32 SCD A   1       3.984   3.909   1.872  1.00  0.00           C  
ATOM     50 O032 SCD A   1       0.411   4.372  11.482  1.00  0.00           O  
ATOM     51 C033 SCD A   1       1.061   4.562   8.401  1.00  0.00           C  
ATOM     52 O033 SCD A   1      -1.230   3.317  10.213  1.00  0.00           O  
ATOM     53  O33 SCD A   1       5.323   3.598   2.362  1.00  0.00           O  
ATOM     54 C034 SCD A   1      -0.073   5.348   9.092  1.00  0.00           C  
ATOM     55  C34 SCD A   1       3.977   5.370   1.381  1.00  0.00           C  
ATOM     56  O35 SCD A   1       4.923   5.576   0.387  1.00  0.00           O  
ATOM     57  C36 SCD A   1       2.518   5.674   0.913  1.00  0.00           C  
ATOM     58  O36 SCD A   1       1.600   5.520   2.055  1.00  0.00           O  
ATOM     59  C37 SCD A   1       1.529   4.238   2.548  1.00  0.00           C  
ATOM     60  C38 SCD A   1       0.505   4.215   3.665  1.00  0.00           C  
ATOM     61  O39 SCD A   1       1.133   4.957   4.739  1.00  0.00           O  
ATOM     62 C041 SCD A   1      -0.324   9.050  -1.086  1.00  0.00           C  
ATOM     63  C41 SCD A   1       2.208   5.386  -1.492  1.00  0.00           C  
ATOM     64 O041 SCD A   1       3.121   8.582   2.895  1.00  0.00           O  
ATOM     65  O41 SCD A   1       2.112   4.809  -0.180  1.00  0.00           O  
ATOM     66 C042 SCD A   1       0.575  10.362  -1.083  1.00  0.00           C  
ATOM     67  C42 SCD A   1       3.053   4.490  -2.383  1.00  0.00           C  
ATOM     68 O042 SCD A   1       4.451   9.221   0.991  1.00  0.00           O  
ATOM     69 C043 SCD A   1       1.933  10.309  -0.336  1.00  0.00           C  
ATOM     70 O043 SCD A   1       3.751  10.949   2.489  1.00  0.00           O  
ATOM     71  O43 SCD A   1       4.399   4.444  -2.032  1.00  0.00           O  
ATOM     72 C044 SCD A   1       1.853   9.887   1.167  1.00  0.00           C  
ATOM     73  C44 SCD A   1       2.900   4.945  -3.853  1.00  0.00           C  
ATOM     74  O45 SCD A   1       3.530   3.999  -4.733  1.00  0.00           O  
ATOM     75  C46 SCD A   1       1.424   5.059  -4.323  1.00  0.00           C  
ATOM     76  O46 SCD A   1       0.733   5.963  -3.384  1.00  0.00           O  
ATOM     77  C47 SCD A   1       0.741   5.558  -2.015  1.00  0.00           C  
ATOM     78  C48 SCD A   1      -0.024   6.626  -1.176  1.00  0.00           C  
ATOM     79  O49 SCD A   1       0.576   7.900  -1.349  1.00  0.00           O  
ATOM     80 C051 SCD A   1      -3.745   3.116  -1.344  1.00  0.00           C  
ATOM     81  C51 SCD A   1      -0.422   3.540  -5.068  1.00  0.00           C  
ATOM     82 O051 SCD A   1      -4.960   6.696   2.785  1.00  0.00           O  
ATOM     83  O51 SCD A   1       0.790   3.724  -4.279  1.00  0.00           O  
ATOM     84 C052 SCD A   1      -2.944   3.785  -0.160  1.00  0.00           C  
ATOM     85  C52 SCD A   1       0.169   3.041  -6.491  1.00  0.00           C  
ATOM     86 O052 SCD A   1      -5.414   4.407   3.623  1.00  0.00           O  
ATOM     87 C053 SCD A   1      -3.886   4.433   0.825  1.00  0.00           C  
ATOM     88 O053 SCD A   1      -3.594   5.665   4.584  1.00  0.00           O  
ATOM     89  O53 SCD A   1       0.660   4.192  -7.293  1.00  0.00           O  
ATOM     90 C054 SCD A   1      -3.231   4.791   2.187  1.00  0.00           C  
ATOM     91  C54 SCD A   1      -0.921   2.272  -7.308  1.00  0.00           C  
ATOM     92  O55 SCD A   1      -0.285   1.518  -8.425  1.00  0.00           O  
ATOM     93  C56 SCD A   1      -1.665   1.240  -6.369  1.00  0.00           C  
ATOM     94  O56 SCD A   1      -2.266   1.900  -5.258  1.00  0.00           O  
ATOM     95  C57 SCD A   1      -1.420   2.549  -4.258  1.00  0.00           C  
ATOM     96  C58 SCD A   1      -2.306   3.382  -3.270  1.00  0.00           C  
ATOM     97  O59 SCD A   1      -3.003   2.505  -2.381  1.00  0.00           O  
ATOM     98 C061 SCD A   1      -3.622  -2.737  -7.027  1.00  0.00           C  
ATOM     99  C61 SCD A   1      -0.468  -0.847  -6.450  1.00  0.00           C  
ATOM    100 O061 SCD A   1      -4.090   0.494 -11.550  1.00  0.00           O  
ATOM    101  O61 SCD A   1      -0.601   0.394  -5.835  1.00  0.00           O  
ATOM    102 C062 SCD A   1      -4.791  -2.501  -8.047  1.00  0.00           C  
ATOM    103  C62 SCD A   1       1.011  -1.245  -6.613  1.00  0.00           C  
ATOM    104 O062 SCD A   1      -1.978  -0.536 -11.930  1.00  0.00           O  
ATOM    105 C063 SCD A   1      -4.578  -1.321  -9.045  1.00  0.00           C  
ATOM    106 O063 SCD A   1      -2.369   0.820  -9.909  1.00  0.00           O  
ATOM    107  O63 SCD A   1       1.543  -0.369  -7.667  1.00  0.00           O  
ATOM    108 C064 SCD A   1      -3.528  -1.542 -10.183  1.00  0.00           C  
ATOM    109  C64 SCD A   1       1.184  -2.724  -7.018  1.00  0.00           C  
ATOM    110  O65 SCD A   1       2.596  -3.043  -7.099  1.00  0.00           O  
ATOM    111  C66 SCD A   1       0.465  -3.664  -5.986  1.00  0.00           C  
ATOM    112  O66 SCD A   1      -0.837  -3.252  -5.821  1.00  0.00           O  
ATOM    113  C67 SCD A   1      -1.027  -1.905  -5.474  1.00  0.00           C  
ATOM    114  C68 SCD A   1      -2.523  -1.659  -5.131  1.00  0.00           C  
ATOM    115  O69 SCD A   1      -3.320  -1.526  -6.341  1.00  0.00           O  
ATOM    116 C071 SCD A   1      -2.454  -5.828  -3.451  1.00  0.00           C  
ATOM    117  C71 SCD A   1       1.496  -4.616  -3.987  1.00  0.00           C  
ATOM    118 O071 SCD A   1      -2.246  -6.629  -9.021  1.00  0.00           O  
ATOM    119  O71 SCD A   1       1.179  -3.387  -4.759  1.00  0.00           O  
ATOM    120 C072 SCD A   1      -2.698  -7.053  -4.368  1.00  0.00           C  
ATOM    121  C72 SCD A   1       2.994  -4.733  -4.089  1.00  0.00           C  
ATOM    122 O072 SCD A   1      -1.335  -8.869  -8.803  1.00  0.00           O  
ATOM    123 C073 SCD A   1      -2.297  -6.630  -5.790  1.00  0.00           C  
ATOM    124 O073 SCD A   1      -0.173  -7.023  -7.743  1.00  0.00           O  
ATOM    125  O73 SCD A   1       3.418  -5.133  -5.435  1.00  0.00           O  
ATOM    126 C074 SCD A   1      -2.498  -7.790  -6.732  1.00  0.00           C  
ATOM    127  C74 SCD A   1       3.538  -5.710  -2.985  1.00  0.00           C  
ATOM    128  O75 SCD A   1       4.980  -5.700  -2.789  1.00  0.00           O  
ATOM    129  C76 SCD A   1       2.965  -5.384  -1.568  1.00  0.00           C  
ATOM    130  O76 SCD A   1       1.512  -5.371  -1.717  1.00  0.00           O  
ATOM    131  C77 SCD A   1       0.918  -4.400  -2.585  1.00  0.00           C  
ATOM    132  C78 SCD A   1      -0.635  -4.454  -2.611  1.00  0.00           C  
ATOM    133  O79 SCD A   1      -1.047  -5.692  -3.198  1.00  0.00           O  
ATOM    134  H10 SCD A   1       1.980  -5.181   1.209  1.00  0.00           H  
ATOM    135  H11 SCD A   1       4.864  -5.027  -0.007  1.00  0.00           H  
ATOM    136  H12 SCD A   1       4.758  -2.026  -0.399  1.00  0.00           H  
ATOM    137  H13 SCD A   1       5.370  -3.864  -1.830  1.00  0.00           H  
ATOM    138  H14 SCD A   1       6.948  -3.527   1.139  1.00  0.00           H  
ATOM    139  H15 SCD A   1       7.284  -1.304  -0.190  1.00  0.00           H  
ATOM    140  H16 SCD A   1       6.246  -2.525   3.124  1.00  0.00           H  
ATOM    141  H17 SCD A   1       3.053  -3.041   1.505  1.00  0.00           H  
ATOM    142  H18 SCD A   1       2.450  -4.785   2.863  1.00  0.00           H  
ATOM    143  H20 SCD A   1       0.946  -1.654   4.333  1.00  0.00           H  
ATOM    144  H21 SCD A   1       4.290  -1.746   4.228  1.00  0.00           H  
ATOM    145  H22 SCD A   1       5.049   0.791   2.687  1.00  0.00           H  
ATOM    146  H23 SCD A   1       6.879   0.818   4.126  1.00  0.00           H  
ATOM    147  H24 SCD A   1       4.466   0.692   5.697  1.00  0.00           H  
ATOM    148  H25 SCD A   1       5.273   2.879   4.055  1.00  0.00           H  
ATOM    149  H26 SCD A   1       2.557   2.383   5.147  1.00  0.00           H  
ATOM    150  H27 SCD A   1       2.337  -0.225   2.459  1.00  0.00           H  
ATOM    151  H28 SCD A   1       2.291  -2.718   4.021  1.00  0.00           H  
ATOM    152  H30 SCD A   1      -0.384   4.760   3.317  1.00  0.00           H  
ATOM    153  H31 SCD A   1       3.233   4.093   3.893  1.00  0.00           H  
ATOM    154  H32 SCD A   1       3.913   3.222   1.028  1.00  0.00           H  
ATOM    155  H33 SCD A   1       5.807   3.824   1.561  1.00  0.00           H  
ATOM    156  H34 SCD A   1       4.173   6.015   2.249  1.00  0.00           H  
ATOM    157  H35 SCD A   1       4.819   4.830  -0.224  1.00  0.00           H  
ATOM    158  H36 SCD A   1       2.444   6.759   0.717  1.00  0.00           H  
ATOM    159  H37 SCD A   1       1.125   3.654   1.706  1.00  0.00           H  
ATOM    160  H38 SCD A   1       0.344   3.153   3.895  1.00  0.00           H  
ATOM    161  H40 SCD A   1      -1.028   6.677  -1.607  1.00  0.00           H  
ATOM    162  H41 SCD A   1       2.557   6.420  -1.455  1.00  0.00           H  
ATOM    163  H42 SCD A   1       2.551   3.512  -2.409  1.00  0.00           H  
ATOM    164  H43 SCD A   1       4.818   4.064  -2.823  1.00  0.00           H  
ATOM    165  H44 SCD A   1       3.324   5.953  -3.755  1.00  0.00           H  
ATOM    166  H45 SCD A   1       3.636   4.339  -5.636  1.00  0.00           H  
ATOM    167  H46 SCD A   1       1.522   5.385  -5.361  1.00  0.00           H  
ATOM    168  H47 SCD A   1       0.184   4.629  -1.934  1.00  0.00           H  
ATOM    169  H48 SCD A   1      -0.009   6.178  -0.175  1.00  0.00           H  
ATOM    170  H50 SCD A   1      -2.966   4.017  -3.877  1.00  0.00           H  
ATOM    171  H51 SCD A   1      -0.906   4.515  -5.238  1.00  0.00           H  
ATOM    172  H52 SCD A   1       0.953   2.312  -6.240  1.00  0.00           H  
ATOM    173  H53 SCD A   1       1.081   3.832  -8.085  1.00  0.00           H  
ATOM    174  H54 SCD A   1      -1.779   2.865  -7.641  1.00  0.00           H  
ATOM    175  H55 SCD A   1      -1.010   1.195  -8.980  1.00  0.00           H  
ATOM    176  H56 SCD A   1      -2.405   0.582  -6.816  1.00  0.00           H  
ATOM    177  H57 SCD A   1      -0.896   1.849  -3.589  1.00  0.00           H  
ATOM    178  H58 SCD A   1      -1.762   4.009  -2.552  1.00  0.00           H  
ATOM    179  H60 SCD A   1      -2.857  -2.522  -4.565  1.00  0.00           H  
ATOM    180  H61 SCD A   1      -0.969  -0.894  -7.420  1.00  0.00           H  
ATOM    181  H62 SCD A   1       1.501  -1.077  -5.642  1.00  0.00           H  
ATOM    182  H63 SCD A   1       0.898   0.317  -7.911  1.00  0.00           H  
ATOM    183  H64 SCD A   1       0.615  -2.934  -7.944  1.00  0.00           H  
ATOM    184  H65 SCD A   1       2.660  -3.756  -7.753  1.00  0.00           H  
ATOM    185  H66 SCD A   1       0.547  -4.644  -6.475  1.00  0.00           H  
ATOM    186  H67 SCD A   1      -0.630  -1.826  -4.450  1.00  0.00           H  
ATOM    187  H68 SCD A   1      -2.707  -0.671  -4.689  1.00  0.00           H  
ATOM    188  H70 SCD A   1      -1.167  -3.658  -3.133  1.00  0.00           H  
ATOM    189  H71 SCD A   1       1.090  -5.556  -4.374  1.00  0.00           H  
ATOM    190  H72 SCD A   1       3.447  -3.770  -3.795  1.00  0.00           H  
ATOM    191  H73 SCD A   1       3.265  -4.290  -5.886  1.00  0.00           H  
ATOM    192  H74 SCD A   1       3.374  -6.760  -3.263  1.00  0.00           H  
ATOM    193  H75 SCD A   1       5.377  -6.108  -3.584  1.00  0.00           H  
ATOM    194  H76 SCD A   1       3.228  -6.241  -0.945  1.00  0.00           H  
ATOM    195  H77 SCD A   1       1.209  -3.391  -2.252  1.00  0.00           H  
ATOM    196  H78 SCD A   1      -1.068  -4.347  -1.611  1.00  0.00           H  
ATOM    197 H011 SCD A   1       1.920  -7.485   2.405  1.00  0.00           H  
ATOM    198 H012 SCD A   1       2.185  -7.532   0.667  1.00  0.00           H  
ATOM    199 H013 SCD A   1       4.104  -8.652   2.868  1.00  0.00           H  
ATOM    200 H014 SCD A   1       2.760  -9.575   2.141  1.00  0.00           H  
ATOM    201 H015 SCD A   1       5.112  -8.394   0.679  1.00  0.00           H  
ATOM    202 H016 SCD A   1       5.042 -10.054   0.998  1.00  0.00           H  
ATOM    203 H017 SCD A   1       2.800 -10.262  -0.389  1.00  0.00           H  
ATOM    204 H018 SCD A   1       3.081  -8.578  -0.915  1.00  0.00           H  
ATOM    205 H021 SCD A   1       0.488  -4.018   3.057  1.00  0.00           H  
ATOM    206 H022 SCD A   1      -0.890  -2.906   3.192  1.00  0.00           H  
ATOM    207 H023 SCD A   1      -1.118  -2.651   0.692  1.00  0.00           H  
ATOM    208 H024 SCD A   1       0.267  -3.800   0.396  1.00  0.00           H  
ATOM    209 H025 SCD A   1      -2.328  -4.514   1.873  1.00  0.00           H  
ATOM    210 H026 SCD A   1      -2.047  -4.781   0.204  1.00  0.00           H  
ATOM    211 H027 SCD A   1      -0.185  -6.397   0.758  1.00  0.00           H  
ATOM    212 H028 SCD A   1      -0.085  -5.877   2.363  1.00  0.00           H  
ATOM    213 H031 SCD A   1      -0.552   5.295   6.052  1.00  0.00           H  
ATOM    214 H032 SCD A   1       0.069   3.727   6.012  1.00  0.00           H  
ATOM    215 H033 SCD A   1       2.480   4.679   6.747  1.00  0.00           H  
ATOM    216 H034 SCD A   1       1.752   6.158   7.095  1.00  0.00           H  
ATOM    217 H035 SCD A   1       0.676   3.531   8.345  1.00  0.00           H  
ATOM    218 H036 SCD A   1       1.971   4.577   9.021  1.00  0.00           H  
ATOM    219 H037 SCD A   1       0.136   6.384   9.392  1.00  0.00           H  
ATOM    220 H038 SCD A   1      -0.893   5.501   8.381  1.00  0.00           H  
ATOM    221 H041 SCD A   1      -1.094   9.116  -1.862  1.00  0.00           H  
ATOM    222 H042 SCD A   1      -0.801   9.011  -0.088  1.00  0.00           H  
ATOM    223 H043 SCD A   1       0.743  10.681  -2.113  1.00  0.00           H  
ATOM    224 H044 SCD A   1      -0.025  11.187  -0.684  1.00  0.00           H  
ATOM    225 H045 SCD A   1       2.575   9.606  -0.856  1.00  0.00           H  
ATOM    226 H046 SCD A   1       2.364  11.320  -0.422  1.00  0.00           H  
ATOM    227 H047 SCD A   1       1.248  10.551   1.812  1.00  0.00           H  
ATOM    228 H048 SCD A   1       1.379   8.897   1.148  1.00  0.00           H  
ATOM    229 H051 SCD A   1      -4.386   3.874  -1.819  1.00  0.00           H  
ATOM    230 H052 SCD A   1      -4.472   2.406  -0.927  1.00  0.00           H  
ATOM    231 H053 SCD A   1      -2.447   2.941   0.325  1.00  0.00           H  
ATOM    232 H054 SCD A   1      -2.169   4.504  -0.473  1.00  0.00           H  
ATOM    233 H055 SCD A   1      -4.406   5.323   0.445  1.00  0.00           H  
ATOM    234 H056 SCD A   1      -4.697   3.701   0.954  1.00  0.00           H  
ATOM    235 H057 SCD A   1      -2.787   3.901   2.661  1.00  0.00           H  
ATOM    236 H058 SCD A   1      -2.455   5.559   2.129  1.00  0.00           H  
ATOM    237 H061 SCD A   1      -2.688  -3.085  -7.515  1.00  0.00           H  
ATOM    238 H062 SCD A   1      -4.052  -3.507  -6.376  1.00  0.00           H  
ATOM    239 H063 SCD A   1      -5.063  -3.438  -8.555  1.00  0.00           H  
ATOM    240 H064 SCD A   1      -5.738  -2.312  -7.521  1.00  0.00           H  
ATOM    241 H065 SCD A   1      -5.571  -1.212  -9.497  1.00  0.00           H  
ATOM    242 H066 SCD A   1      -4.326  -0.438  -8.435  1.00  0.00           H  
ATOM    243 H067 SCD A   1      -2.652  -2.095  -9.827  1.00  0.00           H  
ATOM    244 H068 SCD A   1      -3.983  -2.160 -10.963  1.00  0.00           H  
ATOM    245 H071 SCD A   1      -2.924  -5.949  -2.467  1.00  0.00           H  
ATOM    246 H072 SCD A   1      -2.934  -4.921  -3.821  1.00  0.00           H  
ATOM    247 H073 SCD A   1      -1.974  -7.739  -3.908  1.00  0.00           H  
ATOM    248 H074 SCD A   1      -3.746  -7.364  -4.345  1.00  0.00           H  
ATOM    249 H075 SCD A   1      -2.795  -5.709  -6.125  1.00  0.00           H  
ATOM    250 H076 SCD A   1      -1.277  -6.270  -5.648  1.00  0.00           H  
ATOM    251 H077 SCD A   1      -2.263  -8.805  -6.375  1.00  0.00           H  
ATOM    252 H078 SCD A   1      -3.544  -7.792  -7.057  1.00  0.00           H  
ATOM    253  N    CB B   2      -4.475   1.394   6.786  1.00  0.00           N  
ATOM    254  C    CB B   2      -5.604   1.179   7.600  1.00  0.00           C  
ATOM    255  O    CB B   2      -6.714   1.441   7.171  1.00  0.00           O  
ATOM    256  C1   CB B   2      -4.502   1.861   5.430  1.00  0.00           C  
ATOM    257  N1   CB B   2      -4.232   1.007   3.606  1.00  0.00           N  
ATOM    258  O1   CB B   2      -6.490   0.591   4.231  1.00  0.00           O  
ATOM    259  S1   CB B   2      -8.053   0.667  11.487  1.00  0.00           S  
ATOM    260  C2   CB B   2      -3.285   1.692   4.506  1.00  0.00           C  
ATOM    261  N2   CB B   2       0.773   0.310  -1.405  1.00  0.00           N  
ATOM    262  O2   CB B   2      -0.855  -1.306  -1.738  1.00  0.00           O  
ATOM    263  C3   CB B   2      -1.463   0.466   3.209  1.00  0.00           C  
ATOM    264  N3   CB B   2       3.143   1.153  -4.103  1.00  0.00           N  
ATOM    265  O3   CB B   2      -6.125   0.919   1.422  1.00  0.00           O  
ATOM    266  C4   CB B   2      -2.550   0.349   2.075  1.00  0.00           C  
ATOM    267  N4   CB B   2      -4.012   0.413   9.254  1.00  0.00           N  
ATOM    268  O4   CB B   2      -4.749   0.114   0.029  1.00  0.00           O  
ATOM    269  C5   CB B   2      -5.360   1.002   4.408  1.00  0.00           C  
ATOM    270  N5   CB B   2      -6.345  -1.037  10.551  1.00  0.00           N  
ATOM    271  O5   CB B   2      -3.648   0.595  10.563  1.00  0.00           O  
ATOM    272  C6   CB B   2      -3.895   0.634   2.247  1.00  0.00           C  
ATOM    273  N6   CB B   2      -7.207   1.161  10.131  1.00  0.00           N  
ATOM    274  C7   CB B   2      -1.964  -0.114   0.804  1.00  0.00           C  
ATOM    275  N7   CB B   2      -7.784  -1.937  12.185  1.00  0.00           N  
ATOM    276  C8   CB B   2      -0.748   0.112   0.259  1.00  0.00           C  
ATOM    277  C9   CB B   2       0.195   1.232   0.636  1.00  0.00           C  
ATOM    278  C10  CB B   2      -0.300  -0.419  -1.022  1.00  0.00           C  
ATOM    279  C11  CB B   2       1.198   1.386  -0.516  1.00  0.00           C  
ATOM    280  C12  CB B   2       1.595  -0.103  -2.609  1.00  0.00           C  
ATOM    281  C13  CB B   2       3.037  -0.419  -2.239  1.00  0.00           C  
ATOM    282  C14  CB B   2       1.765   0.926  -3.733  1.00  0.00           C  
ATOM    283  C15  CB B   2       3.861   0.665  -2.902  1.00  0.00           C  
ATOM    284  C16  CB B   2      -4.980   0.569   1.162  1.00  0.00           C  
ATOM    285  C17  CB B   2      -5.206   0.412   8.861  1.00  0.00           C  
ATOM    286  C18  CB B   2      -6.349   0.185   9.847  1.00  0.00           C  
ATOM    287  C19  CB B   2      -7.331  -0.882  11.420  1.00  0.00           C  
ATOM    288  S    CB B   2      -2.214   0.296   4.869  1.00  0.00           S  
ATOM    289  H    CB B   2      -3.581   1.296   7.264  1.00  0.00           H  
ATOM    290  H1   CB B   2       3.316   0.692  -5.013  1.00  0.00           H  
ATOM    291  H2   CB B   2       3.350   2.164  -4.245  1.00  0.00           H  
ATOM    292  H3   CB B   2      -7.454  -2.834  11.887  1.00  0.00           H  
ATOM    293  H4   CB B   2      -8.732  -1.843  12.561  1.00  0.00           H  
ATOM    294  H5   CB B   2      -4.894   2.886   5.487  1.00  0.00           H  
ATOM    295  H6   CB B   2      -2.823   2.610   4.144  1.00  0.00           H  
ATOM    296  H7   CB B   2      -0.600  -0.157   2.987  1.00  0.00           H  
ATOM    297  H8   CB B   2      -1.103   1.508   3.206  1.00  0.00           H  
ATOM    298  H9   CB B   2      -2.553  -0.813   0.202  1.00  0.00           H  
ATOM    299  H10  CB B   2      -0.373   2.173   0.706  1.00  0.00           H  
ATOM    300  H11  CB B   2       0.704   1.127   1.607  1.00  0.00           H  
ATOM    301  H12  CB B   2       2.206   1.225  -0.098  1.00  0.00           H  
ATOM    302  H13  CB B   2       1.180   2.344  -1.052  1.00  0.00           H  
ATOM    303  H14  CB B   2       1.177  -1.014  -3.063  1.00  0.00           H  
ATOM    304  H15  CB B   2       3.167  -0.452  -1.140  1.00  0.00           H  
ATOM    305  H16  CB B   2       3.319  -1.423  -2.583  1.00  0.00           H  
ATOM    306  H17  CB B   2       1.271   1.840  -3.395  1.00  0.00           H  
ATOM    307  H18  CB B   2       1.229   0.594  -4.623  1.00  0.00           H  
ATOM    308  H19  CB B   2       4.829   0.203  -3.117  1.00  0.00           H  
ATOM    309  H20  CB B   2       4.007   1.547  -2.288  1.00  0.00           H  
ATOM    310  H21  CB B   2      -2.692   0.476  10.635  1.00  0.00           H  
END
