# Supplementary material for: Investigation of the Affinity of Ceftobiprole for Selected Cyclodextrins Using Molecular Dynamics Simulations and HPLC
Source: Int J Mol Sci. 2023 Nov 23;24(23):16644. doi: 10.3390/ijms242316644 (PMC10706467; doi:10.3390/ijms242316644)
Supplement: Supplementary file 1 [file ijms-24-16644-s001.zip › central_structures_PDB/CBz-BCD_1.pdb]

ATOM      1  C11 BCD A   1      -4.991   4.202  -0.457  1.00  0.00           C  
ATOM      2  O11 BCD A   1      -4.780   2.815  -0.865  1.00  0.00           O  
ATOM      3  C12 BCD A   1      -4.305   4.534   0.947  1.00  0.00           C  
ATOM      4  O13 BCD A   1      -5.269   4.025   1.861  1.00  0.00           O  
ATOM      5  C14 BCD A   1      -4.289   6.038   1.161  1.00  0.00           C  
ATOM      6  O15 BCD A   1      -3.782   6.284   2.430  1.00  0.00           O  
ATOM      7  C16 BCD A   1      -3.597   6.783   0.022  1.00  0.00           C  
ATOM      8  O16 BCD A   1      -4.347   6.435  -1.187  1.00  0.00           O  
ATOM      9  C17 BCD A   1      -4.361   5.056  -1.604  1.00  0.00           C  
ATOM     10  C18 BCD A   1      -5.150   4.823  -2.897  1.00  0.00           C  
ATOM     11  O19 BCD A   1      -6.514   5.313  -2.797  1.00  0.00           O  
ATOM     12  C21 BCD A   1      -1.219   7.262   0.066  1.00  0.00           C  
ATOM     13  O21 BCD A   1      -2.273   6.317  -0.041  1.00  0.00           O  
ATOM     14  C22 BCD A   1      -0.601   7.169   1.503  1.00  0.00           C  
ATOM     15  O23 BCD A   1      -1.493   7.867   2.444  1.00  0.00           O  
ATOM     16  C24 BCD A   1       0.773   7.820   1.558  1.00  0.00           C  
ATOM     17  O25 BCD A   1       1.383   7.591   2.820  1.00  0.00           O  
ATOM     18  C26 BCD A   1       1.678   7.348   0.372  1.00  0.00           C  
ATOM     19  O26 BCD A   1       0.994   7.589  -0.923  1.00  0.00           O  
ATOM     20  C27 BCD A   1      -0.232   6.882  -1.043  1.00  0.00           C  
ATOM     21  C28 BCD A   1      -0.826   7.193  -2.418  1.00  0.00           C  
ATOM     22  O29 BCD A   1      -0.122   6.459  -3.405  1.00  0.00           O  
ATOM     23  C31 BCD A   1       2.852   5.260   1.106  1.00  0.00           C  
ATOM     24  O31 BCD A   1       1.795   5.896   0.455  1.00  0.00           O  
ATOM     25  C32 BCD A   1       2.298   4.104   1.981  1.00  0.00           C  
ATOM     26  O33 BCD A   1       1.670   4.709   3.146  1.00  0.00           O  
ATOM     27  C34 BCD A   1       3.399   3.243   2.666  1.00  0.00           C  
ATOM     28  O35 BCD A   1       2.786   2.126   3.342  1.00  0.00           O  
ATOM     29  C36 BCD A   1       4.534   2.855   1.661  1.00  0.00           C  
ATOM     30  O36 BCD A   1       4.927   4.068   1.060  1.00  0.00           O  
ATOM     31  C37 BCD A   1       3.978   4.780   0.220  1.00  0.00           C  
ATOM     32  C38 BCD A   1       4.675   5.920  -0.493  1.00  0.00           C  
ATOM     33  O39 BCD A   1       5.299   6.784   0.464  1.00  0.00           O  
ATOM     34  C41 BCD A   1       4.838   0.788   0.396  1.00  0.00           C  
ATOM     35  O41 BCD A   1       4.014   1.947   0.647  1.00  0.00           O  
ATOM     36  C42 BCD A   1       4.207  -0.427   1.146  1.00  0.00           C  
ATOM     37  O43 BCD A   1       4.360  -0.119   2.554  1.00  0.00           O  
ATOM     38  C44 BCD A   1       4.973  -1.687   0.726  1.00  0.00           C  
ATOM     39  O45 BCD A   1       4.369  -2.828   1.403  1.00  0.00           O  
ATOM     40  C46 BCD A   1       4.978  -1.823  -0.748  1.00  0.00           C  
ATOM     41  O46 BCD A   1       5.571  -0.597  -1.276  1.00  0.00           O  
ATOM     42  C47 BCD A   1       4.790   0.571  -1.143  1.00  0.00           C  
ATOM     43  C48 BCD A   1       5.501   1.790  -1.843  1.00  0.00           C  
ATOM     44  O49 BCD A   1       5.636   1.401  -3.229  1.00  0.00           O  
ATOM     45  C51 BCD A   1       3.364  -2.862  -2.183  1.00  0.00           C  
ATOM     46  O51 BCD A   1       3.589  -1.827  -1.191  1.00  0.00           O  
ATOM     47  C52 BCD A   1       2.353  -3.841  -1.524  1.00  0.00           C  
ATOM     48  O53 BCD A   1       3.129  -4.657  -0.540  1.00  0.00           O  
ATOM     49  C54 BCD A   1       1.565  -4.636  -2.582  1.00  0.00           C  
ATOM     50  O55 BCD A   1       0.454  -5.302  -1.988  1.00  0.00           O  
ATOM     51  C56 BCD A   1       0.976  -3.729  -3.735  1.00  0.00           C  
ATOM     52  O56 BCD A   1       2.010  -2.935  -4.270  1.00  0.00           O  
ATOM     53  C57 BCD A   1       2.690  -2.105  -3.341  1.00  0.00           C  
ATOM     54  C58 BCD A   1       3.824  -1.408  -4.090  1.00  0.00           C  
ATOM     55  O59 BCD A   1       3.312  -0.541  -5.116  1.00  0.00           O  
ATOM     56  C61 BCD A   1      -1.331  -3.075  -3.506  1.00  0.00           C  
ATOM     57  O61 BCD A   1       0.049  -2.854  -3.074  1.00  0.00           O  
ATOM     58  C62 BCD A   1      -2.285  -3.183  -2.335  1.00  0.00           C  
ATOM     59  O63 BCD A   1      -2.049  -4.434  -1.654  1.00  0.00           O  
ATOM     60  C64 BCD A   1      -3.702  -3.184  -2.865  1.00  0.00           C  
ATOM     61  O65 BCD A   1      -4.537  -3.359  -1.771  1.00  0.00           O  
ATOM     62  C66 BCD A   1      -4.031  -1.905  -3.736  1.00  0.00           C  
ATOM     63  O66 BCD A   1      -3.064  -1.955  -4.776  1.00  0.00           O  
ATOM     64  C67 BCD A   1      -1.679  -1.921  -4.425  1.00  0.00           C  
ATOM     65  C68 BCD A   1      -0.890  -1.873  -5.740  1.00  0.00           C  
ATOM     66  O69 BCD A   1      -1.002  -3.023  -6.609  1.00  0.00           O  
ATOM     67  C71 BCD A   1      -4.964  -0.257  -2.083  1.00  0.00           C  
ATOM     68  O71 BCD A   1      -3.790  -0.702  -2.941  1.00  0.00           O  
ATOM     69  C72 BCD A   1      -4.421  -0.031  -0.685  1.00  0.00           C  
ATOM     70  O73 BCD A   1      -4.141  -1.327  -0.064  1.00  0.00           O  
ATOM     71  C74 BCD A   1      -5.447   0.747   0.200  1.00  0.00           C  
ATOM     72  O75 BCD A   1      -4.869   1.147   1.448  1.00  0.00           O  
ATOM     73  C76 BCD A   1      -5.967   1.984  -0.627  1.00  0.00           C  
ATOM     74  O76 BCD A   1      -6.540   1.544  -1.867  1.00  0.00           O  
ATOM     75  C77 BCD A   1      -5.569   0.983  -2.785  1.00  0.00           C  
ATOM     76  C78 BCD A   1      -6.300   0.578  -4.121  1.00  0.00           C  
ATOM     77  O79 BCD A   1      -7.474  -0.129  -3.735  1.00  0.00           O  
ATOM     78  H10 BCD A   1      -5.229   3.742  -3.049  1.00  0.00           H  
ATOM     79  H11 BCD A   1      -6.057   4.462  -0.343  1.00  0.00           H  
ATOM     80  H12 BCD A   1      -3.340   4.022   0.892  1.00  0.00           H  
ATOM     81  H13 BCD A   1      -5.147   3.076   2.019  1.00  0.00           H  
ATOM     82  H14 BCD A   1      -5.323   6.440   1.128  1.00  0.00           H  
ATOM     83  H15 BCD A   1      -4.311   5.706   3.013  1.00  0.00           H  
ATOM     84  H16 BCD A   1      -3.644   7.862   0.214  1.00  0.00           H  
ATOM     85  H17 BCD A   1      -3.370   4.639  -1.842  1.00  0.00           H  
ATOM     86  H18 BCD A   1      -4.607   5.348  -3.711  1.00  0.00           H  
ATOM     87  H19 BCD A   1      -6.815   5.245  -3.720  1.00  0.00           H  
ATOM     88  H20 BCD A   1      -1.895   6.974  -2.534  1.00  0.00           H  
ATOM     89  H21 BCD A   1      -1.666   8.242  -0.066  1.00  0.00           H  
ATOM     90  H22 BCD A   1      -0.449   6.124   1.790  1.00  0.00           H  
ATOM     91  H23 BCD A   1      -2.332   7.398   2.313  1.00  0.00           H  
ATOM     92  H24 BCD A   1       0.776   8.905   1.445  1.00  0.00           H  
ATOM     93  H25 BCD A   1       1.428   6.648   3.037  1.00  0.00           H  
ATOM     94  H26 BCD A   1       2.630   7.878   0.332  1.00  0.00           H  
ATOM     95  H27 BCD A   1      -0.087   5.796  -1.019  1.00  0.00           H  
ATOM     96  H28 BCD A   1      -0.700   8.278  -2.526  1.00  0.00           H  
ATOM     97  H29 BCD A   1      -0.591   6.817  -4.179  1.00  0.00           H  
ATOM     98  H30 BCD A   1       4.051   6.538  -1.139  1.00  0.00           H  
ATOM     99  H31 BCD A   1       3.270   6.091   1.695  1.00  0.00           H  
ATOM    100  H32 BCD A   1       1.553   3.578   1.359  1.00  0.00           H  
ATOM    101  H33 BCD A   1       1.493   3.993   3.804  1.00  0.00           H  
ATOM    102  H34 BCD A   1       3.838   3.799   3.509  1.00  0.00           H  
ATOM    103  H35 BCD A   1       2.171   2.414   4.038  1.00  0.00           H  
ATOM    104  H36 BCD A   1       5.407   2.528   2.252  1.00  0.00           H  
ATOM    105  H37 BCD A   1       3.538   4.149  -0.566  1.00  0.00           H  
ATOM    106  H38 BCD A   1       5.378   5.417  -1.160  1.00  0.00           H  
ATOM    107  H39 BCD A   1       5.970   6.228   0.879  1.00  0.00           H  
ATOM    108  H40 BCD A   1       6.465   2.012  -1.370  1.00  0.00           H  
ATOM    109  H41 BCD A   1       5.868   0.983   0.728  1.00  0.00           H  
ATOM    110  H42 BCD A   1       3.174  -0.578   0.838  1.00  0.00           H  
ATOM    111  H43 BCD A   1       3.731   0.589   2.741  1.00  0.00           H  
ATOM    112  H44 BCD A   1       6.024  -1.599   1.022  1.00  0.00           H  
ATOM    113  H45 BCD A   1       4.389  -2.643   2.367  1.00  0.00           H  
ATOM    114  H46 BCD A   1       5.471  -2.728  -1.077  1.00  0.00           H  
ATOM    115  H47 BCD A   1       3.753   0.549  -1.510  1.00  0.00           H  
ATOM    116  H48 BCD A   1       4.871   2.686  -1.709  1.00  0.00           H  
ATOM    117  H49 BCD A   1       5.138   1.996  -3.814  1.00  0.00           H  
ATOM    118  H50 BCD A   1       4.470  -0.857  -3.401  1.00  0.00           H  
ATOM    119  H51 BCD A   1       4.238  -3.432  -2.501  1.00  0.00           H  
ATOM    120  H52 BCD A   1       1.640  -3.250  -0.944  1.00  0.00           H  
ATOM    121  H53 BCD A   1       3.386  -4.077   0.217  1.00  0.00           H  
ATOM    122  H54 BCD A   1       2.228  -5.393  -3.031  1.00  0.00           H  
ATOM    123  H55 BCD A   1      -0.261  -4.652  -1.851  1.00  0.00           H  
ATOM    124  H56 BCD A   1       0.535  -4.361  -4.521  1.00  0.00           H  
ATOM    125  H57 BCD A   1       2.071  -1.284  -2.957  1.00  0.00           H  
ATOM    126  H58 BCD A   1       4.497  -2.064  -4.661  1.00  0.00           H  
ATOM    127  H59 BCD A   1       4.153  -0.289  -5.537  1.00  0.00           H  
ATOM    128  H60 BCD A   1       0.180  -1.786  -5.518  1.00  0.00           H  
ATOM    129  H61 BCD A   1      -1.442  -3.981  -4.104  1.00  0.00           H  
ATOM    130  H62 BCD A   1      -2.150  -2.400  -1.597  1.00  0.00           H  
ATOM    131  H63 BCD A   1      -2.686  -4.511  -0.921  1.00  0.00           H  
ATOM    132  H64 BCD A   1      -3.844  -4.044  -3.525  1.00  0.00           H  
ATOM    133  H65 BCD A   1      -4.485  -2.602  -1.163  1.00  0.00           H  
ATOM    134  H66 BCD A   1      -5.052  -2.035  -4.118  1.00  0.00           H  
ATOM    135  H67 BCD A   1      -1.442  -1.024  -3.839  1.00  0.00           H  
ATOM    136  H68 BCD A   1      -1.207  -0.975  -6.277  1.00  0.00           H  
ATOM    137  H69 BCD A   1      -1.953  -3.229  -6.582  1.00  0.00           H  
ATOM    138  H70 BCD A   1      -5.630  -0.156  -4.589  1.00  0.00           H  
ATOM    139  H71 BCD A   1      -5.753  -1.012  -1.949  1.00  0.00           H  
ATOM    140  H72 BCD A   1      -3.513   0.549  -0.893  1.00  0.00           H  
ATOM    141  H73 BCD A   1      -3.741  -1.137   0.803  1.00  0.00           H  
ATOM    142  H74 BCD A   1      -6.308   0.079   0.402  1.00  0.00           H  
ATOM    143  H75 BCD A   1      -4.310   0.412   1.752  1.00  0.00           H  
ATOM    144  H76 BCD A   1      -6.741   2.535  -0.065  1.00  0.00           H  
ATOM    145  H77 BCD A   1      -4.766   1.709  -2.982  1.00  0.00           H  
ATOM    146  H78 BCD A   1      -6.505   1.500  -4.678  1.00  0.00           H  
ATOM    147  H79 BCD A   1      -7.743  -0.819  -4.367  1.00  0.00           H  
ATOM    148  N    CB B   2       1.000  -6.422   4.502  1.00  0.00           N  
ATOM    149  C    CB B   2       0.844  -7.773   4.590  1.00  0.00           C  
ATOM    150  O    CB B   2      -0.252  -8.211   5.050  1.00  0.00           O  
ATOM    151  C1   CB B   2      -0.117  -5.504   4.719  1.00  0.00           C  
ATOM    152  N1   CB B   2      -1.054  -3.764   3.871  1.00  0.00           N  
ATOM    153  O1   CB B   2      -2.131  -5.763   3.141  1.00  0.00           O  
ATOM    154  S1   CB B   2       4.651  -8.002   1.474  1.00  0.00           S  
ATOM    155  C2   CB B   2       0.216  -3.969   4.575  1.00  0.00           C  
ATOM    156  N2   CB B   2      -0.625   1.283  -0.728  1.00  0.00           N  
ATOM    157  O2   CB B   2      -0.844   2.498   1.339  1.00  0.00           O  
ATOM    158  C3   CB B   2       1.014  -1.771   3.491  1.00  0.00           C  
ATOM    159  N3   CB B   2       0.577   3.554  -3.470  1.00  0.00           N  
ATOM    160  O3   CB B   2      -3.318  -1.196   2.360  1.00  0.00           O  
ATOM    161  C4   CB B   2      -0.419  -1.537   3.176  1.00  0.00           C  
ATOM    162  N4   CB B   2       1.598  -9.893   3.921  1.00  0.00           N  
ATOM    163  O4   CB B   2      -3.721  -3.079   3.119  1.00  0.00           O  
ATOM    164  C5   CB B   2      -1.290  -5.118   3.674  1.00  0.00           C  
ATOM    165  N5   CB B   2       3.691  -6.914   3.623  1.00  0.00           N  
ATOM    166  O5   CB B   2       2.456 -10.556   4.809  1.00  0.00           O  
ATOM    167  C6   CB B   2      -1.457  -2.435   3.298  1.00  0.00           C  
ATOM    168  N6   CB B   2       3.408  -8.734   2.192  1.00  0.00           N  
ATOM    169  C7   CB B   2      -0.597  -0.210   2.654  1.00  0.00           C  
ATOM    170  N7   CB B   2       5.198  -5.569   2.707  1.00  0.00           N  
ATOM    171  C8   CB B   2      -0.582   0.075   1.326  1.00  0.00           C  
ATOM    172  C9   CB B   2      -0.343  -0.882   0.212  1.00  0.00           C  
ATOM    173  C10  CB B   2      -0.655   1.453   0.737  1.00  0.00           C  
ATOM    174  C11  CB B   2      -0.375  -0.140  -1.098  1.00  0.00           C  
ATOM    175  C12  CB B   2      -0.689   2.391  -1.674  1.00  0.00           C  
ATOM    176  C13  CB B   2      -1.471   2.296  -2.950  1.00  0.00           C  
ATOM    177  C14  CB B   2       0.691   2.898  -2.124  1.00  0.00           C  
ATOM    178  C15  CB B   2      -0.914   3.448  -3.756  1.00  0.00           C  
ATOM    179  C16  CB B   2      -2.855  -2.264   2.795  1.00  0.00           C  
ATOM    180  C17  CB B   2       1.840  -8.606   3.959  1.00  0.00           C  
ATOM    181  C18  CB B   2       2.965  -8.020   3.203  1.00  0.00           C  
ATOM    182  C19  CB B   2       4.584  -6.759   2.698  1.00  0.00           C  
ATOM    183  S    CB B   2       1.547  -3.577   3.369  1.00  0.00           S  
ATOM    184  H    CB B   2       1.873  -6.167   4.076  1.00  0.00           H  
ATOM    185  H1   CB B   2       0.985   4.501  -3.509  1.00  0.00           H  
ATOM    186  H2   CB B   2       1.136   3.030  -4.150  1.00  0.00           H  
ATOM    187  H3   CB B   2       4.605  -4.875   3.143  1.00  0.00           H  
ATOM    188  H4   CB B   2       5.566  -5.339   1.787  1.00  0.00           H  
ATOM    189  H5   CB B   2      -0.589  -5.869   5.633  1.00  0.00           H  
ATOM    190  H6   CB B   2       0.332  -3.399   5.507  1.00  0.00           H  
ATOM    191  H7   CB B   2       1.163  -1.452   4.523  1.00  0.00           H  
ATOM    192  H8   CB B   2       1.710  -1.215   2.854  1.00  0.00           H  
ATOM    193  H9   CB B   2      -0.789   0.589   3.379  1.00  0.00           H  
ATOM    194  H10  CB B   2       0.607  -1.396   0.413  1.00  0.00           H  
ATOM    195  H11  CB B   2      -1.122  -1.643   0.150  1.00  0.00           H  
ATOM    196  H12  CB B   2       0.502  -0.275  -1.749  1.00  0.00           H  
ATOM    197  H13  CB B   2      -1.247  -0.457  -1.676  1.00  0.00           H  
ATOM    198  H14  CB B   2      -1.153   3.253  -1.196  1.00  0.00           H  
ATOM    199  H15  CB B   2      -1.478   1.322  -3.449  1.00  0.00           H  
ATOM    200  H16  CB B   2      -2.521   2.489  -2.723  1.00  0.00           H  
ATOM    201  H17  CB B   2       1.124   3.573  -1.371  1.00  0.00           H  
ATOM    202  H18  CB B   2       1.457   2.120  -2.147  1.00  0.00           H  
ATOM    203  H19  CB B   2      -1.402   4.394  -3.511  1.00  0.00           H  
ATOM    204  H20  CB B   2      -0.940   3.339  -4.833  1.00  0.00           H  
ATOM    205  H21  CB B   2       2.088 -11.459   4.869  1.00  0.00           H  
END
