# Supplementary material for: Investigation of the Affinity of Ceftobiprole for Selected Cyclodextrins Using Molecular Dynamics Simulations and HPLC
Source: Int J Mol Sci. 2023 Nov 23;24(23):16644. doi: 10.3390/ijms242316644 (PMC10706467; doi:10.3390/ijms242316644)
Supplement: Supplementary file 1 [file ijms-24-16644-s001.zip › central_structures_PDB/CBz-BCD_2.pdb]

ATOM      1  C11 BCD A   1      -5.437   3.115   1.463  1.00  0.00           C  
ATOM      2  O11 BCD A   1      -5.414   1.818   0.933  1.00  0.00           O  
ATOM      3  C12 BCD A   1      -5.076   2.865   2.997  1.00  0.00           C  
ATOM      4  O13 BCD A   1      -6.161   2.309   3.700  1.00  0.00           O  
ATOM      5  C14 BCD A   1      -4.532   4.225   3.560  1.00  0.00           C  
ATOM      6  O15 BCD A   1      -4.202   4.121   4.934  1.00  0.00           O  
ATOM      7  C16 BCD A   1      -3.380   4.889   2.705  1.00  0.00           C  
ATOM      8  O16 BCD A   1      -3.857   5.050   1.359  1.00  0.00           O  
ATOM      9  C17 BCD A   1      -4.323   3.816   0.633  1.00  0.00           C  
ATOM     10  C18 BCD A   1      -4.523   4.099  -0.839  1.00  0.00           C  
ATOM     11  O19 BCD A   1      -5.567   5.079  -0.972  1.00  0.00           O  
ATOM     12  C21 BCD A   1      -1.288   4.152   3.673  1.00  0.00           C  
ATOM     13  O21 BCD A   1      -2.259   4.074   2.580  1.00  0.00           O  
ATOM     14  C22 BCD A   1      -0.918   2.731   4.097  1.00  0.00           C  
ATOM     15  O23 BCD A   1      -2.002   2.209   4.836  1.00  0.00           O  
ATOM     16  C24 BCD A   1       0.378   2.723   4.970  1.00  0.00           C  
ATOM     17  O25 BCD A   1       0.786   1.364   5.338  1.00  0.00           O  
ATOM     18  C26 BCD A   1       1.510   3.551   4.196  1.00  0.00           C  
ATOM     19  O26 BCD A   1       1.088   4.938   3.966  1.00  0.00           O  
ATOM     20  C27 BCD A   1      -0.128   5.098   3.168  1.00  0.00           C  
ATOM     21  C28 BCD A   1      -0.573   6.648   3.099  1.00  0.00           C  
ATOM     22  O29 BCD A   1      -1.123   7.023   4.415  1.00  0.00           O  
ATOM     23  C31 BCD A   1       3.216   3.271   2.617  1.00  0.00           C  
ATOM     24  O31 BCD A   1       1.851   2.974   2.896  1.00  0.00           O  
ATOM     25  C32 BCD A   1       3.890   1.913   2.863  1.00  0.00           C  
ATOM     26  O33 BCD A   1       3.960   1.716   4.270  1.00  0.00           O  
ATOM     27  C34 BCD A   1       5.385   1.809   2.273  1.00  0.00           C  
ATOM     28  O35 BCD A   1       5.906   0.487   2.449  1.00  0.00           O  
ATOM     29  C36 BCD A   1       5.445   2.286   0.768  1.00  0.00           C  
ATOM     30  O36 BCD A   1       4.837   3.589   0.712  1.00  0.00           O  
ATOM     31  C37 BCD A   1       3.400   3.678   1.124  1.00  0.00           C  
ATOM     32  C38 BCD A   1       2.882   5.075   0.818  1.00  0.00           C  
ATOM     33  O39 BCD A   1       2.990   5.495  -0.528  1.00  0.00           O  
ATOM     34  C41 BCD A   1       5.263   0.783  -1.176  1.00  0.00           C  
ATOM     35  O41 BCD A   1       4.598   1.541  -0.141  1.00  0.00           O  
ATOM     36  C42 BCD A   1       5.263  -0.698  -0.697  1.00  0.00           C  
ATOM     37  O43 BCD A   1       6.276  -0.886   0.318  1.00  0.00           O  
ATOM     38  C44 BCD A   1       5.579  -1.636  -1.915  1.00  0.00           C  
ATOM     39  O45 BCD A   1       5.460  -3.010  -1.473  1.00  0.00           O  
ATOM     40  C46 BCD A   1       4.660  -1.397  -3.114  1.00  0.00           C  
ATOM     41  O46 BCD A   1       4.728   0.025  -3.432  1.00  0.00           O  
ATOM     42  C47 BCD A   1       4.383   0.982  -2.430  1.00  0.00           C  
ATOM     43  C48 BCD A   1       4.791   2.374  -3.005  1.00  0.00           C  
ATOM     44  O49 BCD A   1       3.766   2.670  -3.963  1.00  0.00           O  
ATOM     45  C51 BCD A   1       2.620  -2.594  -3.628  1.00  0.00           C  
ATOM     46  O51 BCD A   1       3.317  -1.638  -2.770  1.00  0.00           O  
ATOM     47  C52 BCD A   1       2.301  -3.874  -2.802  1.00  0.00           C  
ATOM     48  O53 BCD A   1       3.497  -4.637  -2.507  1.00  0.00           O  
ATOM     49  C54 BCD A   1       1.227  -4.721  -3.555  1.00  0.00           C  
ATOM     50  O55 BCD A   1       0.703  -5.810  -2.728  1.00  0.00           O  
ATOM     51  C56 BCD A   1      -0.014  -3.914  -4.118  1.00  0.00           C  
ATOM     52  O56 BCD A   1       0.507  -2.801  -4.827  1.00  0.00           O  
ATOM     53  C57 BCD A   1       1.421  -1.807  -4.248  1.00  0.00           C  
ATOM     54  C58 BCD A   1       1.874  -0.674  -5.193  1.00  0.00           C  
ATOM     55  O59 BCD A   1       2.823  -0.943  -6.236  1.00  0.00           O  
ATOM     56  C61 BCD A   1      -1.915  -3.961  -2.628  1.00  0.00           C  
ATOM     57  O61 BCD A   1      -0.650  -3.336  -2.950  1.00  0.00           O  
ATOM     58  C62 BCD A   1      -1.928  -4.128  -1.117  1.00  0.00           C  
ATOM     59  O63 BCD A   1      -1.149  -5.310  -0.838  1.00  0.00           O  
ATOM     60  C64 BCD A   1      -3.367  -4.203  -0.554  1.00  0.00           C  
ATOM     61  O65 BCD A   1      -3.399  -4.300   0.857  1.00  0.00           O  
ATOM     62  C66 BCD A   1      -4.397  -3.201  -1.184  1.00  0.00           C  
ATOM     63  O66 BCD A   1      -4.308  -3.286  -2.632  1.00  0.00           O  
ATOM     64  C67 BCD A   1      -2.988  -2.980  -3.216  1.00  0.00           C  
ATOM     65  C68 BCD A   1      -3.166  -3.049  -4.736  1.00  0.00           C  
ATOM     66  O69 BCD A   1      -3.014  -4.344  -5.241  1.00  0.00           O  
ATOM     67  C71 BCD A   1      -5.225  -0.982  -0.833  1.00  0.00           C  
ATOM     68  O71 BCD A   1      -4.055  -1.846  -0.819  1.00  0.00           O  
ATOM     69  C72 BCD A   1      -5.698  -0.922   0.615  1.00  0.00           C  
ATOM     70  O73 BCD A   1      -6.228  -2.127   1.133  1.00  0.00           O  
ATOM     71  C74 BCD A   1      -6.912   0.070   0.706  1.00  0.00           C  
ATOM     72  O75 BCD A   1      -7.485   0.210   2.069  1.00  0.00           O  
ATOM     73  C76 BCD A   1      -6.556   1.434   0.112  1.00  0.00           C  
ATOM     74  O76 BCD A   1      -6.041   1.319  -1.257  1.00  0.00           O  
ATOM     75  C77 BCD A   1      -4.925   0.415  -1.452  1.00  0.00           C  
ATOM     76  C78 BCD A   1      -4.725   0.425  -2.958  1.00  0.00           C  
ATOM     77  O79 BCD A   1      -5.673  -0.351  -3.685  1.00  0.00           O  
ATOM     78  H10 BCD A   1      -4.648   3.234  -1.506  1.00  0.00           H  
ATOM     79  H11 BCD A   1      -6.404   3.608   1.370  1.00  0.00           H  
ATOM     80  H12 BCD A   1      -4.280   2.111   3.054  1.00  0.00           H  
ATOM     81  H13 BCD A   1      -6.467   2.960   4.367  1.00  0.00           H  
ATOM     82  H14 BCD A   1      -5.292   4.994   3.401  1.00  0.00           H  
ATOM     83  H15 BCD A   1      -3.409   3.573   5.017  1.00  0.00           H  
ATOM     84  H16 BCD A   1      -3.089   5.827   3.178  1.00  0.00           H  
ATOM     85  H17 BCD A   1      -3.508   3.083   0.537  1.00  0.00           H  
ATOM     86  H18 BCD A   1      -3.601   4.567  -1.215  1.00  0.00           H  
ATOM     87  H19 BCD A   1      -5.462   5.737  -0.271  1.00  0.00           H  
ATOM     88  H20 BCD A   1       0.279   7.286   2.831  1.00  0.00           H  
ATOM     89  H21 BCD A   1      -1.649   4.645   4.589  1.00  0.00           H  
ATOM     90  H22 BCD A   1      -0.717   2.145   3.207  1.00  0.00           H  
ATOM     91  H23 BCD A   1      -1.624   1.545   5.423  1.00  0.00           H  
ATOM     92  H24 BCD A   1       0.273   3.288   5.917  1.00  0.00           H  
ATOM     93  H25 BCD A   1       0.054   0.954   5.845  1.00  0.00           H  
ATOM     94  H26 BCD A   1       2.385   3.444   4.844  1.00  0.00           H  
ATOM     95  H27 BCD A   1       0.142   4.872   2.126  1.00  0.00           H  
ATOM     96  H28 BCD A   1      -1.321   6.745   2.295  1.00  0.00           H  
ATOM     97  H29 BCD A   1      -1.267   7.975   4.317  1.00  0.00           H  
ATOM     98  H30 BCD A   1       3.307   5.740   1.570  1.00  0.00           H  
ATOM     99  H31 BCD A   1       3.750   3.902   3.337  1.00  0.00           H  
ATOM    100  H32 BCD A   1       3.233   1.164   2.415  1.00  0.00           H  
ATOM    101  H33 BCD A   1       3.790   0.768   4.417  1.00  0.00           H  
ATOM    102  H34 BCD A   1       6.052   2.488   2.821  1.00  0.00           H  
ATOM    103  H35 BCD A   1       5.556   0.290   3.347  1.00  0.00           H  
ATOM    104  H36 BCD A   1       6.493   2.373   0.432  1.00  0.00           H  
ATOM    105  H37 BCD A   1       2.844   2.898   0.583  1.00  0.00           H  
ATOM    106  H38 BCD A   1       1.791   5.067   0.932  1.00  0.00           H  
ATOM    107  H39 BCD A   1       2.422   4.917  -1.084  1.00  0.00           H  
ATOM    108  H40 BCD A   1       5.759   2.267  -3.502  1.00  0.00           H  
ATOM    109  H41 BCD A   1       6.286   1.120  -1.382  1.00  0.00           H  
ATOM    110  H42 BCD A   1       4.244  -0.906  -0.336  1.00  0.00           H  
ATOM    111  H43 BCD A   1       5.934  -0.289   1.011  1.00  0.00           H  
ATOM    112  H44 BCD A   1       6.598  -1.438  -2.275  1.00  0.00           H  
ATOM    113  H45 BCD A   1       6.038  -3.002  -0.688  1.00  0.00           H  
ATOM    114  H46 BCD A   1       5.185  -1.914  -3.931  1.00  0.00           H  
ATOM    115  H47 BCD A   1       3.305   0.917  -2.279  1.00  0.00           H  
ATOM    116  H48 BCD A   1       4.959   3.109  -2.199  1.00  0.00           H  
ATOM    117  H49 BCD A   1       3.795   3.634  -4.087  1.00  0.00           H  
ATOM    118  H50 BCD A   1       0.956  -0.246  -5.629  1.00  0.00           H  
ATOM    119  H51 BCD A   1       3.302  -2.920  -4.422  1.00  0.00           H  
ATOM    120  H52 BCD A   1       1.767  -3.528  -1.904  1.00  0.00           H  
ATOM    121  H53 BCD A   1       4.189  -4.028  -2.203  1.00  0.00           H  
ATOM    122  H54 BCD A   1       1.809  -5.067  -4.420  1.00  0.00           H  
ATOM    123  H55 BCD A   1       0.100  -5.371  -2.117  1.00  0.00           H  
ATOM    124  H56 BCD A   1      -0.655  -4.562  -4.719  1.00  0.00           H  
ATOM    125  H57 BCD A   1       0.847  -1.384  -3.412  1.00  0.00           H  
ATOM    126  H58 BCD A   1       2.336   0.113  -4.575  1.00  0.00           H  
ATOM    127  H59 BCD A   1       3.189  -0.058  -6.419  1.00  0.00           H  
ATOM    128  H60 BCD A   1      -2.388  -2.426  -5.196  1.00  0.00           H  
ATOM    129  H61 BCD A   1      -1.984  -4.926  -3.160  1.00  0.00           H  
ATOM    130  H62 BCD A   1      -1.395  -3.293  -0.644  1.00  0.00           H  
ATOM    131  H63 BCD A   1      -1.483  -5.719  -0.015  1.00  0.00           H  
ATOM    132  H64 BCD A   1      -3.636  -5.194  -0.940  1.00  0.00           H  
ATOM    133  H65 BCD A   1      -3.243  -3.381   1.146  1.00  0.00           H  
ATOM    134  H66 BCD A   1      -5.391  -3.434  -0.758  1.00  0.00           H  
ATOM    135  H67 BCD A   1      -2.806  -1.966  -2.867  1.00  0.00           H  
ATOM    136  H68 BCD A   1      -4.142  -2.613  -4.983  1.00  0.00           H  
ATOM    137  H69 BCD A   1      -3.350  -4.520  -6.149  1.00  0.00           H  
ATOM    138  H70 BCD A   1      -3.721   0.051  -3.200  1.00  0.00           H  
ATOM    139  H71 BCD A   1      -5.962  -1.555  -1.395  1.00  0.00           H  
ATOM    140  H72 BCD A   1      -4.863  -0.584   1.229  1.00  0.00           H  
ATOM    141  H73 BCD A   1      -6.558  -1.873   2.018  1.00  0.00           H  
ATOM    142  H74 BCD A   1      -7.707  -0.299   0.036  1.00  0.00           H  
ATOM    143  H75 BCD A   1      -7.003   0.835   2.616  1.00  0.00           H  
ATOM    144  H76 BCD A   1      -7.388   2.127   0.282  1.00  0.00           H  
ATOM    145  H77 BCD A   1      -4.019   0.719  -0.902  1.00  0.00           H  
ATOM    146  H78 BCD A   1      -4.767   1.453  -3.364  1.00  0.00           H  
ATOM    147  H79 BCD A   1      -5.277  -0.528  -4.547  1.00  0.00           H  
ATOM    148  N    CB B   2      -0.599   0.942  -1.674  1.00  0.00           N  
ATOM    149  C    CB B   2      -0.546   1.186  -3.011  1.00  0.00           C  
ATOM    150  O    CB B   2      -0.859   0.320  -3.756  1.00  0.00           O  
ATOM    151  C1   CB B   2      -1.005  -0.308  -1.086  1.00  0.00           C  
ATOM    152  N1   CB B   2      -0.703  -1.268   0.812  1.00  0.00           N  
ATOM    153  O1   CB B   2      -2.319   0.456   0.973  1.00  0.00           O  
ATOM    154  S1   CB B   2      -0.881   3.035  -7.123  1.00  0.00           S  
ATOM    155  C2   CB B   2       0.108  -1.168  -0.471  1.00  0.00           C  
ATOM    156  N2   CB B   2       3.689  -5.246   4.686  1.00  0.00           N  
ATOM    157  O2   CB B   2       2.543  -3.624   6.004  1.00  0.00           O  
ATOM    158  C3   CB B   2       2.096  -1.619   1.135  1.00  0.00           C  
ATOM    159  N3   CB B   2       3.996  -8.594   5.005  1.00  0.00           N  
ATOM    160  O3   CB B   2      -2.498  -2.482   2.607  1.00  0.00           O  
ATOM    161  C4   CB B   2       1.041  -1.985   2.199  1.00  0.00           C  
ATOM    162  N4   CB B   2       0.229   3.393  -2.370  1.00  0.00           N  
ATOM    163  O4   CB B   2      -1.072  -2.863   4.113  1.00  0.00           O  
ATOM    164  C5   CB B   2      -1.518  -0.242   0.379  1.00  0.00           C  
ATOM    165  N5   CB B   2       0.040   4.284  -5.123  1.00  0.00           N  
ATOM    166  O5   CB B   2       1.095   4.448  -2.606  1.00  0.00           O  
ATOM    167  C6   CB B   2      -0.313  -1.933   2.014  1.00  0.00           C  
ATOM    168  N6   CB B   2      -0.766   2.192  -5.759  1.00  0.00           N  
ATOM    169  C7   CB B   2       1.575  -2.479   3.425  1.00  0.00           C  
ATOM    170  N7   CB B   2       0.089   5.585  -7.030  1.00  0.00           N  
ATOM    171  C8   CB B   2       2.364  -3.578   3.635  1.00  0.00           C  
ATOM    172  C9   CB B   2       3.017  -4.407   2.497  1.00  0.00           C  
ATOM    173  C10  CB B   2       2.858  -4.150   4.939  1.00  0.00           C  
ATOM    174  C11  CB B   2       3.855  -5.479   3.249  1.00  0.00           C  
ATOM    175  C12  CB B   2       3.965  -6.265   5.714  1.00  0.00           C  
ATOM    176  C13  CB B   2       5.395  -6.714   5.677  1.00  0.00           C  
ATOM    177  C14  CB B   2       3.103  -7.598   5.560  1.00  0.00           C  
ATOM    178  C15  CB B   2       5.415  -8.037   4.919  1.00  0.00           C  
ATOM    179  C16  CB B   2      -1.345  -2.310   3.000  1.00  0.00           C  
ATOM    180  C17  CB B   2      -0.124   2.622  -3.369  1.00  0.00           C  
ATOM    181  C18  CB B   2      -0.259   2.973  -4.806  1.00  0.00           C  
ATOM    182  C19  CB B   2      -0.063   4.374  -6.437  1.00  0.00           C  
ATOM    183  S    CB B   2       1.592  -0.234   0.045  1.00  0.00           S  
ATOM    184  H    CB B   2      -0.161   1.655  -1.099  1.00  0.00           H  
ATOM    185  H1   CB B   2       3.976  -9.455   5.581  1.00  0.00           H  
ATOM    186  H2   CB B   2       3.661  -8.894   4.072  1.00  0.00           H  
ATOM    187  H3   CB B   2       0.173   5.673  -8.035  1.00  0.00           H  
ATOM    188  H4   CB B   2       0.871   6.041  -6.573  1.00  0.00           H  
ATOM    189  H5   CB B   2      -1.720  -0.795  -1.759  1.00  0.00           H  
ATOM    190  H6   CB B   2       0.380  -2.050  -1.062  1.00  0.00           H  
ATOM    191  H7   CB B   2       3.041  -1.262   1.569  1.00  0.00           H  
ATOM    192  H8   CB B   2       2.241  -2.486   0.487  1.00  0.00           H  
ATOM    193  H9   CB B   2       1.210  -2.024   4.356  1.00  0.00           H  
ATOM    194  H10  CB B   2       2.287  -4.759   1.757  1.00  0.00           H  
ATOM    195  H11  CB B   2       3.725  -3.892   1.836  1.00  0.00           H  
ATOM    196  H12  CB B   2       4.879  -5.444   2.878  1.00  0.00           H  
ATOM    197  H13  CB B   2       3.338  -6.432   3.072  1.00  0.00           H  
ATOM    198  H14  CB B   2       3.678  -5.823   6.679  1.00  0.00           H  
ATOM    199  H15  CB B   2       5.684  -7.018   6.681  1.00  0.00           H  
ATOM    200  H16  CB B   2       6.062  -6.017   5.154  1.00  0.00           H  
ATOM    201  H17  CB B   2       2.163  -7.347   5.064  1.00  0.00           H  
ATOM    202  H18  CB B   2       2.841  -7.879   6.592  1.00  0.00           H  
ATOM    203  H19  CB B   2       6.128  -8.763   5.323  1.00  0.00           H  
ATOM    204  H20  CB B   2       5.589  -7.863   3.856  1.00  0.00           H  
ATOM    205  H21  CB B   2       0.870   4.739  -3.506  1.00  0.00           H  
END
