# Supplementary material for: Investigation of the Affinity of Ceftobiprole for Selected Cyclodextrins Using Molecular Dynamics Simulations and HPLC
Source: Int J Mol Sci. 2023 Nov 23;24(23):16644. doi: 10.3390/ijms242316644 (PMC10706467; doi:10.3390/ijms242316644)
Supplement: Supplementary file 1 [file ijms-24-16644-s001.zip › central_structures_PDB/CBz-HCD_1.pdb]

ATOM      1  O10 HCD A   1      -5.735   6.119   2.957  1.00  0.00           O  
ATOM      2 C011 HCD A   1      -6.102   3.935   3.817  1.00  0.00           C  
ATOM      3  C11 HCD A   1      -3.455  -0.192   3.341  1.00  0.00           C  
ATOM      4  O11 HCD A   1      -3.818  -0.373   1.915  1.00  0.00           O  
ATOM      5 C012 HCD A   1      -6.080   5.426   4.185  1.00  0.00           C  
ATOM      6  C12 HCD A   1      -2.149  -0.938   3.684  1.00  0.00           C  
ATOM      7 C013 HCD A   1      -7.483   5.799   4.474  1.00  0.00           C  
ATOM      8  O13 HCD A   1      -2.259  -2.361   3.617  1.00  0.00           O  
ATOM      9  C14 HCD A   1      -1.613  -0.590   5.100  1.00  0.00           C  
ATOM     10  O15 HCD A   1      -0.363  -1.254   5.360  1.00  0.00           O  
ATOM     11  C16 HCD A   1      -1.599   0.941   5.325  1.00  0.00           C  
ATOM     12  O16 HCD A   1      -2.907   1.520   5.033  1.00  0.00           O  
ATOM     13  C17 HCD A   1      -3.389   1.345   3.632  1.00  0.00           C  
ATOM     14  C18 HCD A   1      -4.856   1.966   3.606  1.00  0.00           C  
ATOM     15  O19 HCD A   1      -4.782   3.366   3.947  1.00  0.00           O  
ATOM     16  C21 HCD A   1       0.393   2.302   4.678  1.00  0.00           C  
ATOM     17  O21 HCD A   1      -0.748   1.456   4.267  1.00  0.00           O  
ATOM     18  C22 HCD A   1       1.746   1.443   4.656  1.00  0.00           C  
ATOM     19  O23 HCD A   1       1.755   0.389   5.672  1.00  0.00           O  
ATOM     20  C24 HCD A   1       2.925   2.451   4.753  1.00  0.00           C  
ATOM     21  O25 HCD A   1       4.176   1.727   4.576  1.00  0.00           O  
ATOM     22  C26 HCD A   1       2.842   3.558   3.677  1.00  0.00           C  
ATOM     23  O26 HCD A   1       1.650   4.315   3.859  1.00  0.00           O  
ATOM     24  C27 HCD A   1       0.458   3.520   3.658  1.00  0.00           C  
ATOM     25  C28 HCD A   1      -0.743   4.467   3.998  1.00  0.00           C  
ATOM     26  O29 HCD A   1      -0.731   5.576   3.038  1.00  0.00           O  
ATOM     27  O30 HCD A   1       2.988   7.647  -0.496  1.00  0.00           O  
ATOM     28 C031 HCD A   1       1.033   6.145  -0.454  1.00  0.00           C  
ATOM     29  C31 HCD A   1       3.660   3.378   1.394  1.00  0.00           C  
ATOM     30  O31 HCD A   1       2.722   2.923   2.352  1.00  0.00           O  
ATOM     31 C032 HCD A   1       2.036   6.934  -1.266  1.00  0.00           C  
ATOM     32  C32 HCD A   1       5.020   2.676   1.612  1.00  0.00           C  
ATOM     33 C033 HCD A   1       1.294   7.905  -2.183  1.00  0.00           C  
ATOM     34  O33 HCD A   1       5.708   3.142   2.752  1.00  0.00           O  
ATOM     35  C34 HCD A   1       6.007   2.918   0.446  1.00  0.00           C  
ATOM     36  O35 HCD A   1       7.235   2.262   0.687  1.00  0.00           O  
ATOM     37  C36 HCD A   1       5.343   2.558  -0.923  1.00  0.00           C  
ATOM     38  O36 HCD A   1       4.183   3.416  -1.030  1.00  0.00           O  
ATOM     39  C37 HCD A   1       3.196   3.014  -0.004  1.00  0.00           C  
ATOM     40  C38 HCD A   1       1.900   3.843  -0.464  1.00  0.00           C  
ATOM     41  O39 HCD A   1       1.872   5.117   0.151  1.00  0.00           O  
ATOM     42  C41 HCD A   1       5.883   0.230  -1.710  1.00  0.00           C  
ATOM     43  O41 HCD A   1       5.073   1.150  -0.964  1.00  0.00           O  
ATOM     44  C42 HCD A   1       6.115  -0.981  -0.763  1.00  0.00           C  
ATOM     45  O43 HCD A   1       7.079  -0.616   0.191  1.00  0.00           O  
ATOM     46  C44 HCD A   1       6.682  -2.175  -1.559  1.00  0.00           C  
ATOM     47  O45 HCD A   1       6.726  -3.436  -0.802  1.00  0.00           O  
ATOM     48  C46 HCD A   1       5.739  -2.398  -2.806  1.00  0.00           C  
ATOM     49  O46 HCD A   1       5.673  -1.225  -3.666  1.00  0.00           O  
ATOM     50  C47 HCD A   1       5.188  -0.050  -3.063  1.00  0.00           C  
ATOM     51  C48 HCD A   1       5.388   1.159  -3.999  1.00  0.00           C  
ATOM     52  O49 HCD A   1       6.816   1.347  -4.148  1.00  0.00           O  
ATOM     53  O50 HCD A   1       5.302  -5.725  -8.445  1.00  0.00           O  
ATOM     54 C051 HCD A   1       5.115  -3.955  -6.783  1.00  0.00           C  
ATOM     55  C51 HCD A   1       3.817  -3.797  -2.611  1.00  0.00           C  
ATOM     56  O51 HCD A   1       4.437  -2.567  -2.293  1.00  0.00           O  
ATOM     57 C052 HCD A   1       6.036  -5.034  -7.423  1.00  0.00           C  
ATOM     58  C52 HCD A   1       3.124  -4.283  -1.362  1.00  0.00           C  
ATOM     59 C053 HCD A   1       7.381  -4.454  -7.966  1.00  0.00           C  
ATOM     60  O53 HCD A   1       4.182  -4.600  -0.455  1.00  0.00           O  
ATOM     61  C54 HCD A   1       2.177  -5.553  -1.622  1.00  0.00           C  
ATOM     62  O55 HCD A   1       1.416  -5.874  -0.421  1.00  0.00           O  
ATOM     63  C56 HCD A   1       1.307  -5.386  -2.928  1.00  0.00           C  
ATOM     64  O56 HCD A   1       2.182  -4.928  -3.963  1.00  0.00           O  
ATOM     65  C57 HCD A   1       2.893  -3.696  -3.830  1.00  0.00           C  
ATOM     66  C58 HCD A   1       3.587  -3.305  -5.133  1.00  0.00           C  
ATOM     67  O59 HCD A   1       4.506  -4.319  -5.556  1.00  0.00           O  
ATOM     68  C61 HCD A   1      -0.927  -4.496  -3.260  1.00  0.00           C  
ATOM     69  O61 HCD A   1       0.409  -4.186  -2.750  1.00  0.00           O  
ATOM     70  C62 HCD A   1      -1.903  -5.221  -2.262  1.00  0.00           C  
ATOM     71  O63 HCD A   1      -1.588  -6.629  -2.219  1.00  0.00           O  
ATOM     72  C64 HCD A   1      -3.341  -4.991  -2.604  1.00  0.00           C  
ATOM     73  O65 HCD A   1      -4.179  -5.776  -1.688  1.00  0.00           O  
ATOM     74  C66 HCD A   1      -3.676  -3.449  -2.735  1.00  0.00           C  
ATOM     75  O66 HCD A   1      -2.809  -3.106  -3.822  1.00  0.00           O  
ATOM     76  C67 HCD A   1      -1.416  -3.052  -3.568  1.00  0.00           C  
ATOM     77  C68 HCD A   1      -0.623  -2.562  -4.812  1.00  0.00           C  
ATOM     78  O69 HCD A   1      -1.086  -1.270  -5.302  1.00  0.00           O  
ATOM     79  O70 HCD A   1      -8.173  -1.899  -3.802  1.00  0.00           O  
ATOM     80 C071 HCD A   1      -6.852  -0.005  -3.592  1.00  0.00           C  
ATOM     81  C71 HCD A   1      -4.420  -2.381  -0.718  1.00  0.00           C  
ATOM     82  O71 HCD A   1      -3.307  -2.703  -1.560  1.00  0.00           O  
ATOM     83 C072 HCD A   1      -8.282  -0.514  -3.732  1.00  0.00           C  
ATOM     84  C72 HCD A   1      -4.183  -2.951   0.645  1.00  0.00           C  
ATOM     85 C073 HCD A   1      -8.901  -0.191  -5.101  1.00  0.00           C  
ATOM     86  O73 HCD A   1      -4.293  -4.416   0.551  1.00  0.00           O  
ATOM     87  C74 HCD A   1      -5.194  -2.462   1.661  1.00  0.00           C  
ATOM     88  O75 HCD A   1      -4.853  -2.995   2.926  1.00  0.00           O  
ATOM     89  C76 HCD A   1      -5.124  -0.897   1.629  1.00  0.00           C  
ATOM     90  O76 HCD A   1      -5.430  -0.358   0.281  1.00  0.00           O  
ATOM     91  C77 HCD A   1      -4.553  -0.806  -0.791  1.00  0.00           C  
ATOM     92  C78 HCD A   1      -4.924  -0.183  -2.182  1.00  0.00           C  
ATOM     93  O79 HCD A   1      -6.315  -0.526  -2.416  1.00  0.00           O  
ATOM     94  H10 HCD A   1      -5.523   1.413   4.297  1.00  0.00           H  
ATOM     95  H11 HCD A   1      -4.188  -0.680   3.980  1.00  0.00           H  
ATOM     96  H12 HCD A   1      -1.437  -0.537   2.951  1.00  0.00           H  
ATOM     97  H13 HCD A   1      -1.328  -2.577   3.429  1.00  0.00           H  
ATOM     98  H14 HCD A   1      -2.409  -0.938   5.773  1.00  0.00           H  
ATOM     99  H15 HCD A   1       0.368  -0.607   5.433  1.00  0.00           H  
ATOM    100  H16 HCD A   1      -1.261   1.232   6.323  1.00  0.00           H  
ATOM    101  H17 HCD A   1      -2.825   1.984   2.950  1.00  0.00           H  
ATOM    102  H18 HCD A   1      -5.345   1.740   2.641  1.00  0.00           H  
ATOM    103  H20 HCD A   1      -1.754   4.038   3.903  1.00  0.00           H  
ATOM    104  H21 HCD A   1       0.084   2.707   5.658  1.00  0.00           H  
ATOM    105  H22 HCD A   1       1.790   1.084   3.615  1.00  0.00           H  
ATOM    106  H23 HCD A   1       2.632   0.052   5.956  1.00  0.00           H  
ATOM    107  H24 HCD A   1       2.800   2.826   5.777  1.00  0.00           H  
ATOM    108  H25 HCD A   1       4.625   2.304   3.934  1.00  0.00           H  
ATOM    109  H26 HCD A   1       3.724   4.203   3.773  1.00  0.00           H  
ATOM    110  H27 HCD A   1       0.423   3.129   2.633  1.00  0.00           H  
ATOM    111  H28 HCD A   1      -0.689   4.859   5.022  1.00  0.00           H  
ATOM    112  H29 HCD A   1       0.024   6.188   3.172  1.00  0.00           H  
ATOM    113  H30 HCD A   1       1.016   3.277  -0.134  1.00  0.00           H  
ATOM    114  H31 HCD A   1       3.870   4.448   1.371  1.00  0.00           H  
ATOM    115  H32 HCD A   1       4.870   1.622   1.842  1.00  0.00           H  
ATOM    116  H33 HCD A   1       6.534   2.630   2.851  1.00  0.00           H  
ATOM    117  H34 HCD A   1       6.157   4.009   0.464  1.00  0.00           H  
ATOM    118  H35 HCD A   1       7.012   1.330   0.531  1.00  0.00           H  
ATOM    119  H36 HCD A   1       6.003   2.860  -1.747  1.00  0.00           H  
ATOM    120  H37 HCD A   1       2.881   1.962  -0.087  1.00  0.00           H  
ATOM    121  H38 HCD A   1       1.888   3.849  -1.558  1.00  0.00           H  
ATOM    122  H40 HCD A   1       4.898   1.922  -3.388  1.00  0.00           H  
ATOM    123  H41 HCD A   1       6.913   0.601  -1.883  1.00  0.00           H  
ATOM    124  H42 HCD A   1       5.132  -1.139  -0.286  1.00  0.00           H  
ATOM    125  H43 HCD A   1       6.946  -1.119   1.004  1.00  0.00           H  
ATOM    126  H44 HCD A   1       7.675  -1.857  -1.908  1.00  0.00           H  
ATOM    127  H45 HCD A   1       7.407  -3.331  -0.098  1.00  0.00           H  
ATOM    128  H46 HCD A   1       6.057  -3.295  -3.360  1.00  0.00           H  
ATOM    129  H47 HCD A   1       4.092  -0.109  -2.979  1.00  0.00           H  
ATOM    130  H48 HCD A   1       4.838   0.983  -4.935  1.00  0.00           H  
ATOM    131  H49 HCD A   1       7.142   0.575  -4.641  1.00  0.00           H  
ATOM    132  H50 HCD A   1       2.836  -3.269  -5.934  1.00  0.00           H  
ATOM    133  H51 HCD A   1       4.657  -4.485  -2.762  1.00  0.00           H  
ATOM    134  H52 HCD A   1       2.493  -3.488  -0.947  1.00  0.00           H  
ATOM    135  H53 HCD A   1       4.817  -3.895  -0.653  1.00  0.00           H  
ATOM    136  H54 HCD A   1       2.913  -6.326  -1.923  1.00  0.00           H  
ATOM    137  H55 HCD A   1       0.923  -6.613  -0.819  1.00  0.00           H  
ATOM    138  H56 HCD A   1       0.841  -6.343  -3.162  1.00  0.00           H  
ATOM    139  H57 HCD A   1       2.143  -2.920  -3.619  1.00  0.00           H  
ATOM    140  H58 HCD A   1       4.094  -2.328  -5.083  1.00  0.00           H  
ATOM    141  H60 HCD A   1      -0.809  -3.229  -5.661  1.00  0.00           H  
ATOM    142  H61 HCD A   1      -0.887  -4.962  -4.253  1.00  0.00           H  
ATOM    143  H62 HCD A   1      -1.853  -4.751  -1.273  1.00  0.00           H  
ATOM    144  H63 HCD A   1      -2.288  -6.990  -1.640  1.00  0.00           H  
ATOM    145  H64 HCD A   1      -3.580  -5.478  -3.572  1.00  0.00           H  
ATOM    146  H65 HCD A   1      -4.080  -5.246  -0.877  1.00  0.00           H  
ATOM    147  H66 HCD A   1      -4.702  -3.264  -3.093  1.00  0.00           H  
ATOM    148  H67 HCD A   1      -1.229  -2.415  -2.708  1.00  0.00           H  
ATOM    149  H68 HCD A   1       0.458  -2.587  -4.649  1.00  0.00           H  
ATOM    150  H69 HCD A   1      -0.585  -0.522  -4.925  1.00  0.00           H  
ATOM    151  H70 HCD A   1      -4.149  -0.577  -2.842  1.00  0.00           H  
ATOM    152  H71 HCD A   1      -5.245  -2.909  -1.206  1.00  0.00           H  
ATOM    153  H72 HCD A   1      -3.158  -2.659   0.929  1.00  0.00           H  
ATOM    154  H73 HCD A   1      -4.177  -4.710   1.479  1.00  0.00           H  
ATOM    155  H74 HCD A   1      -6.166  -2.730   1.252  1.00  0.00           H  
ATOM    156  H75 HCD A   1      -3.937  -2.668   3.062  1.00  0.00           H  
ATOM    157  H76 HCD A   1      -5.779  -0.414   2.348  1.00  0.00           H  
ATOM    158  H77 HCD A   1      -3.527  -0.442  -0.622  1.00  0.00           H  
ATOM    159  H78 HCD A   1      -4.771   0.901  -2.124  1.00  0.00           H  
ATOM    160 H011 HCD A   1      -6.666   3.372   4.575  1.00  0.00           H  
ATOM    161 H012 HCD A   1      -6.424   3.723   2.793  1.00  0.00           H  
ATOM    162 H013 HCD A   1      -5.376   5.620   5.012  1.00  0.00           H  
ATOM    163 H014 HCD A   1      -4.839   5.793   2.788  1.00  0.00           H  
ATOM    164 H015 HCD A   1      -7.549   6.859   4.765  1.00  0.00           H  
ATOM    165 H016 HCD A   1      -7.892   5.237   5.314  1.00  0.00           H  
ATOM    166 H017 HCD A   1      -8.147   5.584   3.626  1.00  0.00           H  
ATOM    167 H031 HCD A   1       0.277   5.699  -1.111  1.00  0.00           H  
ATOM    168 H032 HCD A   1       0.512   6.804   0.257  1.00  0.00           H  
ATOM    169 H033 HCD A   1       2.582   6.240  -1.916  1.00  0.00           H  
ATOM    170 H034 HCD A   1       3.795   7.110  -0.606  1.00  0.00           H  
ATOM    171 H035 HCD A   1       2.068   8.376  -2.803  1.00  0.00           H  
ATOM    172 H036 HCD A   1       0.482   7.441  -2.766  1.00  0.00           H  
ATOM    173 H037 HCD A   1       0.824   8.690  -1.564  1.00  0.00           H  
ATOM    174 H051 HCD A   1       5.654  -3.034  -6.530  1.00  0.00           H  
ATOM    175 H052 HCD A   1       4.413  -3.594  -7.549  1.00  0.00           H  
ATOM    176 H053 HCD A   1       6.321  -5.731  -6.625  1.00  0.00           H  
ATOM    177 H054 HCD A   1       4.525  -6.194  -8.096  1.00  0.00           H  
ATOM    178 H055 HCD A   1       7.998  -4.259  -7.074  1.00  0.00           H  
ATOM    179 H056 HCD A   1       7.228  -3.558  -8.563  1.00  0.00           H  
ATOM    180 H057 HCD A   1       7.880  -5.198  -8.589  1.00  0.00           H  
ATOM    181 H071 HCD A   1      -6.276  -0.233  -4.495  1.00  0.00           H  
ATOM    182 H072 HCD A   1      -6.875   1.095  -3.627  1.00  0.00           H  
ATOM    183 H073 HCD A   1      -8.984  -0.093  -3.007  1.00  0.00           H  
ATOM    184 H074 HCD A   1      -7.614  -2.321  -3.116  1.00  0.00           H  
ATOM    185 H075 HCD A   1      -8.177   0.036  -5.892  1.00  0.00           H  
ATOM    186 H076 HCD A   1      -9.586  -0.920  -5.541  1.00  0.00           H  
ATOM    187 H077 HCD A   1      -9.570   0.671  -5.010  1.00  0.00           H  
ATOM    188  N    CB B   2       1.481  -2.265   0.841  1.00  0.00           N  
ATOM    189  C    CB B   2       1.303  -2.925   2.029  1.00  0.00           C  
ATOM    190  O    CB B   2       0.145  -3.256   2.285  1.00  0.00           O  
ATOM    191  C1   CB B   2       0.482  -1.751  -0.152  1.00  0.00           C  
ATOM    192  N1   CB B   2      -0.182   0.033  -1.109  1.00  0.00           N  
ATOM    193  O1   CB B   2       1.858  -0.800  -2.057  1.00  0.00           O  
ATOM    194  S1   CB B   2       1.779  -5.482   5.766  1.00  0.00           S  
ATOM    195  C2   CB B   2      -0.495  -0.592   0.223  1.00  0.00           C  
ATOM    196  N2   CB B   2      -5.069   4.964  -1.188  1.00  0.00           N  
ATOM    197  O2   CB B   2      -3.223   5.777  -2.151  1.00  0.00           O  
ATOM    198  C3   CB B   2      -1.238   1.814   0.803  1.00  0.00           C  
ATOM    199  N3   CB B   2      -8.052   7.172  -0.853  1.00  0.00           N  
ATOM    200  O3   CB B   2      -1.017   2.444  -3.676  1.00  0.00           O  
ATOM    201  C4   CB B   2      -1.209   2.046  -0.690  1.00  0.00           C  
ATOM    202  N4   CB B   2       3.647  -2.514   2.546  1.00  0.00           N  
ATOM    203  O4   CB B   2      -0.127   0.599  -3.900  1.00  0.00           O  
ATOM    204  C5   CB B   2       0.902  -0.778  -1.293  1.00  0.00           C  
ATOM    205  N5   CB B   2       3.108  -3.355   5.268  1.00  0.00           N  
ATOM    206  O5   CB B   2       3.651  -1.200   2.836  1.00  0.00           O  
ATOM    207  C6   CB B   2      -0.692   1.200  -1.648  1.00  0.00           C  
ATOM    208  N6   CB B   2       1.697  -4.934   4.277  1.00  0.00           N  
ATOM    209  C7   CB B   2      -1.806   3.330  -1.062  1.00  0.00           C  
ATOM    210  N7   CB B   2       3.281  -3.854   7.432  1.00  0.00           N  
ATOM    211  C8   CB B   2      -3.085   3.816  -0.817  1.00  0.00           C  
ATOM    212  C9   CB B   2      -4.129   3.194   0.106  1.00  0.00           C  
ATOM    213  C10  CB B   2      -3.722   4.947  -1.519  1.00  0.00           C  
ATOM    214  C11  CB B   2      -5.442   3.946  -0.147  1.00  0.00           C  
ATOM    215  C12  CB B   2      -5.991   6.010  -1.629  1.00  0.00           C  
ATOM    216  C13  CB B   2      -5.579   7.362  -1.170  1.00  0.00           C  
ATOM    217  C14  CB B   2      -7.516   5.824  -1.387  1.00  0.00           C  
ATOM    218  C15  CB B   2      -6.856   8.135  -1.276  1.00  0.00           C  
ATOM    219  C16  CB B   2      -0.621   1.403  -3.140  1.00  0.00           C  
ATOM    220  C17  CB B   2       2.523  -3.056   2.915  1.00  0.00           C  
ATOM    221  C18  CB B   2       2.452  -3.817   4.176  1.00  0.00           C  
ATOM    222  C19  CB B   2       2.893  -4.195   6.178  1.00  0.00           C  
ATOM    223  S    CB B   2       0.168   0.730   1.285  1.00  0.00           S  
ATOM    224  H    CB B   2       2.426  -1.923   0.744  1.00  0.00           H  
ATOM    225  H1   CB B   2      -8.091   7.149   0.173  1.00  0.00           H  
ATOM    226  H2   CB B   2      -8.985   7.544  -1.017  1.00  0.00           H  
ATOM    227  H3   CB B   2       3.801  -2.989   7.458  1.00  0.00           H  
ATOM    228  H4   CB B   2       2.803  -4.210   8.251  1.00  0.00           H  
ATOM    229  H5   CB B   2      -0.057  -2.615  -0.590  1.00  0.00           H  
ATOM    230  H6   CB B   2      -1.525  -0.848   0.478  1.00  0.00           H  
ATOM    231  H7   CB B   2      -2.200   1.362   1.079  1.00  0.00           H  
ATOM    232  H8   CB B   2      -1.204   2.739   1.409  1.00  0.00           H  
ATOM    233  H9   CB B   2      -1.148   3.830  -1.779  1.00  0.00           H  
ATOM    234  H10  CB B   2      -4.233   2.138  -0.167  1.00  0.00           H  
ATOM    235  H11  CB B   2      -3.801   3.288   1.159  1.00  0.00           H  
ATOM    236  H12  CB B   2      -6.334   3.451  -0.544  1.00  0.00           H  
ATOM    237  H13  CB B   2      -5.776   4.570   0.688  1.00  0.00           H  
ATOM    238  H14  CB B   2      -5.984   5.986  -2.732  1.00  0.00           H  
ATOM    239  H15  CB B   2      -5.384   7.272  -0.089  1.00  0.00           H  
ATOM    240  H16  CB B   2      -4.783   7.837  -1.751  1.00  0.00           H  
ATOM    241  H17  CB B   2      -7.951   5.531  -2.340  1.00  0.00           H  
ATOM    242  H18  CB B   2      -7.722   5.085  -0.624  1.00  0.00           H  
ATOM    243  H19  CB B   2      -6.728   9.005  -0.659  1.00  0.00           H  
ATOM    244  H20  CB B   2      -7.028   8.470  -2.305  1.00  0.00           H  
ATOM    245  H21  CB B   2       4.595  -1.030   3.002  1.00  0.00           H  
END
