# Supplementary material for: Investigation of the Affinity of Ceftobiprole for Selected Cyclodextrins Using Molecular Dynamics Simulations and HPLC
Source: Int J Mol Sci. 2023 Nov 23;24(23):16644. doi: 10.3390/ijms242316644 (PMC10706467; doi:10.3390/ijms242316644)
Supplement: Supplementary file 1 [file ijms-24-16644-s001.zip › central_structures_PDB/CBz-HCD_2.pdb]

ATOM      1  O10 HCD A   1      -6.035   5.836   4.286  1.00  0.00           O  
ATOM      2 C011 HCD A   1      -5.084   4.895   2.333  1.00  0.00           C  
ATOM      3  C11 HCD A   1      -3.520   1.009   3.157  1.00  0.00           C  
ATOM      4  O11 HCD A   1      -3.616   0.600   1.787  1.00  0.00           O  
ATOM      5 C012 HCD A   1      -6.407   5.415   2.951  1.00  0.00           C  
ATOM      6  C12 HCD A   1      -3.035  -0.176   4.053  1.00  0.00           C  
ATOM      7 C013 HCD A   1      -6.983   6.658   2.207  1.00  0.00           C  
ATOM      8  O13 HCD A   1      -4.145  -1.031   4.256  1.00  0.00           O  
ATOM      9  C14 HCD A   1      -2.674   0.319   5.466  1.00  0.00           C  
ATOM     10  O15 HCD A   1      -1.950  -0.672   6.158  1.00  0.00           O  
ATOM     11  C16 HCD A   1      -1.842   1.625   5.422  1.00  0.00           C  
ATOM     12  O16 HCD A   1      -2.495   2.675   4.644  1.00  0.00           O  
ATOM     13  C17 HCD A   1      -2.598   2.299   3.242  1.00  0.00           C  
ATOM     14  C18 HCD A   1      -3.256   3.436   2.437  1.00  0.00           C  
ATOM     15  O19 HCD A   1      -4.530   3.783   2.994  1.00  0.00           O  
ATOM     16  C21 HCD A   1       0.670   1.871   5.353  1.00  0.00           C  
ATOM     17  O21 HCD A   1      -0.584   1.330   4.821  1.00  0.00           O  
ATOM     18  C22 HCD A   1       1.158   0.789   6.366  1.00  0.00           C  
ATOM     19  O23 HCD A   1       0.213   0.639   7.487  1.00  0.00           O  
ATOM     20  C24 HCD A   1       2.539   1.184   6.816  1.00  0.00           C  
ATOM     21  O25 HCD A   1       2.983   0.255   7.740  1.00  0.00           O  
ATOM     22  C26 HCD A   1       3.416   1.319   5.561  1.00  0.00           C  
ATOM     23  O26 HCD A   1       2.884   2.358   4.753  1.00  0.00           O  
ATOM     24  C27 HCD A   1       1.601   2.066   4.167  1.00  0.00           C  
ATOM     25  C28 HCD A   1       1.169   3.335   3.384  1.00  0.00           C  
ATOM     26  O29 HCD A   1       1.937   3.403   2.136  1.00  0.00           O  
ATOM     27  O30 HCD A   1       5.948   3.958   6.222  1.00  0.00           O  
ATOM     28 C031 HCD A   1       6.566   2.925   3.963  1.00  0.00           C  
ATOM     29  C31 HCD A   1       4.680  -0.620   4.992  1.00  0.00           C  
ATOM     30  O31 HCD A   1       3.427   0.048   4.854  1.00  0.00           O  
ATOM     31 C032 HCD A   1       6.976   3.812   5.204  1.00  0.00           C  
ATOM     32  C32 HCD A   1       4.371  -2.089   5.359  1.00  0.00           C  
ATOM     33 C033 HCD A   1       7.202   5.267   4.675  1.00  0.00           C  
ATOM     34  O33 HCD A   1       3.912  -2.285   6.713  1.00  0.00           O  
ATOM     35  C34 HCD A   1       5.553  -3.064   5.196  1.00  0.00           C  
ATOM     36  O35 HCD A   1       5.251  -4.392   5.482  1.00  0.00           O  
ATOM     37  C36 HCD A   1       6.184  -2.914   3.817  1.00  0.00           C  
ATOM     38  O36 HCD A   1       6.527  -1.492   3.663  1.00  0.00           O  
ATOM     39  C37 HCD A   1       5.407  -0.616   3.626  1.00  0.00           C  
ATOM     40  C38 HCD A   1       5.865   0.771   3.104  1.00  0.00           C  
ATOM     41  O39 HCD A   1       6.403   1.511   4.262  1.00  0.00           O  
ATOM     42  C41 HCD A   1       5.756  -4.266   1.875  1.00  0.00           C  
ATOM     43  O41 HCD A   1       5.210  -3.318   2.834  1.00  0.00           O  
ATOM     44  C42 HCD A   1       5.014  -5.601   2.059  1.00  0.00           C  
ATOM     45  O43 HCD A   1       5.456  -6.216   3.299  1.00  0.00           O  
ATOM     46  C44 HCD A   1       5.293  -6.510   0.830  1.00  0.00           C  
ATOM     47  O45 HCD A   1       4.447  -7.667   0.796  1.00  0.00           O  
ATOM     48  C46 HCD A   1       5.208  -5.699  -0.472  1.00  0.00           C  
ATOM     49  O46 HCD A   1       6.055  -4.529  -0.490  1.00  0.00           O  
ATOM     50  C47 HCD A   1       5.644  -3.594   0.507  1.00  0.00           C  
ATOM     51  C48 HCD A   1       6.593  -2.356   0.395  1.00  0.00           C  
ATOM     52  O49 HCD A   1       7.946  -2.592   0.865  1.00  0.00           O  
ATOM     53  O50 HCD A   1       7.126  -5.825  -4.939  1.00  0.00           O  
ATOM     54 C051 HCD A   1       6.135  -3.686  -4.388  1.00  0.00           C  
ATOM     55  C51 HCD A   1       3.230  -5.611  -1.943  1.00  0.00           C  
ATOM     56  O51 HCD A   1       3.846  -5.267  -0.682  1.00  0.00           O  
ATOM     57 C052 HCD A   1       6.910  -4.543  -5.435  1.00  0.00           C  
ATOM     58  C52 HCD A   1       1.905  -6.323  -1.540  1.00  0.00           C  
ATOM     59 C053 HCD A   1       6.059  -4.613  -6.761  1.00  0.00           C  
ATOM     60  O53 HCD A   1       2.204  -7.586  -0.947  1.00  0.00           O  
ATOM     61  C54 HCD A   1       0.885  -6.560  -2.794  1.00  0.00           C  
ATOM     62  O55 HCD A   1      -0.343  -7.048  -2.336  1.00  0.00           O  
ATOM     63  C56 HCD A   1       0.719  -5.245  -3.601  1.00  0.00           C  
ATOM     64  O56 HCD A   1       2.078  -4.685  -3.950  1.00  0.00           O  
ATOM     65  C57 HCD A   1       2.904  -4.344  -2.729  1.00  0.00           C  
ATOM     66  C58 HCD A   1       4.043  -3.382  -3.137  1.00  0.00           C  
ATOM     67  O59 HCD A   1       4.790  -4.074  -4.126  1.00  0.00           O  
ATOM     68  C61 HCD A   1      -1.004  -3.535  -3.418  1.00  0.00           C  
ATOM     69  O61 HCD A   1       0.099  -4.255  -2.774  1.00  0.00           O  
ATOM     70  C62 HCD A   1      -2.331  -4.047  -2.913  1.00  0.00           C  
ATOM     71  O63 HCD A   1      -2.389  -5.360  -3.511  1.00  0.00           O  
ATOM     72  C64 HCD A   1      -3.477  -3.140  -3.386  1.00  0.00           C  
ATOM     73  O65 HCD A   1      -4.756  -3.526  -2.756  1.00  0.00           O  
ATOM     74  C66 HCD A   1      -3.200  -1.663  -3.154  1.00  0.00           C  
ATOM     75  O66 HCD A   1      -1.875  -1.342  -3.740  1.00  0.00           O  
ATOM     76  C67 HCD A   1      -0.852  -2.035  -3.059  1.00  0.00           C  
ATOM     77  C68 HCD A   1       0.520  -1.450  -3.444  1.00  0.00           C  
ATOM     78  O69 HCD A   1       1.005  -1.919  -4.642  1.00  0.00           O  
ATOM     79  O70 HCD A   1      -6.707   0.225  -5.272  1.00  0.00           O  
ATOM     80 C071 HCD A   1      -4.719   1.452  -4.466  1.00  0.00           C  
ATOM     81  C71 HCD A   1      -4.312  -0.797  -1.290  1.00  0.00           C  
ATOM     82  O71 HCD A   1      -3.143  -1.335  -1.795  1.00  0.00           O  
ATOM     83 C072 HCD A   1      -6.131   1.501  -5.157  1.00  0.00           C  
ATOM     84  C72 HCD A   1      -4.574  -1.492   0.106  1.00  0.00           C  
ATOM     85 C073 HCD A   1      -6.111   2.315  -6.560  1.00  0.00           C  
ATOM     86  O73 HCD A   1      -5.181  -2.718  -0.154  1.00  0.00           O  
ATOM     87  C74 HCD A   1      -5.534  -0.612   0.935  1.00  0.00           C  
ATOM     88  O75 HCD A   1      -5.799  -1.233   2.175  1.00  0.00           O  
ATOM     89  C76 HCD A   1      -4.950   0.767   1.115  1.00  0.00           C  
ATOM     90  O76 HCD A   1      -4.768   1.349  -0.182  1.00  0.00           O  
ATOM     91  C77 HCD A   1      -3.788   0.655  -1.030  1.00  0.00           C  
ATOM     92  C78 HCD A   1      -3.705   1.390  -2.319  1.00  0.00           C  
ATOM     93  O79 HCD A   1      -4.814   1.053  -3.111  1.00  0.00           O  
ATOM     94  H10 HCD A   1      -3.342   3.134   1.381  1.00  0.00           H  
ATOM     95  H11 HCD A   1      -4.476   1.187   3.658  1.00  0.00           H  
ATOM     96  H12 HCD A   1      -2.155  -0.612   3.554  1.00  0.00           H  
ATOM     97  H13 HCD A   1      -4.649  -0.981   3.415  1.00  0.00           H  
ATOM     98  H14 HCD A   1      -3.567   0.509   6.078  1.00  0.00           H  
ATOM     99  H15 HCD A   1      -1.042  -0.343   6.305  1.00  0.00           H  
ATOM    100  H16 HCD A   1      -1.634   1.923   6.460  1.00  0.00           H  
ATOM    101  H17 HCD A   1      -1.590   2.041   2.882  1.00  0.00           H  
ATOM    102  H18 HCD A   1      -2.529   4.245   2.503  1.00  0.00           H  
ATOM    103  H20 HCD A   1       0.071   3.422   3.287  1.00  0.00           H  
ATOM    104  H21 HCD A   1       0.488   2.722   6.023  1.00  0.00           H  
ATOM    105  H22 HCD A   1       1.204  -0.210   5.943  1.00  0.00           H  
ATOM    106  H23 HCD A   1       0.672   0.132   8.175  1.00  0.00           H  
ATOM    107  H24 HCD A   1       2.683   2.183   7.268  1.00  0.00           H  
ATOM    108  H25 HCD A   1       2.801   0.717   8.580  1.00  0.00           H  
ATOM    109  H26 HCD A   1       4.402   1.683   5.880  1.00  0.00           H  
ATOM    110  H27 HCD A   1       1.592   1.230   3.458  1.00  0.00           H  
ATOM    111  H28 HCD A   1       1.589   4.166   3.979  1.00  0.00           H  
ATOM    112  H29 HCD A   1       2.709   3.936   2.377  1.00  0.00           H  
ATOM    113  H30 HCD A   1       5.071   1.367   2.641  1.00  0.00           H  
ATOM    114  H31 HCD A   1       5.333  -0.179   5.760  1.00  0.00           H  
ATOM    115  H32 HCD A   1       3.540  -2.457   4.744  1.00  0.00           H  
ATOM    116  H33 HCD A   1       3.553  -1.430   7.005  1.00  0.00           H  
ATOM    117  H34 HCD A   1       6.305  -2.836   5.972  1.00  0.00           H  
ATOM    118  H35 HCD A   1       4.974  -4.417   6.415  1.00  0.00           H  
ATOM    119  H36 HCD A   1       7.099  -3.494   3.695  1.00  0.00           H  
ATOM    120  H37 HCD A   1       4.626  -0.948   2.915  1.00  0.00           H  
ATOM    121  H38 HCD A   1       6.604   0.684   2.303  1.00  0.00           H  
ATOM    122  H40 HCD A   1       6.123  -1.563   0.993  1.00  0.00           H  
ATOM    123  H41 HCD A   1       6.832  -4.470   2.029  1.00  0.00           H  
ATOM    124  H42 HCD A   1       3.930  -5.421   2.104  1.00  0.00           H  
ATOM    125  H43 HCD A   1       5.402  -5.474   3.911  1.00  0.00           H  
ATOM    126  H44 HCD A   1       6.349  -6.814   0.925  1.00  0.00           H  
ATOM    127  H45 HCD A   1       4.663  -8.278   1.522  1.00  0.00           H  
ATOM    128  H46 HCD A   1       5.564  -6.259  -1.352  1.00  0.00           H  
ATOM    129  H47 HCD A   1       4.652  -3.200   0.252  1.00  0.00           H  
ATOM    130  H48 HCD A   1       6.591  -2.028  -0.640  1.00  0.00           H  
ATOM    131  H49 HCD A   1       8.061  -1.780   1.397  1.00  0.00           H  
ATOM    132  H50 HCD A   1       3.508  -2.538  -3.566  1.00  0.00           H  
ATOM    133  H51 HCD A   1       3.837  -6.267  -2.564  1.00  0.00           H  
ATOM    134  H52 HCD A   1       1.349  -5.741  -0.799  1.00  0.00           H  
ATOM    135  H53 HCD A   1       2.885  -7.314  -0.312  1.00  0.00           H  
ATOM    136  H54 HCD A   1       1.241  -7.322  -3.498  1.00  0.00           H  
ATOM    137  H55 HCD A   1      -0.068  -7.749  -1.713  1.00  0.00           H  
ATOM    138  H56 HCD A   1       0.228  -5.406  -4.562  1.00  0.00           H  
ATOM    139  H57 HCD A   1       2.269  -3.697  -2.108  1.00  0.00           H  
ATOM    140  H58 HCD A   1       4.615  -3.144  -2.224  1.00  0.00           H  
ATOM    141  H60 HCD A   1       1.255  -1.898  -2.754  1.00  0.00           H  
ATOM    142  H61 HCD A   1      -0.962  -3.614  -4.514  1.00  0.00           H  
ATOM    143  H62 HCD A   1      -2.363  -4.130  -1.817  1.00  0.00           H  
ATOM    144  H63 HCD A   1      -1.624  -5.882  -3.202  1.00  0.00           H  
ATOM    145  H64 HCD A   1      -3.637  -3.236  -4.464  1.00  0.00           H  
ATOM    146  H65 HCD A   1      -4.711  -3.141  -1.869  1.00  0.00           H  
ATOM    147  H66 HCD A   1      -4.004  -1.142  -3.702  1.00  0.00           H  
ATOM    148  H67 HCD A   1      -1.000  -1.896  -1.977  1.00  0.00           H  
ATOM    149  H68 HCD A   1       0.525  -0.348  -3.475  1.00  0.00           H  
ATOM    150  H69 HCD A   1       1.204  -2.876  -4.650  1.00  0.00           H  
ATOM    151  H70 HCD A   1      -2.823   1.108  -2.900  1.00  0.00           H  
ATOM    152  H71 HCD A   1      -5.203  -1.006  -1.902  1.00  0.00           H  
ATOM    153  H72 HCD A   1      -3.688  -1.727   0.711  1.00  0.00           H  
ATOM    154  H73 HCD A   1      -5.242  -3.165   0.706  1.00  0.00           H  
ATOM    155  H74 HCD A   1      -6.449  -0.438   0.357  1.00  0.00           H  
ATOM    156  H75 HCD A   1      -6.759  -1.134   2.282  1.00  0.00           H  
ATOM    157  H76 HCD A   1      -5.658   1.385   1.662  1.00  0.00           H  
ATOM    158  H77 HCD A   1      -2.820   0.623  -0.527  1.00  0.00           H  
ATOM    159  H78 HCD A   1      -3.672   2.484  -2.233  1.00  0.00           H  
ATOM    160 H011 HCD A   1      -5.244   4.672   1.267  1.00  0.00           H  
ATOM    161 H012 HCD A   1      -4.322   5.685   2.368  1.00  0.00           H  
ATOM    162 H013 HCD A   1      -7.079   4.556   2.858  1.00  0.00           H  
ATOM    163 H014 HCD A   1      -5.548   5.076   4.641  1.00  0.00           H  
ATOM    164 H015 HCD A   1      -7.769   7.217   2.720  1.00  0.00           H  
ATOM    165 H016 HCD A   1      -7.366   6.266   1.267  1.00  0.00           H  
ATOM    166 H017 HCD A   1      -6.157   7.355   2.012  1.00  0.00           H  
ATOM    167 H031 HCD A   1       7.289   3.156   3.174  1.00  0.00           H  
ATOM    168 H032 HCD A   1       5.572   3.296   3.716  1.00  0.00           H  
ATOM    169 H033 HCD A   1       7.943   3.501   5.660  1.00  0.00           H  
ATOM    170 H034 HCD A   1       5.175   4.312   5.746  1.00  0.00           H  
ATOM    171 H035 HCD A   1       6.207   5.630   4.416  1.00  0.00           H  
ATOM    172 H036 HCD A   1       7.650   5.878   5.477  1.00  0.00           H  
ATOM    173 H037 HCD A   1       7.962   5.189   3.894  1.00  0.00           H  
ATOM    174 H051 HCD A   1       6.701  -3.576  -3.446  1.00  0.00           H  
ATOM    175 H052 HCD A   1       6.100  -2.659  -4.763  1.00  0.00           H  
ATOM    176 H053 HCD A   1       7.792  -4.061  -5.853  1.00  0.00           H  
ATOM    177 H054 HCD A   1       6.264  -6.280  -4.929  1.00  0.00           H  
ATOM    178 H055 HCD A   1       6.120  -3.729  -7.401  1.00  0.00           H  
ATOM    179 H056 HCD A   1       4.991  -4.804  -6.602  1.00  0.00           H  
ATOM    180 H057 HCD A   1       6.471  -5.454  -7.332  1.00  0.00           H  
ATOM    181 H071 HCD A   1      -4.029   0.741  -4.964  1.00  0.00           H  
ATOM    182 H072 HCD A   1      -4.119   2.350  -4.623  1.00  0.00           H  
ATOM    183 H073 HCD A   1      -6.708   2.083  -4.424  1.00  0.00           H  
ATOM    184 H074 HCD A   1      -7.471   0.098  -4.692  1.00  0.00           H  
ATOM    185 H075 HCD A   1      -5.498   1.761  -7.287  1.00  0.00           H  
ATOM    186 H076 HCD A   1      -7.097   2.601  -6.929  1.00  0.00           H  
ATOM    187 H077 HCD A   1      -5.500   3.196  -6.317  1.00  0.00           H  
ATOM    188  N    CB B   2      -3.255   5.330  -4.660  1.00  0.00           N  
ATOM    189  C    CB B   2      -4.107   5.796  -5.714  1.00  0.00           C  
ATOM    190  O    CB B   2      -3.614   6.016  -6.818  1.00  0.00           O  
ATOM    191  C1   CB B   2      -1.850   5.266  -4.746  1.00  0.00           C  
ATOM    192  N1   CB B   2      -0.342   3.981  -3.975  1.00  0.00           N  
ATOM    193  O1   CB B   2      -1.082   3.113  -6.100  1.00  0.00           O  
ATOM    194  S1   CB B   2      -7.686   5.652  -2.286  1.00  0.00           S  
ATOM    195  C2   CB B   2      -0.985   5.145  -3.442  1.00  0.00           C  
ATOM    196  N2   CB B   2       1.073  -0.344   1.087  1.00  0.00           N  
ATOM    197  O2   CB B   2       3.180   0.432   0.589  1.00  0.00           O  
ATOM    198  C3   CB B   2      -0.247   4.224  -1.097  1.00  0.00           C  
ATOM    199  N3   CB B   2       0.159  -3.188   3.037  1.00  0.00           N  
ATOM    200  O3   CB B   2       2.346   1.522  -3.601  1.00  0.00           O  
ATOM    201  C4   CB B   2       0.716   3.302  -1.896  1.00  0.00           C  
ATOM    202  N4   CB B   2      -6.348   6.178  -6.433  1.00  0.00           N  
ATOM    203  O4   CB B   2       1.614   2.390  -5.304  1.00  0.00           O  
ATOM    204  C5   CB B   2      -1.031   3.979  -5.223  1.00  0.00           C  
ATOM    205  N5   CB B   2      -5.565   4.635  -3.288  1.00  0.00           N  
ATOM    206  O5   CB B   2      -7.617   5.742  -6.511  1.00  0.00           O  
ATOM    207  C6   CB B   2       0.697   3.189  -3.286  1.00  0.00           C  
ATOM    208  N6   CB B   2      -7.271   6.097  -3.753  1.00  0.00           N  
ATOM    209  C7   CB B   2       1.573   2.414  -1.091  1.00  0.00           C  
ATOM    210  N7   CB B   2      -5.954   3.833  -1.113  1.00  0.00           N  
ATOM    211  C8   CB B   2       1.162   1.377  -0.307  1.00  0.00           C  
ATOM    212  C9   CB B   2      -0.314   0.992  -0.319  1.00  0.00           C  
ATOM    213  C10  CB B   2       1.952   0.442   0.448  1.00  0.00           C  
ATOM    214  C11  CB B   2      -0.358  -0.090   0.772  1.00  0.00           C  
ATOM    215  C12  CB B   2       1.491  -1.434   1.945  1.00  0.00           C  
ATOM    216  C13  CB B   2       1.612  -2.790   1.165  1.00  0.00           C  
ATOM    217  C14  CB B   2       0.493  -1.764   3.158  1.00  0.00           C  
ATOM    218  C15  CB B   2       0.431  -3.601   1.581  1.00  0.00           C  
ATOM    219  C16  CB B   2       1.613   2.293  -4.112  1.00  0.00           C  
ATOM    220  C17  CB B   2      -5.607   5.851  -5.430  1.00  0.00           C  
ATOM    221  C18  CB B   2      -6.187   5.482  -4.158  1.00  0.00           C  
ATOM    222  C19  CB B   2      -6.332   4.566  -2.222  1.00  0.00           C  
ATOM    223  S    CB B   2      -1.860   4.455  -2.031  1.00  0.00           S  
ATOM    224  H    CB B   2      -3.704   5.124  -3.775  1.00  0.00           H  
ATOM    225  H1   CB B   2      -0.768  -3.410   3.429  1.00  0.00           H  
ATOM    226  H2   CB B   2       0.807  -3.723   3.644  1.00  0.00           H  
ATOM    227  H3   CB B   2      -5.335   3.057  -1.321  1.00  0.00           H  
ATOM    228  H4   CB B   2      -6.630   3.661  -0.375  1.00  0.00           H  
ATOM    229  H5   CB B   2      -1.485   6.140  -5.293  1.00  0.00           H  
ATOM    230  H6   CB B   2      -0.366   6.014  -3.208  1.00  0.00           H  
ATOM    231  H7   CB B   2      -0.412   3.792  -0.114  1.00  0.00           H  
ATOM    232  H8   CB B   2       0.290   5.174  -0.951  1.00  0.00           H  
ATOM    233  H9   CB B   2       2.649   2.583  -1.131  1.00  0.00           H  
ATOM    234  H10  CB B   2      -0.717   0.535  -1.230  1.00  0.00           H  
ATOM    235  H11  CB B   2      -0.959   1.776   0.084  1.00  0.00           H  
ATOM    236  H12  CB B   2      -0.742  -1.056   0.425  1.00  0.00           H  
ATOM    237  H13  CB B   2      -0.854   0.294   1.658  1.00  0.00           H  
ATOM    238  H14  CB B   2       2.483  -1.119   2.315  1.00  0.00           H  
ATOM    239  H15  CB B   2       2.509  -3.377   1.368  1.00  0.00           H  
ATOM    240  H16  CB B   2       1.456  -2.675   0.086  1.00  0.00           H  
ATOM    241  H17  CB B   2      -0.414  -1.186   3.005  1.00  0.00           H  
ATOM    242  H18  CB B   2       0.824  -1.514   4.174  1.00  0.00           H  
ATOM    243  H19  CB B   2       0.627  -4.667   1.520  1.00  0.00           H  
ATOM    244  H20  CB B   2      -0.413  -3.375   0.938  1.00  0.00           H  
ATOM    245  H21  CB B   2      -8.025   6.181  -7.281  1.00  0.00           H  
END
