# Supplementary material for: Investigation of the Affinity of Ceftobiprole for Selected Cyclodextrins Using Molecular Dynamics Simulations and HPLC
Source: Int J Mol Sci. 2023 Nov 23;24(23):16644. doi: 10.3390/ijms242316644 (PMC10706467; doi:10.3390/ijms242316644)
Supplement: Supplementary file 1 [file ijms-24-16644-s001.zip › HP-b-CD (HCD)/CB0-HCD_1/CB0-HCD_1.gro]

CB0-HCD_1
245
    1HCD    C11    1   2.171   2.741   2.910
    1HCD    O11    2   2.163   2.648   2.798
    1HCD    C12    3   2.259   2.681   3.022
    1HCD    O13    4   2.195   2.568   3.083
    1HCD    C14    5   2.297   2.787   3.129
    1HCD    O15    6   2.379   2.728   3.231
    1HCD    C16    7   2.362   2.914   3.064
    1HCD    O16    8   2.269   2.962   2.964
    1HCD    C17    9   2.235   2.870   2.855
    1HCD    C18   10   2.142   2.941   2.755
    1HCD    O19   11   2.010   2.953   2.810
    1HCD    C21   12   2.611   2.886   3.075
    1HCD    O21   13   2.488   2.883   2.997
    1HCD    C22   14   2.684   2.751   3.057
    1HCD    O23   15   2.609   2.653   3.127
    1HCD    C24   16   2.829   2.754   3.110
    1HCD    O25   17   2.895   2.628   3.087
    1HCD    C26   18   2.909   2.876   3.056
    1HCD    O26   19   2.833   2.994   3.089
    1HCD    C27   20   2.700   3.005   3.030
    1HCD    C28   21   2.641   3.141   3.073
    1HCD    O29   22   2.708   3.192   3.189
    1HCD    C31   23   3.049   2.922   2.861
    1HCD    O31   24   2.923   2.871   2.912
    1HCD    C32   25   3.153   2.806   2.863
    1HCD    O33   26   3.208   2.788   2.995
    1HCD    C34   27   3.267   2.831   2.761
    1HCD    O35   28   3.364   2.726   2.766
    1HCD    C36   29   3.209   2.855   2.620
    1HCD    O36   30   3.136   2.979   2.633
    1HCD    C37   31   3.020   2.978   2.719
    1HCD    C38   32   2.969   3.123   2.726
    1HCD    O39   33   3.063   3.206   2.798
    1HCD    C41   34   3.177   2.639   2.503
    1HCD    O41   35   3.119   2.749   2.579
    1HCD    C42   36   3.158   2.506   2.579
    1HCD    O43   37   3.233   2.505   2.701
    1HCD    C44   38   3.201   2.386   2.492
    1HCD    O45   39   3.183   2.262   2.561
    1HCD    C46   40   3.133   2.383   2.352
    1HCD    O46   41   3.152   2.513   2.291
    1HCD    C47   42   3.107   2.630   2.365
    1HCD    C48   43   3.135   2.752   2.276
    1HCD    O49   44   3.275   2.776   2.265
    1HCD    C51   45   2.924   2.272   2.270
    1HCD    O51   46   2.991   2.361   2.365
    1HCD    C52   47   2.867   2.152   2.349
    1HCD    O53   48   2.973   2.071   2.399
    1HCD    C54   49   2.767   2.068   2.267
    1HCD    O55   50   2.712   1.961   2.348
    1HCD    C56   51   2.654   2.159   2.210
    1HCD    O56   52   2.718   2.263   2.132
    1HCD    C57   53   2.809   2.351   2.202
    1HCD    C58   54   2.861   2.456   2.104
    1HCD    O59   55   2.941   2.391   2.004
    1HCD    C61   56   2.466   2.141   2.369
    1HCD    O61   57   2.577   2.220   2.317
    1HCD    C62   58   2.476   2.145   2.523
    1HCD    O63   59   2.585   2.065   2.570
    1HCD    C64   60   2.346   2.090   2.585
    1HCD    O65   61   2.359   2.083   2.728
    1HCD    C66   62   2.223   2.171   2.537
    1HCD    O66   63   2.217   2.151   2.394
    1HCD    C67   64   2.331   2.198   2.316
    1HCD    C68   65   2.303   2.157   2.170
    1HCD    O69   66   2.284   2.016   2.153
    1HCD    C71   67   2.114   2.380   2.593
    1HCD    O71   68   2.239   2.312   2.562
    1HCD    C72   69   2.095   2.373   2.747
    1HCD    O73   70   2.061   2.240   2.788
    1HCD    C74   71   1.990   2.476   2.796
    1HCD    O75   72   1.977   2.473   2.940
    1HCD    C76   73   2.029   2.618   2.748
    1HCD    O76   74   2.026   2.613   2.603
    1HCD    C77   75   2.123   2.526   2.541
    1HCD    C78   76   2.123   2.540   2.386
    1HCD    O79   77   2.002   2.483   2.330
    1HCD    H10   78   2.137   2.883   2.662
    1HCD    H11   79   2.073   2.763   2.952
    1HCD    H12   80   2.352   2.651   2.976
    1HCD    H13   81   2.259   2.536   3.151
    1HCD    H14   82   2.204   2.821   3.176
    1HCD    H15   83   2.468   2.705   3.188
    1HCD    H16   84   2.377   2.992   3.140
    1HCD    H17   85   2.327   2.844   2.803
    1HCD    H18   86   2.181   3.040   2.734
    1HCD   C011   87   1.925   3.042   2.736
    1HCD    H20   88   2.655   3.211   2.991
    1HCD    H21   89   2.589   2.899   3.182
    1HCD    H22   90   2.692   2.722   2.952
    1HCD    H23   91   2.661   2.569   3.123
    1HCD    H24   92   2.823   2.770   3.217
    1HCD    H25   93   2.958   2.619   3.164
    1HCD    H26   94   3.007   2.880   3.104
    1HCD    H27   95   2.708   3.004   2.921
    1HCD    H28   96   2.533   3.134   3.090
    1HCD    H29   97   2.774   3.122   3.211
    1HCD    H30   98   2.873   3.123   2.778
    1HCD    H31   99   3.087   3.003   2.925
    1HCD    H32  100   3.100   2.714   2.833
    1HCD    H33  101   3.233   2.691   2.997
    1HCD    H34  102   3.316   2.925   2.789
    1HCD    H35  103   3.317   2.644   2.730
    1HCD    H36  104   3.290   2.869   2.547
    1HCD    H37  105   2.943   2.916   2.672
    1HCD    H38  106   2.954   3.162   2.624
    1HCD   C031  107   3.017   3.338   2.829
    1HCD    H40  108   3.085   2.839   2.320
    1HCD    H41  109   3.285   2.655   2.489
    1HCD    H42  110   3.051   2.497   2.603
    1HCD    H43  111   3.183   2.438   2.755
    1HCD    H44  112   3.308   2.398   2.474
    1HCD    H45  113   3.085   2.244   2.558
    1HCD    H46  114   3.178   2.305   2.290
    1HCD    H47  115   2.999   2.625   2.380
    1HCD    H48  116   3.091   2.735   2.177
    1HCD    H49  117   3.285   2.870   2.297
    1HCD    H50  118   2.776   2.509   2.058
    1HCD    H51  119   2.994   2.236   2.194
    1HCD    H52  120   2.807   2.193   2.431
    1HCD    H53  121   2.936   2.017   2.474
    1HCD    H54  122   2.822   2.025   2.182
    1HCD    H55  123   2.663   2.008   2.422
    1HCD    H56  124   2.589   2.102   2.144
    1HCD    H57  125   2.753   2.404   2.279
    1HCD    H58  126   2.922   2.529   2.158
    1HCD   C051  127   2.987   2.480   1.902
    1HCD    H60  128   2.387   2.191   2.109
    1HCD    H61  129   2.473   2.036   2.337
    1HCD    H62  130   2.488   2.249   2.555
    1HCD    H63  131   2.553   2.037   2.659
    1HCD    H64  132   2.333   1.988   2.547
    1HCD    H65  133   2.272   2.109   2.768
    1HCD    H66  134   2.132   2.131   2.583
    1HCD    H67  135   2.336   2.308   2.322
    1HCD    H68  136   2.213   2.211   2.136
    1HCD    H69  137   2.328   1.997   2.066
    1HCD    H70  138   2.210   2.487   2.347
    1HCD    H71  139   2.030   2.332   2.541
    1HCD    H72  140   2.191   2.399   2.793
    1HCD    H73  141   1.999   2.246   2.865
    1HCD    H74  142   1.893   2.451   2.750
    1HCD    H75  143   2.064   2.507   2.976
    1HCD    H76  144   1.957   2.692   2.782
    1HCD    H77  145   2.218   2.565   2.573
    1HCD    H78  146   2.132   2.645   2.358
    1HCD   C071  147   2.007   2.458   2.188
    1HCD   C012  148   1.779   3.014   2.778
    1HCD   H011  149   1.935   3.024   2.628
    1HCD   H012  150   1.951   3.146   2.757
    1HCD   C013  151   1.758   3.041   2.927
    1HCD   H013  152   1.712   3.080   2.722
    1HCD    O10  153   1.749   2.878   2.754
    1HCD   H017  154   1.651   3.047   2.949
    1HCD   H015  155   1.805   3.136   2.953
    1HCD   H016  156   1.804   2.963   2.990
    1HCD   C072  157   1.877   2.386   2.145
    1HCD   H072  158   2.018   2.552   2.131
    1HCD   H071  159   2.092   2.394   2.163
    1HCD   H073  160   1.881   2.369   2.037
    1HCD    O70  161   1.764   2.466   2.176
    1HCD   C073  162   1.863   2.252   2.218
    1HCD   H077  163   1.812   2.267   2.314
    1HCD   H075  164   1.804   2.182   2.159
    1HCD   H076  165   1.961   2.207   2.240
    1HCD   H051  166   3.023   2.574   1.946
    1HCD   H052  167   2.906   2.503   1.831
    1HCD   C052  168   3.103   2.411   1.828
    1HCD    O50  169   3.053   2.309   1.741
    1HCD   H053  170   3.170   2.366   1.903
    1HCD   C053  171   3.183   2.515   1.750
    1HCD   H057  172   3.243   2.575   1.820
    1HCD   H056  173   3.252   2.467   1.680
    1HCD   H055  174   3.116   2.583   1.696
    1HCD   C032  175   3.129   3.412   2.906
    1HCD   H031  176   2.996   3.393   2.736
    1HCD   H032  177   2.926   3.334   2.889
    1HCD   C033  178   3.158   3.347   3.043
    1HCD    O30  179   3.246   3.404   2.827
    1HCD   H033  180   3.098   3.516   2.923
    1HCD   H037  181   3.221   3.414   3.104
    1HCD   H035  182   3.066   3.328   3.099
    1HCD   H036  183   3.211   3.252   3.031
    1HCD   H034  184   3.244   3.311   2.796
    1HCD   H014  185   1.823   2.831   2.797
    1HCD   H074  186   1.748   2.452   2.272
    1HCD   H054  187   3.002   2.251   1.802
    2CB       N  188   2.899   2.233   2.940
    2CB      N1  189   2.718   2.340   2.708
    2CB      N2  190   2.513   2.967   2.567
    2CB      N3  191   2.301   3.204   2.389
    2CB      N4  192   3.019   2.308   3.170
    2CB      N5  193   3.261   2.519   3.026
    2CB      N6  194   3.281   2.286   3.030
    2CB      N7  195   3.474   2.602   3.002
    2CB       C  196   2.990   2.340   2.938
    2CB      C1  197   2.807   2.198   2.834
    2CB      C2  198   2.667   2.270   2.827
    2CB      C3  199   2.511   2.481   2.852
    2CB      C4  200   2.550   2.506   2.708
    2CB      C5  201   2.831   2.262   2.695
    2CB      C6  202   2.648   2.446   2.638
    2CB      C7  203   2.478   2.617   2.646
    2CB      C8  204   2.512   2.747   2.638
    2CB      C9  205   2.637   2.810   2.695
    2CB     C10  206   2.438   2.851   2.564
    2CB     C11  207   2.643   2.949   2.631
    2CB     C12  208   2.476   3.100   2.515
    2CB     C13  209   2.382   3.178   2.609
    2CB     C14  210   2.404   3.101   2.378
    2CB     C15  211   2.254   3.201   2.527
    2CB     C16  212   2.694   2.492   2.502
    2CB     C17  213   3.061   2.371   3.066
    2CB     C18  214   3.204   2.393   3.042
    2CB     C19  215   3.389   2.497   3.011
    2CB       O  216   3.014   2.402   2.837
    2CB      O1  217   2.922   2.260   2.615
    2CB      O2  218   2.329   2.837   2.512
    2CB      O3  219   2.624   2.553   2.423
    2CB      O4  220   2.824   2.519   2.503
    2CB      O5  221   2.885   2.327   3.207
    2CB       S  222   2.640   2.400   2.953
    2CB      S1  223   3.435   2.329   3.004
    2CB       H  224   2.892   2.185   3.029
    2CB      H1  225   2.225   3.184   2.322
    2CB      H2  226   2.861   2.457   2.567
    2CB      H3  227   3.571   2.571   2.992
    2CB      H4  228   3.446   2.670   2.932
    2CB      H5  229   2.849   2.403   3.154
    2CB      HA  230   2.799   2.089   2.828
    2CB      H6  231   2.577   2.209   2.813
    2CB      H7  232   2.416   2.426   2.858
    2CB      H8  233   2.501   2.579   2.896
    2CB      H9  234   2.399   2.585   2.581
    2CB     H10  235   2.623   2.824   2.801
    2CB     H11  236   2.728   2.751   2.677
    2CB     H12  237   2.660   3.026   2.708
    2CB     H13  238   2.723   2.953   2.556
    2CB     H14  239   2.568   3.159   2.504
    2CB     H15  240   2.364   3.125   2.703
    2CB     H16  241   2.426   3.275   2.633
    2CB     H17  242   2.474   3.125   2.297
    2CB     H18  243   2.358   3.004   2.355
    2CB     H19  244   2.184   3.117   2.539
    2CB     H20  245   2.204   3.295   2.555
   5.27000   5.27000   5.27000
