# Supplementary material for: Investigation of the Affinity of Ceftobiprole for Selected Cyclodextrins Using Molecular Dynamics Simulations and HPLC
Source: Int J Mol Sci. 2023 Nov 23;24(23):16644. doi: 10.3390/ijms242316644 (PMC10706467; doi:10.3390/ijms242316644)
Supplement: Supplementary file 1 [file ijms-24-16644-s001.zip › HP-b-CD (HCD)/CB0-HCD_2/CB0-HCD_2.gro]

CB0-HCD_2
245
    1HCD    C11    1   2.208   2.748   2.922
    1HCD    O11    2   2.200   2.647   2.817
    1HCD    C12    3   2.297   2.692   3.034
    1HCD    O13    4   2.237   2.576   3.093
    1HCD    C14    5   2.334   2.794   3.142
    1HCD    O15    6   2.419   2.730   3.240
    1HCD    C16    7   2.400   2.920   3.076
    1HCD    O16    8   2.311   2.967   2.971
    1HCD    C17    9   2.276   2.874   2.864
    1HCD    C18   10   2.187   2.947   2.761
    1HCD    O19   11   2.055   2.962   2.818
    1HCD    C21   12   2.647   2.885   3.094
    1HCD    O21   13   2.526   2.886   3.013
    1HCD    C22   14   2.721   2.751   3.066
    1HCD    O23   15   2.650   2.642   3.127
    1HCD    C24   16   2.867   2.751   3.116
    1HCD    O25   17   2.932   2.631   3.074
    1HCD    C26   18   2.945   2.878   3.073
    1HCD    O26   19   2.866   2.992   3.113
    1HCD    C27   20   2.735   3.005   3.053
    1HCD    C28   21   2.677   3.142   3.094
    1HCD    O29   22   2.749   3.199   3.202
    1HCD    C31   23   3.090   2.928   2.884
    1HCD    O31   24   2.959   2.884   2.930
    1HCD    C32   25   3.186   2.806   2.883
    1HCD    O33   26   3.239   2.780   3.013
    1HCD    C34   27   3.304   2.830   2.786
    1HCD    O35   28   3.402   2.724   2.795
    1HCD    C36   29   3.250   2.852   2.643
    1HCD    O36   30   3.178   2.978   2.652
    1HCD    C37   31   3.065   2.985   2.742
    1HCD    C38   32   3.009   3.130   2.744
    1HCD    O39   33   3.099   3.212   2.820
    1HCD    C41   34   3.219   2.630   2.531
    1HCD    O41   35   3.161   2.743   2.604
    1HCD    C42   36   3.198   2.496   2.608
    1HCD    O43   37   3.270   2.494   2.732
    1HCD    C44   38   3.243   2.378   2.518
    1HCD    O45   39   3.238   2.249   2.582
    1HCD    C46   40   3.166   2.377   2.382
    1HCD    O46   41   3.195   2.502   2.318
    1HCD    C47   42   3.154   2.621   2.389
    1HCD    C48   43   3.183   2.743   2.300
    1HCD    O49   44   3.324   2.766   2.292
    1HCD    C51   45   2.953   2.279   2.309
    1HCD    O51   46   3.022   2.367   2.403
    1HCD    C52   47   2.894   2.160   2.389
    1HCD    O53   48   3.001   2.082   2.443
    1HCD    C54   49   2.801   2.074   2.299
    1HCD    O55   50   2.745   1.962   2.371
    1HCD    C56   51   2.687   2.161   2.237
    1HCD    O56   52   2.749   2.269   2.166
    1HCD    C57   53   2.840   2.358   2.238
    1HCD    C58   54   2.893   2.461   2.136
    1HCD    O59   55   2.973   2.393   2.037
    1HCD    C61   56   2.494   2.133   2.392
    1HCD    O61   57   2.601   2.218   2.339
    1HCD    C62   58   2.505   2.133   2.546
    1HCD    O63   59   2.619   2.055   2.588
    1HCD    C64   60   2.376   2.076   2.608
    1HCD    O65   61   2.383   2.060   2.751
    1HCD    C66   62   2.252   2.159   2.564
    1HCD    O66   63   2.243   2.139   2.422
    1HCD    C67   64   2.355   2.187   2.342
    1HCD    C68   65   2.329   2.146   2.195
    1HCD    O69   66   2.328   2.004   2.176
    1HCD    C71   67   2.144   2.376   2.607
    1HCD    O71   68   2.267   2.300   2.593
    1HCD    C72   69   2.104   2.367   2.756
    1HCD    O73   70   2.045   2.239   2.783
    1HCD    C74   71   2.016   2.483   2.809
    1HCD    O75   72   2.012   2.479   2.952
    1HCD    C76   73   2.068   2.621   2.761
    1HCD    O76   74   2.077   2.616   2.618
    1HCD    C77   75   2.171   2.522   2.560
    1HCD    C78   76   2.161   2.535   2.407
    1HCD    O79   77   2.036   2.476   2.362
    1HCD    H10   78   2.181   2.887   2.669
    1HCD    H11   79   2.110   2.773   2.964
    1HCD    H12   80   2.392   2.670   2.985
    1HCD    H13   81   2.296   2.552   3.167
    1HCD    H14   82   2.241   2.828   3.191
    1HCD    H15   83   2.504   2.706   3.192
    1HCD    H16   84   2.413   2.999   3.151
    1HCD    H17   85   2.368   2.842   2.811
    1HCD    H18   86   2.230   3.044   2.736
    1HCD   C011   87   1.966   3.045   2.741
    1HCD    H20   88   2.686   3.208   3.008
    1HCD    H21   89   2.624   2.892   3.201
    1HCD    H22   90   2.726   2.735   2.959
    1HCD    H23   91   2.716   2.568   3.131
    1HCD    H24   92   2.865   2.755   3.224
    1HCD    H25   93   2.963   2.586   3.157
    1HCD    H26   94   3.043   2.880   3.123
    1HCD    H27   95   2.745   3.006   2.944
    1HCD    H28   96   2.570   3.134   3.117
    1HCD    H29   97   2.813   3.128   3.230
    1HCD    H30   98   2.910   3.129   2.791
    1HCD    H31   99   3.131   3.007   2.949
    1HCD    H32  100   3.130   2.718   2.849
    1HCD    H33  101   3.304   2.708   2.996
    1HCD    H34  102   3.353   2.923   2.816
    1HCD    H35  103   3.358   2.640   2.762
    1HCD    H36  104   3.332   2.864   2.571
    1HCD    H37  105   2.987   2.923   2.703
    1HCD    H38  106   2.999   3.167   2.641
    1HCD   C031  107   3.052   3.345   2.849
    1HCD    H40  108   3.132   2.830   2.343
    1HCD    H41  109   3.327   2.645   2.519
    1HCD    H42  110   3.092   2.481   2.631
    1HCD    H43  111   3.240   2.410   2.777
    1HCD    H44  112   3.348   2.396   2.495
    1HCD    H45  113   3.143   2.228   2.596
    1HCD    H46  114   3.203   2.294   2.321
    1HCD    H47  115   3.046   2.616   2.398
    1HCD    H48  116   3.141   2.726   2.200
    1HCD    H49  117   3.335   2.865   2.298
    1HCD    H50  118   2.808   2.512   2.089
    1HCD    H51  119   3.021   2.239   2.233
    1HCD    H52  120   2.833   2.201   2.470
    1HCD    H53  121   2.959   2.011   2.499
    1HCD    H54  122   2.861   2.036   2.215
    1HCD    H55  123   2.690   2.003   2.444
    1HCD    H56  124   2.628   2.102   2.166
    1HCD    H57  125   2.784   2.411   2.315
    1HCD    H58  126   2.954   2.535   2.188
    1HCD   C051  127   3.014   2.478   1.929
    1HCD    H60  128   2.409   2.190   2.134
    1HCD    H61  129   2.504   2.030   2.357
    1HCD    H62  130   2.517   2.236   2.581
    1HCD    H63  131   2.640   2.091   2.680
    1HCD    H64  132   2.364   1.976   2.565
    1HCD    H65  133   2.308   2.110   2.789
    1HCD    H66  134   2.162   2.119   2.613
    1HCD    H67  135   2.356   2.296   2.346
    1HCD    H68  136   2.234   2.190   2.162
    1HCD    H69  137   2.364   1.993   2.084
    1HCD    H70  138   2.246   2.483   2.362
    1HCD    H71  139   2.064   2.332   2.546
    1HCD    H72  140   2.197   2.373   2.809
    1HCD    H73  141   1.996   2.244   2.868
    1HCD    H74  142   1.915   2.470   2.768
    1HCD    H75  143   2.099   2.515   2.984
    1HCD    H76  144   1.998   2.700   2.789
    1HCD    H77  145   2.273   2.551   2.590
    1HCD    H78  146   2.166   2.641   2.377
    1HCD   C071  147   2.036   2.446   2.222
    1HCD   C012  148   1.822   3.014   2.786
    1HCD   H011  149   1.976   3.025   2.634
    1HCD   H012  150   1.989   3.151   2.759
    1HCD   C013  151   1.801   3.041   2.936
    1HCD   H013  152   1.753   3.079   2.731
    1HCD    O10  153   1.793   2.878   2.761
    1HCD   H017  154   1.694   3.046   2.958
    1HCD   H015  155   1.846   3.137   2.962
    1HCD   H016  156   1.847   2.964   2.999
    1HCD   C072  157   1.910   2.364   2.185
    1HCD   H072  158   2.037   2.540   2.166
    1HCD   H071  159   2.125   2.388   2.195
    1HCD   H073  160   1.913   2.347   2.076
    1HCD    O70  161   1.793   2.438   2.216
    1HCD   C073  162   1.905   2.227   2.254
    1HCD   H077  163   1.874   2.236   2.359
    1HCD   H075  164   1.834   2.161   2.202
    1HCD   H076  165   2.003   2.178   2.252
    1HCD   H051  166   3.053   2.573   1.968
    1HCD   H052  167   2.930   2.500   1.862
    1HCD   C052  168   3.127   2.407   1.851
    1HCD    O50  169   3.074   2.306   1.764
    1HCD   H053  170   3.196   2.360   1.923
    1HCD   C053  171   3.207   2.509   1.770
    1HCD   H057  172   3.272   2.567   1.837
    1HCD   H056  173   3.271   2.460   1.696
    1HCD   H055  174   3.140   2.579   1.718
    1HCD   C032  175   3.165   3.415   2.928
    1HCD   H031  176   3.033   3.400   2.756
    1HCD   H032  177   2.960   3.342   2.909
    1HCD   C033  178   3.188   3.348   3.065
    1HCD    O30  179   3.284   3.402   2.851
    1HCD   H033  180   3.138   3.521   2.944
    1HCD   H037  181   3.252   3.411   3.129
    1HCD   H035  182   3.093   3.331   3.118
    1HCD   H036  183   3.236   3.251   3.052
    1HCD   H034  184   3.276   3.309   2.819
    1HCD   H014  185   1.857   2.830   2.817
    1HCD   H074  186   1.781   2.429   2.313
    1HCD   H054  187   3.030   2.243   1.826
    2CB       N  188   2.726   3.018   2.341
    2CB      N1  189   2.698   2.709   2.362
    2CB      N2  190   2.514   2.321   2.887
    2CB      N3  191   2.421   2.228   3.228
    2CB      N4  192   2.784   3.377   2.357
    2CB      N5  193   2.621   3.132   2.577
    2CB      N6  194   2.720   3.334   2.629
    2CB      N7  195   2.498   3.069   2.760
    2CB       C  196   2.787   3.137   2.315
    2CB      C1  197   2.752   2.892   2.275
    2CB      C2  198   2.826   2.779   2.355
    2CB      C3  199   2.866   2.653   2.595
    2CB      C4  200   2.751   2.568   2.551
    2CB      C5  201   2.632   2.791   2.271
    2CB      C6  202   2.667   2.595   2.445
    2CB      C7  203   2.739   2.446   2.632
    2CB      C8  204   2.653   2.425   2.734
    2CB      C9  205   2.558   2.533   2.782
    2CB     C10  206   2.625   2.301   2.810
    2CB     C11  207   2.463   2.456   2.873
    2CB     C12  208   2.462   2.233   2.995
    2CB     C13  209   2.309   2.243   3.022
    2CB     C14  210   2.524   2.266   3.131
    2CB     C15  211   2.287   2.245   3.173
    2CB     C16  212   2.547   2.517   2.406
    2CB     C17  213   2.755   3.257   2.401
    2CB     C18  214   2.697   3.241   2.537
    2CB     C19  215   2.579   3.157   2.697
    2CB       O  216   2.864   3.143   2.219
    2CB      O1  217   2.524   2.790   2.217
    2CB      O2  218   2.686   2.195   2.804
    2CB      O3  219   2.485   2.445   2.481
    2CB      O4  220   2.541   2.490   2.276
    2CB      O5  221   2.828   3.394   2.225
    2CB       S  222   2.862   2.822   2.526
    2CB      S1  223   2.642   3.301   2.768
    2CB       H  224   2.661   3.018   2.421
    2CB      H1  225   2.434   2.246   3.328
    2CB      H2  226   2.516   2.395   2.284
    2CB      H3  227   2.449   3.098   2.843
    2CB      H4  228   2.535   2.973   2.762
    2CB      H5  229   2.848   3.301   2.195
    2CB      HA  230   2.794   2.909   2.175
    2CB      H6  231   2.907   2.726   2.305
    2CB      H7  232   2.871   2.659   2.705
    2CB      H8  233   2.956   2.603   2.564
    2CB      H9  234   2.805   2.364   2.604
    2CB     H10  235   2.503   2.582   2.700
    2CB     H11  236   2.610   2.609   2.839
    2CB     H12  237   2.365   2.456   2.826
    2CB     H13  238   2.460   2.498   2.973
    2CB     H14  239   2.487   2.129   2.973
    2CB     H15  240   2.255   2.160   2.975
    2CB     H16  241   2.267   2.337   2.986
    2CB     H17  242   2.543   2.374   3.136
    2CB     H18  243   2.616   2.210   3.147
    2CB     H19  244   2.219   2.165   3.205
    2CB     H20  245   2.245   2.342   3.204
   5.27000   5.27000   5.27000
