# Supplementary material for: Investigation of the Affinity of Ceftobiprole for Selected Cyclodextrins Using Molecular Dynamics Simulations and HPLC
Source: Int J Mol Sci. 2023 Nov 23;24(23):16644. doi: 10.3390/ijms242316644 (PMC10706467; doi:10.3390/ijms242316644)
Supplement: Supplementary file 1 [file ijms-24-16644-s001.zip › HP-b-CD (HCD)/CBp-HCD docking.txt]

mk_prepare_ligand.py -i CBp.sdf -o CBp.pdbqt
prepare_receptor -r HCD.pdb -o HCD.pdbqt
pythonsh ~/AutoDock-Vina/example/autodock_scripts/prepare_gpf.py -l CBp.pdbqt -r HCD.pdbqt -y
autogrid4 -p HCD.gpf -l HCD.glg
vina  --ligand CBp.pdbqt --maps HCD --scoring ad4 --exhaustiveness 32 --out CBp-HCD.pdbqt
