# Supplementary material for: Investigation of the Affinity of Ceftobiprole for Selected Cyclodextrins Using Molecular Dynamics Simulations and HPLC
Source: Int J Mol Sci. 2023 Nov 23;24(23):16644. doi: 10.3390/ijms242316644 (PMC10706467; doi:10.3390/ijms242316644)
Supplement: Supplementary file 1 [file ijms-24-16644-s001.zip › HP-b-CD (HCD)/CBp-HCD_1/CBp-HCD_1.gro]

CBp-HCD_1
246
    1HCD    C11    1   2.177   2.742   2.906
    1HCD    O11    2   2.167   2.649   2.793
    1HCD    C12    3   2.264   2.682   3.019
    1HCD    O13    4   2.200   2.567   3.078
    1HCD    C14    5   2.301   2.787   3.127
    1HCD    O15    6   2.383   2.727   3.228
    1HCD    C16    7   2.366   2.914   3.062
    1HCD    O16    8   2.275   2.961   2.961
    1HCD    C17    9   2.244   2.870   2.852
    1HCD    C18   10   2.154   2.943   2.750
    1HCD    O19   11   2.023   2.960   2.806
    1HCD    C21   12   2.615   2.887   3.072
    1HCD    O21   13   2.491   2.885   2.995
    1HCD    C22   14   2.687   2.752   3.051
    1HCD    O23   15   2.609   2.652   3.115
    1HCD    C24   16   2.830   2.755   3.109
    1HCD    O25   17   2.895   2.628   3.088
    1HCD    C26   18   2.912   2.875   3.054
    1HCD    O26   19   2.836   2.994   3.084
    1HCD    C27   20   2.704   3.004   3.023
    1HCD    C28   21   2.646   3.143   3.056
    1HCD    O29   22   2.708   3.198   3.172
    1HCD    C31   23   3.051   2.919   2.858
    1HCD    O31   24   2.925   2.869   2.911
    1HCD    C32   25   3.153   2.802   2.857
    1HCD    O33   26   3.210   2.780   2.988
    1HCD    C34   27   3.266   2.830   2.754
    1HCD    O35   28   3.363   2.724   2.753
    1HCD    C36   29   3.207   2.854   2.614
    1HCD    O36   30   3.133   2.977   2.629
    1HCD    C37   31   3.019   2.976   2.717
    1HCD    C38   32   2.967   3.122   2.723
    1HCD    O39   33   3.061   3.203   2.799
    1HCD    C41   34   3.177   2.636   2.500
    1HCD    O41   35   3.117   2.746   2.575
    1HCD    C42   36   3.159   2.502   2.575
    1HCD    O43   37   3.235   2.500   2.696
    1HCD    C44   38   3.204   2.384   2.484
    1HCD    O45   39   3.190   2.257   2.547
    1HCD    C46   40   3.133   2.383   2.346
    1HCD    O46   41   3.153   2.512   2.286
    1HCD    C47   42   3.109   2.629   2.360
    1HCD    C48   43   3.139   2.750   2.273
    1HCD    O49   44   3.279   2.773   2.264
    1HCD    C51   45   2.926   2.271   2.268
    1HCD    O51   46   2.992   2.361   2.362
    1HCD    C52   47   2.868   2.151   2.348
    1HCD    O53   48   2.975   2.070   2.398
    1HCD    C54   49   2.769   2.066   2.266
    1HCD    O55   50   2.715   1.959   2.347
    1HCD    C56   51   2.657   2.157   2.208
    1HCD    O56   52   2.720   2.260   2.130
    1HCD    C57   53   2.811   2.349   2.199
    1HCD    C58   54   2.863   2.454   2.100
    1HCD    O59   55   2.943   2.389   2.001
    1HCD    C61   56   2.470   2.139   2.368
    1HCD    O61   57   2.580   2.218   2.315
    1HCD    C62   58   2.479   2.143   2.522
    1HCD    O63   59   2.588   2.062   2.569
    1HCD    C64   60   2.349   2.088   2.584
    1HCD    O65   61   2.362   2.081   2.727
    1HCD    C66   62   2.227   2.170   2.535
    1HCD    O66   63   2.221   2.151   2.393
    1HCD    C67   64   2.335   2.196   2.315
    1HCD    C68   65   2.307   2.152   2.170
    1HCD    O69   66   2.296   2.009   2.156
    1HCD    C71   67   2.118   2.379   2.591
    1HCD    O71   68   2.243   2.312   2.562
    1HCD    C72   69   2.098   2.372   2.746
    1HCD    O73   70   2.064   2.239   2.787
    1HCD    C74   71   1.993   2.475   2.795
    1HCD    O75   72   1.980   2.473   2.938
    1HCD    C76   73   2.032   2.617   2.745
    1HCD    O76   74   2.028   2.612   2.600
    1HCD    C77   75   2.126   2.525   2.539
    1HCD    C78   76   2.124   2.536   2.384
    1HCD    O79   77   2.005   2.475   2.329
    1HCD    H10   78   2.147   2.883   2.658
    1HCD    H11   79   2.078   2.766   2.947
    1HCD    H12   80   2.358   2.654   2.976
    1HCD    H13   81   2.264   2.534   3.146
    1HCD    H14   82   2.207   2.821   3.173
    1HCD    H15   83   2.471   2.702   3.184
    1HCD    H16   84   2.380   2.992   3.138
    1HCD    H17   85   2.337   2.843   2.801
    1HCD    H18   86   2.199   3.040   2.727
    1HCD   C011   87   1.935   3.045   2.731
    1HCD    H20   88   2.662   3.209   2.971
    1HCD    H21   89   2.594   2.901   3.179
    1HCD    H22   90   2.699   2.728   2.946
    1HCD    H23   91   2.664   2.570   3.116
    1HCD    H24   92   2.821   2.771   3.216
    1HCD    H25   93   2.952   2.615   3.169
    1HCD    H26   94   3.010   2.879   3.103
    1HCD    H27   95   2.714   2.997   2.914
    1HCD    H28   96   2.537   3.136   3.072
    1HCD    H29   97   2.768   3.127   3.205
    1HCD    H30   98   2.869   3.123   2.772
    1HCD    H31   99   3.090   3.000   2.922
    1HCD    H32  100   3.100   2.712   2.826
    1HCD    H33  101   3.234   2.683   2.986
    1HCD    H34  102   3.317   2.923   2.783
    1HCD    H35  103   3.312   2.643   2.719
    1HCD    H36  104   3.287   2.869   2.540
    1HCD    H37  105   2.941   2.914   2.671
    1HCD    H38  106   2.957   3.162   2.621
    1HCD   C031  107   3.017   3.337   2.827
    1HCD    H40  108   3.089   2.838   2.317
    1HCD    H41  109   3.285   2.653   2.487
    1HCD    H42  110   3.053   2.491   2.601
    1HCD    H43  111   3.189   2.432   2.752
    1HCD    H44  112   3.310   2.399   2.466
    1HCD    H45  113   3.092   2.243   2.555
    1HCD    H46  114   3.178   2.304   2.284
    1HCD    H47  115   3.001   2.625   2.374
    1HCD    H48  116   3.096   2.734   2.173
    1HCD    H49  117   3.289   2.869   2.294
    1HCD    H50  118   2.778   2.506   2.054
    1HCD    H51  119   2.996   2.233   2.192
    1HCD    H52  120   2.809   2.193   2.430
    1HCD    H53  121   2.936   2.013   2.469
    1HCD    H54  122   2.824   2.024   2.181
    1HCD    H55  123   2.664   2.006   2.419
    1HCD    H56  124   2.590   2.099   2.143
    1HCD    H57  125   2.754   2.402   2.275
    1HCD    H58  126   2.923   2.527   2.155
    1HCD   C051  127   2.988   2.477   1.898
    1HCD    H60  128   2.389   2.188   2.107
    1HCD    H61  129   2.477   2.035   2.336
    1HCD    H62  130   2.491   2.247   2.554
    1HCD    H63  131   2.554   2.031   2.656
    1HCD    H64  132   2.335   1.986   2.545
    1HCD    H65  133   2.275   2.104   2.767
    1HCD    H66  134   2.135   2.131   2.582
    1HCD    H67  135   2.340   2.306   2.319
    1HCD    H68  136   2.215   2.200   2.135
    1HCD    H69  137   2.318   1.994   2.061
    1HCD    H70  138   2.213   2.485   2.345
    1HCD    H71  139   2.034   2.330   2.540
    1HCD    H72  140   2.194   2.398   2.792
    1HCD    H73  141   1.999   2.244   2.861
    1HCD    H74  142   1.896   2.451   2.749
    1HCD    H75  143   2.067   2.506   2.974
    1HCD    H76  144   1.960   2.692   2.780
    1HCD    H77  145   2.220   2.566   2.571
    1HCD    H78  146   2.131   2.641   2.353
    1HCD   C071  147   2.011   2.448   2.187
    1HCD   C012  148   1.790   3.014   2.773
    1HCD   H011  149   1.946   3.026   2.623
    1HCD   H012  150   1.959   3.150   2.751
    1HCD   C013  151   1.767   3.038   2.922
    1HCD   H013  152   1.722   3.078   2.717
    1HCD    O10  153   1.762   2.877   2.747
    1HCD   H017  154   1.659   3.041   2.943
    1HCD   H015  155   1.810   3.134   2.950
    1HCD   H016  156   1.813   2.961   2.985
    1HCD   C072  157   1.883   2.373   2.143
    1HCD   H072  158   2.020   2.541   2.129
    1HCD   H071  159   2.097   2.385   2.163
    1HCD   H073  160   1.885   2.363   2.034
    1HCD    O70  161   1.768   2.449   2.180
    1HCD   C073  162   1.874   2.233   2.206
    1HCD   H077  163   1.829   2.240   2.305
    1HCD   H075  164   1.812   2.167   2.145
    1HCD   H076  165   1.973   2.187   2.217
    1HCD   H051  166   3.024   2.571   1.942
    1HCD   H052  167   2.907   2.500   1.828
    1HCD   C052  168   3.105   2.408   1.825
    1HCD    O50  169   3.055   2.307   1.737
    1HCD   H053  170   3.171   2.363   1.900
    1HCD   C053  171   3.185   2.513   1.748
    1HCD   H057  172   3.245   2.572   1.818
    1HCD   H056  173   3.254   2.465   1.678
    1HCD   H055  174   3.119   2.581   1.693
    1HCD   C032  175   3.129   3.410   2.904
    1HCD   H031  176   2.998   3.390   2.733
    1HCD   H032  177   2.925   3.335   2.886
    1HCD   C033  178   3.160   3.345   3.040
    1HCD    O30  179   3.246   3.403   2.823
    1HCD   H033  180   3.099   3.514   2.921
    1HCD   H037  181   3.223   3.412   3.101
    1HCD   H035  182   3.068   3.325   3.097
    1HCD   H036  183   3.213   3.250   3.027
    1HCD   H034  184   3.247   3.309   2.794
    1HCD   H014  185   1.825   2.829   2.803
    1HCD   H074  186   1.759   2.436   2.277
    1HCD   H054  187   3.005   2.248   1.798
    2CB       N  188   2.899   2.240   2.940
    2CB      N1  189   2.722   2.337   2.700
    2CB      N2  190   2.493   2.954   2.565
    2CB      N3  191   2.257   3.238   2.491
    2CB      N4  192   3.011   2.313   3.173
    2CB      N5  193   3.266   2.504   3.001
    2CB      N6  194   3.280   2.284   3.078
    2CB      N7  195   3.484   2.564   2.950
    2CB       C  196   2.983   2.351   2.942
    2CB      C1  197   2.811   2.200   2.832
    2CB      C2  198   2.670   2.266   2.819
    2CB      C3  199   2.500   2.462   2.832
    2CB      C4  200   2.545   2.492   2.691
    2CB      C5  201   2.839   2.262   2.692
    2CB      C6  202   2.653   2.439   2.627
    2CB      C7  203   2.471   2.598   2.625
    2CB      C8  204   2.499   2.730   2.623
    2CB      C9  205   2.617   2.795   2.692
    2CB     C10  206   2.427   2.834   2.548
    2CB     C11  207   2.621   2.938   2.636
    2CB     C12  208   2.447   3.088   2.524
    2CB     C13  209   2.446   3.191   2.640
    2CB     C14  210   2.305   3.096   2.465
    2CB     C15  211   2.314   3.269   2.628
    2CB     C16  212   2.705   2.492   2.496
    2CB     C17  213   3.059   2.374   3.068
    2CB     C18  214   3.203   2.389   3.049
    2CB     C19  215   3.393   2.472   2.990
    2CB       O  216   2.997   2.423   2.844
    2CB      O1  217   2.931   2.260   2.615
    2CB      O2  218   2.326   2.818   2.483
    2CB      O3  219   2.639   2.556   2.416
    2CB      O4  220   2.834   2.522   2.504
    2CB      O5  221   2.876   2.332   3.203
    2CB       S  222   2.631   2.396   2.941
    2CB      S1  223   3.434   2.310   3.037
    2CB       H  224   2.899   2.185   3.025
    2CB      H1  225   2.155   3.252   2.480
    2CB      H2  226   2.304   3.300   2.420
    2CB      H3  227   2.873   2.449   2.555
    2CB      H4  228   3.448   2.626   2.878
    2CB      H5  229   3.576   2.522   2.930
    2CB      H6  230   2.841   2.402   3.143
    2CB      HA  231   2.808   2.090   2.827
    2CB      H7  232   2.583   2.201   2.802
    2CB      H8  233   2.412   2.397   2.833
    2CB      H9  234   2.476   2.558   2.875
    2CB     H10  235   2.403   2.562   2.550
    2CB     H11  236   2.712   2.742   2.677
    2CB     H12  237   2.595   2.800   2.797
    2CB     H13  238   2.633   3.011   2.716
    2CB     H14  239   2.704   2.949   2.564
    2CB     H15  240   2.516   3.125   2.446
    2CB     H16  241   2.532   3.258   2.631
    2CB     H17  242   2.450   3.143   2.739
    2CB     H18  243   2.302   3.071   2.359
    2CB     H19  244   2.239   3.027   2.519
    2CB     H20  245   2.244   3.232   2.703
    2CB     H21  246   2.328   3.377   2.641
   5.27000   5.27000   5.27000
