# Supplementary material for: Investigation of the Affinity of Ceftobiprole for Selected Cyclodextrins Using Molecular Dynamics Simulations and HPLC
Source: Int J Mol Sci. 2023 Nov 23;24(23):16644. doi: 10.3390/ijms242316644 (PMC10706467; doi:10.3390/ijms242316644)
Supplement: Supplementary file 1 [file ijms-24-16644-s001.zip › HP-b-CD (HCD)/CBp-HCD_2/CBp_2.itp]

[ moleculetype ]
;name            nrexcl
 CB               3

[ atoms ]
;   nr  type  resi  res  atom  cgnr     charge      mass       ; qtot   bond_type
     1    n     1    CB     N    1    -0.543900     14.01000 ; qtot -0.544
     2   nj     1    CB    N1    2    -0.356000     14.01000 ; qtot -0.900
     3    n     1    CB    N2    3    -0.500800     14.01000 ; qtot -1.401
     4   n4     1    CB    N3    4    -0.771000     14.01000 ; qtot -2.172
     5   n2     1    CB    N4    5    -0.358200     14.01000 ; qtot -2.530
     6   nc     1    CB    N5    6    -0.706000     14.01000 ; qtot -3.236
     7   nd     1    CB    N6    7    -0.529100     14.01000 ; qtot -3.765
     8   nh     1    CB    N7    8    -0.896500     14.01000 ; qtot -4.662
     9    c     1    CB     C    9     0.589800     12.01000 ; qtot -4.072
    10   cy     1    CB    C1   10     0.055700     12.01000 ; qtot -4.016
    11   cy     1    CB    C2   11     0.085800     12.01000 ; qtot -3.930
    12   c3     1    CB    C3   12     0.032900     12.01000 ; qtot -3.897
    13   ce     1    CB    C4   13    -0.158200     12.01000 ; qtot -4.056
    14    c     1    CB    C5   14     0.715500     12.01000 ; qtot -3.340
    15   cf     1    CB    C6   15     0.058400     12.01000 ; qtot -3.282
    16   ce     1    CB    C7   16     0.008000     12.01000 ; qtot -3.274
    17   cf     1    CB    C8   17    -0.192400     12.01000 ; qtot -3.466
    18   c3     1    CB    C9   18    -0.059200     12.01000 ; qtot -3.525
    19    c     1    CB   C10   19     0.729700     12.01000 ; qtot -2.796
    20   c3     1    CB   C11   20     0.091000     12.01000 ; qtot -2.705
    21   c3     1    CB   C12   21     0.129700     12.01000 ; qtot -2.575
    22   c3     1    CB   C13   22    -0.127400     12.01000 ; qtot -2.702
    23   c3     1    CB   C14   23     0.089800     12.01000 ; qtot -2.612
    24   c3     1    CB   C15   24     0.116800     12.01000 ; qtot -2.496
    25    c     1    CB   C16   25     0.645300     12.01000 ; qtot -1.850
    26   ce     1    CB   C17   26     0.301300     12.01000 ; qtot -1.549
    27   cc     1    CB   C18   27     0.575700     12.01000 ; qtot -0.973
    28   cd     1    CB   C19   28     0.633300     12.01000 ; qtot -0.340
    29    o     1    CB     O   29    -0.564100     16.00000 ; qtot -0.904
    30    o     1    CB    O1   30    -0.484500     16.00000 ; qtot -1.389
    31    o     1    CB    O2   31    -0.697500     16.00000 ; qtot -2.086
    32    o     1    CB    O3   32    -0.519000     16.00000 ; qtot -2.605
    33   oh     1    CB    O4   33    -0.578100     16.00000 ; qtot -3.183
    34   oh     1    CB    O5   34    -0.354500     16.00000 ; qtot -3.538
    35   ss     1    CB     S   35    -0.235200     32.06000 ; qtot -3.773
    36   ss     1    CB    S1   36     0.094700     32.06000 ; qtot -3.678
    37   hn     1    CB     H   37     0.340500      1.00800 ; qtot -3.338
    38   hn     1    CB    H1   38     0.470800      1.00800 ; qtot -2.867
    39   hn     1    CB    H2   39     0.470800      1.00800 ; qtot -2.396
    40   ho     1    CB    H3   40     0.454000      1.00800 ; qtot -1.942
    41   hn     1    CB    H4   41     0.423300      1.00800 ; qtot -1.519
    42   hn     1    CB    H5   42     0.423300      1.00800 ; qtot -1.096
    43   ho     1    CB    H6   43     0.464000      1.00800 ; qtot -0.632
    44   h1     1    CB    HA   44     0.106700      1.00800 ; qtot -0.525
    45   h2     1    CB    H7   45     0.107700      1.00800 ; qtot -0.417
    46   h1     1    CB    H8   46     0.092200      1.00800 ; qtot -0.325
    47   h1     1    CB    H9   47     0.092200      1.00800 ; qtot -0.233
    48   ha     1    CB   H10   48     0.162000      1.00800 ; qtot -0.071
    49   hc     1    CB   H11   49     0.099200      1.00800 ; qtot 0.028
    50   hc     1    CB   H12   50     0.099200      1.00800 ; qtot 0.128
    51   h1     1    CB   H13   51     0.060700      1.00800 ; qtot 0.188
    52   h1     1    CB   H14   52     0.060700      1.00800 ; qtot 0.249
    53   h1     1    CB   H15   53     0.108700      1.00800 ; qtot 0.358
    54   hc     1    CB   H16   54     0.098200      1.00800 ; qtot 0.456
    55   hc     1    CB   H17   55     0.098200      1.00800 ; qtot 0.554
    56   hx     1    CB   H18   56     0.114700      1.00800 ; qtot 0.669
    57   hx     1    CB   H19   57     0.114700      1.00800 ; qtot 0.784
    58   hx     1    CB   H20   58     0.108200      1.00800 ; qtot 0.892
    59   hx     1    CB   H21   59     0.108200      1.00800 ; qtot 1.000

[ bonds ]
;   ai     aj funct   r             k
     1      9   1    1.3789e-01    3.5782e+05 ;      N - C     
     1     10   1    1.4330e-01    3.0091e+05 ;      N - C1    
     1     37   1    1.0129e-01    3.3740e+05 ;      N - H     
     2     11   1    1.4750e-01    2.6426e+05 ;     N1 - C2    
     2     14   1    1.4010e-01    3.3313e+05 ;     N1 - C5    
     2     15   1    1.4180e-01    3.1556e+05 ;     N1 - C6    
     3     19   1    1.3789e-01    3.5782e+05 ;     N2 - C10   
     3     20   1    1.4619e-01    2.7506e+05 ;     N2 - C11   
     3     21   1    1.4619e-01    2.7506e+05 ;     N2 - C12   
     4     23   1    1.5110e-01    2.3707e+05 ;     N3 - C14   
     4     24   1    1.5110e-01    2.3707e+05 ;     N3 - C15   
     4     38   1    1.0304e-01    3.1229e+05 ;     N3 - H1    
     4     39   1    1.0304e-01    3.1229e+05 ;     N3 - H2    
     5     26   1    1.2874e-01    4.8735e+05 ;     N4 - C17   
     5     34   1    1.3912e-01    3.5146e+05 ;     N4 - O5    
     6     27   1    1.3694e-01    3.6911e+05 ;     N5 - C18   
     6     28   1    1.3172e-01    4.3965e+05 ;     N5 - C19   
     7     27   1    1.3172e-01    4.3965e+05 ;     N6 - C18   
     7     36   1    1.6260e-01    3.0108e+05 ;     N6 - S1    
     8     28   1    1.3735e-01    3.6418e+05 ;     N7 - C19   
     8     41   1    1.0121e-01    3.3857e+05 ;     N7 - H4    
     8     42   1    1.0121e-01    3.3857e+05 ;     N7 - H5    
     9     26   1    1.4825e-01    2.9665e+05 ;      C - C17   
     9     29   1    1.2183e-01    5.3363e+05 ;      C - O     
    10     11   1    1.5580e-01    2.3732e+05 ;     C1 - C2    
    10     14   1    1.5520e-01    2.4150e+05 ;     C1 - C5    
    10     44   1    1.0950e-01    2.7874e+05 ;     C1 - HA    
    11     35   1    1.8500e-01    1.7598e+05 ;     C2 - S     
    11     45   1    1.0930e-01    2.8108e+05 ;     C2 - H7    
    12     13   1    1.5159e-01    2.6836e+05 ;     C3 - C4    
    12     35   1    1.8392e-01    1.8067e+05 ;     C3 - S     
    12     46   1    1.0969e-01    2.7665e+05 ;     C3 - H8    
    12     47   1    1.0969e-01    2.7665e+05 ;     C3 - H9    
    13     15   1    1.3509e-01    4.5070e+05 ;     C4 - C6    
    13     16   1    1.4574e-01    3.2033e+05 ;     C4 - C7    
    14     30   1    1.2183e-01    5.3363e+05 ;     C5 - O1    
    15     25   1    1.4825e-01    2.9665e+05 ;     C6 - C16   
    16     17   1    1.3509e-01    4.5070e+05 ;     C7 - C8    
    16     48   1    1.0883e-01    2.8660e+05 ;     C7 - H10   
    17     18   1    1.5157e-01    2.6853e+05 ;     C8 - C9    
    17     19   1    1.4825e-01    2.9665e+05 ;     C8 - C10   
    18     20   1    1.5375e-01    2.5179e+05 ;     C9 - C11   
    18     49   1    1.0969e-01    2.7665e+05 ;     C9 - H11   
    18     50   1    1.0969e-01    2.7665e+05 ;     C9 - H12   
    19     31   1    1.2183e-01    5.3363e+05 ;    C10 - O2    
    20     51   1    1.0969e-01    2.7665e+05 ;    C11 - H13   
    20     52   1    1.0969e-01    2.7665e+05 ;    C11 - H14   
    21     22   1    1.5375e-01    2.5179e+05 ;    C12 - C13   
    21     23   1    1.5375e-01    2.5179e+05 ;    C12 - C14   
    21     53   1    1.0969e-01    2.7665e+05 ;    C12 - H15   
    22     24   1    1.5375e-01    2.5179e+05 ;    C13 - C15   
    22     54   1    1.0969e-01    2.7665e+05 ;    C13 - H16   
    22     55   1    1.0969e-01    2.7665e+05 ;    C13 - H17   
    23     56   1    1.0910e-01    2.8342e+05 ;    C14 - H18   
    23     57   1    1.0910e-01    2.8342e+05 ;    C14 - H19   
    24     58   1    1.0910e-01    2.8342e+05 ;    C15 - H20   
    24     59   1    1.0910e-01    2.8342e+05 ;    C15 - H21   
    25     32   1    1.2183e-01    5.3363e+05 ;    C16 - O3    
    25     33   1    1.3513e-01    3.3480e+05 ;    C16 - O4    
    26     27   1    1.4540e-01    3.2376e+05 ;    C17 - C18   
    28     36   1    1.7562e-01    2.2242e+05 ;    C19 - S1    
    33     40   1    9.7300e-02    3.1079e+05 ;     O4 - H3    
    34     43   1    9.7300e-02    3.1079e+05 ;     O5 - H6    

[ pairs ]
;   ai     aj    funct
     1      2      1 ;      N - N1    
     1      5      1 ;      N - N4    
     1     27      1 ;      N - C18   
     1     30      1 ;      N - O1    
     1     35      1 ;      N - S     
     1     45      1 ;      N - H7    
     2     12      1 ;     N1 - C3    
     2     16      1 ;     N1 - C7    
     2     32      1 ;     N1 - O3    
     2     33      1 ;     N1 - O4    
     2     44      1 ;     N1 - HA    
     3      4      1 ;     N2 - N3    
     3     16      1 ;     N2 - C7    
     3     24      1 ;     N2 - C15   
     3     49      1 ;     N2 - H11   
     3     50      1 ;     N2 - H12   
     3     54      1 ;     N2 - H16   
     3     55      1 ;     N2 - H17   
     3     56      1 ;     N2 - H18   
     3     57      1 ;     N2 - H19   
     4     53      1 ;     N3 - H15   
     4     54      1 ;     N3 - H16   
     4     55      1 ;     N3 - H17   
     5      6      1 ;     N4 - N5    
     5      7      1 ;     N4 - N6    
     5     29      1 ;     N4 - O     
     6      9      1 ;     N5 - C     
     6     41      1 ;     N5 - H4    
     6     42      1 ;     N5 - H5    
     7      8      1 ;     N6 - N7    
     7      9      1 ;     N6 - C     
     8     27      1 ;     N7 - C18   
     9     11      1 ;      C - C2    
     9     14      1 ;      C - C5    
     9     34      1 ;      C - O5    
     9     44      1 ;      C - HA    
    10     12      1 ;     C1 - C3    
    10     15      1 ;     C1 - C6    
    10     26      1 ;     C1 - C17   
    10     29      1 ;     C1 - O     
    11     13      1 ;     C2 - C4    
    11     25      1 ;     C2 - C16   
    11     30      1 ;     C2 - O1    
    11     46      1 ;     C2 - H8    
    11     47      1 ;     C2 - H9    
    12     17      1 ;     C3 - C8    
    12     25      1 ;     C3 - C16   
    12     45      1 ;     C3 - H7    
    12     48      1 ;     C3 - H10   
    13     14      1 ;     C4 - C5    
    13     18      1 ;     C4 - C9    
    13     19      1 ;     C4 - C10   
    13     32      1 ;     C4 - O3    
    13     33      1 ;     C4 - O4    
    14     25      1 ;     C5 - C16   
    14     35      1 ;     C5 - S     
    14     45      1 ;     C5 - H7    
    15     17      1 ;     C6 - C8    
    15     30      1 ;     C6 - O1    
    15     35      1 ;     C6 - S     
    15     40      1 ;     C6 - H3    
    15     45      1 ;     C6 - H7    
    15     46      1 ;     C6 - H8    
    15     47      1 ;     C6 - H9    
    15     48      1 ;     C6 - H10   
    16     20      1 ;     C7 - C11   
    16     25      1 ;     C7 - C16   
    16     31      1 ;     C7 - O2    
    16     35      1 ;     C7 - S     
    16     46      1 ;     C7 - H8    
    16     47      1 ;     C7 - H9    
    16     49      1 ;     C7 - H11   
    16     50      1 ;     C7 - H12   
    17     21      1 ;     C8 - C12   
    17     51      1 ;     C8 - H13   
    17     52      1 ;     C8 - H14   
    18     21      1 ;     C9 - C12   
    18     31      1 ;     C9 - O2    
    18     48      1 ;     C9 - H10   
    19     22      1 ;    C10 - C13   
    19     23      1 ;    C10 - C14   
    19     48      1 ;    C10 - H10   
    19     49      1 ;    C10 - H11   
    19     50      1 ;    C10 - H12   
    19     51      1 ;    C10 - H13   
    19     52      1 ;    C10 - H14   
    19     53      1 ;    C10 - H15   
    20     22      1 ;    C11 - C13   
    20     23      1 ;    C11 - C14   
    20     31      1 ;    C11 - O2    
    20     53      1 ;    C11 - H15   
    21     31      1 ;    C12 - O2    
    21     38      1 ;    C12 - H1    
    21     39      1 ;    C12 - H2    
    21     51      1 ;    C12 - H13   
    21     52      1 ;    C12 - H14   
    21     58      1 ;    C12 - H20   
    21     59      1 ;    C12 - H21   
    22     38      1 ;    C13 - H1    
    22     39      1 ;    C13 - H2    
    22     56      1 ;    C13 - H18   
    22     57      1 ;    C13 - H19   
    23     54      1 ;    C14 - H16   
    23     55      1 ;    C14 - H17   
    23     58      1 ;    C14 - H20   
    23     59      1 ;    C14 - H21   
    24     53      1 ;    C15 - H15   
    24     56      1 ;    C15 - H18   
    24     57      1 ;    C15 - H19   
    26     28      1 ;    C17 - C19   
    26     36      1 ;    C17 - S1    
    26     43      1 ;    C17 - H6    
    27     29      1 ;    C18 - O     
    27     34      1 ;    C18 - O5    
    30     44      1 ;     O1 - HA    
    32     40      1 ;     O3 - H3    
    35     44      1 ;      S - HA    
    36     41      1 ;     S1 - H4    
    36     42      1 ;     S1 - H5    
    37     11      1 ;      H - C2    
    37     14      1 ;      H - C5    
    37     26      1 ;      H - C17   
    37     29      1 ;      H - O     
    37     44      1 ;      H - HA    
    38     56      1 ;     H1 - H18   
    38     57      1 ;     H1 - H19   
    38     58      1 ;     H1 - H20   
    38     59      1 ;     H1 - H21   
    39     56      1 ;     H2 - H18   
    39     57      1 ;     H2 - H19   
    39     58      1 ;     H2 - H20   
    39     59      1 ;     H2 - H21   
    44     45      1 ;     HA - H7    
    49     51      1 ;    H11 - H13   
    49     52      1 ;    H11 - H14   
    50     51      1 ;    H12 - H13   
    50     52      1 ;    H12 - H14   
    53     54      1 ;    H15 - H16   
    53     55      1 ;    H15 - H17   
    53     56      1 ;    H15 - H18   
    53     57      1 ;    H15 - H19   
    54     58      1 ;    H16 - H20   
    54     59      1 ;    H16 - H21   
    55     58      1 ;    H17 - H20   
    55     59      1 ;    H17 - H21   

[ angles ]
;   ai     aj     ak    funct   theta         cth
     1      9     26      1    1.1522e+02    5.6819e+02 ;      N - C      - C17   
     1      9     29      1    1.2305e+02    6.2091e+02 ;      N - C      - O     
     1     10     11      1    1.1987e+02    5.3220e+02 ;      N - C1     - C2    
     1     10     14      1    1.1738e+02    5.3974e+02 ;      N - C1     - C5    
     1     10     44      1    1.0799e+02    4.2593e+02 ;      N - C1     - HA    
     2     11     10      1    8.8640e+01    6.1170e+02 ;     N1 - C2     - C1    
     2     11     35      1    1.0514e+02    5.4141e+02 ;     N1 - C2     - S     
     2     11     45      1    1.1454e+02    4.0334e+02 ;     N1 - C2     - H7    
     2     14     10      1    9.1680e+01    6.1588e+02 ;     N1 - C5     - C1    
     2     14     30      1    1.3306e+02    5.9078e+02 ;     N1 - C5     - O1    
     2     15     13      1    1.0888e+02    6.0501e+02 ;     N1 - C6     - C4    
     2     15     25      1    1.1712e+02    5.5731e+02 ;     N1 - C6     - C16   
     3     19     17      1    1.1522e+02    5.6819e+02 ;     N2 - C10    - C8    
     3     19     31      1    1.2305e+02    6.2091e+02 ;     N2 - C10    - O2    
     3     20     18      1    1.1161e+02    5.5145e+02 ;     N2 - C11    - C9    
     3     20     51      1    1.0888e+02    4.1673e+02 ;     N2 - C11    - H13   
     3     20     52      1    1.0888e+02    4.1673e+02 ;     N2 - C11    - H14   
     3     21     22      1    1.1161e+02    5.5145e+02 ;     N2 - C12    - C13   
     3     21     23      1    1.1161e+02    5.5145e+02 ;     N2 - C12    - C14   
     3     21     53      1    1.0888e+02    4.1673e+02 ;     N2 - C12    - H15   
     4     23     21      1    1.1421e+02    5.3723e+02 ;     N3 - C14    - C12   
     4     23     56      1    1.0801e+02    4.0668e+02 ;     N3 - C14    - H18   
     4     23     57      1    1.0801e+02    4.0668e+02 ;     N3 - C14    - H19   
     4     24     22      1    1.1421e+02    5.3723e+02 ;     N3 - C15    - C13   
     4     24     58      1    1.0801e+02    4.0668e+02 ;     N3 - C15    - H20   
     4     24     59      1    1.0801e+02    4.0668e+02 ;     N3 - C15    - H21   
     5     26      9      1    1.1441e+02    5.8492e+02 ;     N4 - C17    - C     
     5     26     27      1    1.2096e+02    5.7572e+02 ;     N4 - C17    - C18   
     5     34     43      1    1.0309e+02    4.2342e+02 ;     N4 - O5     - H6    
     6     27      7      1    1.1583e+02    6.1923e+02 ;     N5 - C18    - N6    
     6     27     26      1    1.2110e+02    5.6233e+02 ;     N5 - C18    - C17   
     6     28      8      1    1.2065e+02    6.0584e+02 ;     N5 - C19    - N7    
     6     28     36      1    1.1451e+02    5.5229e+02 ;     N5 - C19    - S1    
     7     27     26      1    1.2170e+02    5.6986e+02 ;     N6 - C18    - C17   
     7     36     28      1    9.3220e+01    5.7739e+02 ;     N6 - S1     - C19   
     8     28     36      1    1.2181e+02    5.3220e+02 ;     N7 - C19    - S1    
     9      1     10      1    1.2171e+02    5.3388e+02 ;      C - N      - C1    
     9      1     37      1    1.1755e+02    4.0417e+02 ;      C - N      - H     
     9     26     27      1    1.1782e+02    5.3555e+02 ;      C - C17    - C18   
    10      1     37      1    1.1885e+02    3.8828e+02 ;     C1 - N      - H     
    10     11     35      1    1.1827e+02    4.9120e+02 ;     C1 - C2     - S     
    10     11     45      1    1.1679e+02    3.7154e+02 ;     C1 - C2     - H7    
    10     14     30      1    1.3523e+02    5.3053e+02 ;     C1 - C5     - O1    
    11      2     14      1    9.4020e+01    5.9413e+02 ;     C2 - N1     - C5    
    11      2     15      1    1.1067e+02    5.4476e+02 ;     C2 - N1     - C6    
    11     10     14      1    8.5160e+01    5.9496e+02 ;     C2 - C1     - C5    
    11     10     44      1    1.1317e+02    3.7740e+02 ;     C2 - C1     - HA    
    11     35     12      1    9.4240e+01    5.1547e+02 ;     C2 - S      - C3    
    12     13     15      1    1.2238e+02    5.3472e+02 ;     C3 - C4     - C6    
    12     13     16      1    1.1712e+02    5.3053e+02 ;     C3 - C4     - C7    
    13     12     35      1    1.1072e+02    5.1380e+02 ;     C4 - C3     - S     
    13     12     46      1    1.0954e+02    3.9330e+02 ;     C4 - C3     - H8    
    13     12     47      1    1.0954e+02    3.9330e+02 ;     C4 - C3     - H9    
    13     15     25      1    1.2641e+02    5.3388e+02 ;     C4 - C6     - C16   
    13     16     17      1    1.2424e+02    5.4392e+02 ;     C4 - C7     - C8    
    13     16     48      1    1.1665e+02    3.9497e+02 ;     C4 - C7     - H10   
    14      2     15      1    1.3017e+02    5.1547e+02 ;     C5 - N1     - C6    
    14     10     44      1    1.1297e+02    3.7907e+02 ;     C5 - C1     - HA    
    15     13     16      1    1.2424e+02    5.4392e+02 ;     C6 - C4     - C7    
    15     25     32      1    1.2320e+02    5.7572e+02 ;     C6 - C16    - O3    
    15     25     33      1    1.1362e+02    5.7990e+02 ;     C6 - C16    - O4    
    16     17     18      1    1.2238e+02    5.3472e+02 ;     C7 - C8     - C9    
    16     17     19      1    1.2641e+02    5.3388e+02 ;     C7 - C8     - C10   
    17     16     48      1    1.1822e+02    4.1673e+02 ;     C8 - C7     - H10   
    17     18     20      1    1.1092e+02    5.3137e+02 ;     C8 - C9     - C11   
    17     18     49      1    1.1059e+02    3.9162e+02 ;     C8 - C9     - H11   
    17     18     50      1    1.1059e+02    3.9162e+02 ;     C8 - C9     - H12   
    17     19     31      1    1.2320e+02    5.7572e+02 ;     C8 - C10    - O2    
    18     17     19      1    1.1722e+02    5.2635e+02 ;     C9 - C8     - C10   
    18     20     51      1    1.0956e+02    3.8828e+02 ;     C9 - C11    - H13   
    18     20     52      1    1.0956e+02    3.8828e+02 ;     C9 - C11    - H14   
    19      3     20      1    1.2069e+02    5.3053e+02 ;    C10 - N2     - C11   
    19      3     21      1    1.2069e+02    5.3053e+02 ;    C10 - N2     - C12   
    20      3     21      1    1.1564e+02    5.2718e+02 ;    C11 - N2     - C12   
    20     18     49      1    1.0980e+02    3.8744e+02 ;    C11 - C9     - H11   
    20     18     50      1    1.0980e+02    3.8744e+02 ;    C11 - C9     - H12   
    21     22     24      1    1.1151e+02    5.2635e+02 ;    C12 - C13    - C15   
    21     22     54      1    1.0980e+02    3.8744e+02 ;    C12 - C13    - H16   
    21     22     55      1    1.0980e+02    3.8744e+02 ;    C12 - C13    - H17   
    21     23     56      1    1.1056e+02    3.8660e+02 ;    C12 - C14    - H18   
    21     23     57      1    1.1056e+02    3.8660e+02 ;    C12 - C14    - H19   
    22     21     23      1    1.1151e+02    5.2635e+02 ;    C13 - C12    - C14   
    22     21     53      1    1.0956e+02    3.8828e+02 ;    C13 - C12    - H15   
    22     24     58      1    1.1056e+02    3.8660e+02 ;    C13 - C15    - H20   
    22     24     59      1    1.1056e+02    3.8660e+02 ;    C13 - C15    - H21   
    23      4     24      1    1.0966e+02    5.2384e+02 ;    C14 - N3     - C15   
    23      4     38      1    1.1011e+02    3.8409e+02 ;    C14 - N3     - H1    
    23      4     39      1    1.1011e+02    3.8409e+02 ;    C14 - N3     - H2    
    23     21     53      1    1.0956e+02    3.8828e+02 ;    C14 - C12    - H15   
    24      4     38      1    1.1011e+02    3.8409e+02 ;    C15 - N3     - H1    
    24      4     39      1    1.1011e+02    3.8409e+02 ;    C15 - N3     - H2    
    24     22     54      1    1.0980e+02    3.8744e+02 ;    C15 - C13    - H16   
    24     22     55      1    1.0980e+02    3.8744e+02 ;    C15 - C13    - H17   
    25     33     40      1    1.0655e+02    4.1756e+02 ;    C16 - O4     - H3    
    26      5     34      1    1.1279e+02    5.9915e+02 ;    C17 - N4     - O5    
    26      9     29      1    1.2320e+02    5.7572e+02 ;    C17 - C      - O     
    27      6     28      1    1.0549e+02    6.0082e+02 ;    C18 - N5     - C19   
    27      7     36      1    1.0807e+02    5.7321e+02 ;    C18 - N6     - S1    
    28      8     41      1    1.1563e+02    4.0920e+02 ;    C19 - N7     - H4    
    28      8     42      1    1.1563e+02    4.0920e+02 ;    C19 - N7     - H5    
    32     25     33      1    1.2210e+02    6.3513e+02 ;     O3 - C16    - O4    
    35     11     45      1    1.0966e+02    3.4811e+02 ;      S - C2     - H7    
    35     12     46      1    1.0876e+02    3.5229e+02 ;      S - C3     - H8    
    35     12     47      1    1.0876e+02    3.5229e+02 ;      S - C3     - H9    
    38      4     39      1    1.0830e+02    3.3974e+02 ;     H1 - N3     - H2    
    41      8     42      1    1.1512e+02    3.3556e+02 ;     H4 - N7     - H5    
    46     12     47      1    1.0846e+02    3.2803e+02 ;     H8 - C3     - H9    
    49     18     50      1    1.0758e+02    3.2970e+02 ;    H11 - C9     - H12   
    51     20     52      1    1.0846e+02    3.2803e+02 ;    H13 - C11    - H14   
    54     22     55      1    1.0758e+02    3.2970e+02 ;    H16 - C13    - H17   
    56     23     57      1    1.0975e+02    3.2803e+02 ;    H18 - C14    - H19   
    58     24     59      1    1.0975e+02    3.2803e+02 ;    H20 - C15    - H21   

[ dihedrals ] ; propers
; for gromacs 4.5 or higher, using funct 9
;    i      j      k      l   func   phase     kd      pn
     1      9     26      5      9   180.00   9.10020   2 ;      N-     C-   C17-    N4
     1      9     26     27      9   180.00   9.10020   2 ;      N-     C-   C17-   C18
     1     10     11      2      9     0.00   0.65084   3 ;      N-    C1-    C2-    N1
     1     10     11     35      9     0.00   0.65084   3 ;      N-    C1-    C2-     S
     1     10     11     45      9     0.00   0.65084   3 ;      N-    C1-    C2-    H7
     1     10     14      2      9   180.00   0.00000   2 ;      N-    C1-    C5-    N1
     1     10     14     30      9   180.00   0.00000   2 ;      N-    C1-    C5-    O1
     2     11     10     14      9     0.00   0.65084   3 ;     N1-    C2-    C1-    C5
     2     11     10     44      9     0.00   0.65084   3 ;     N1-    C2-    C1-    HA
     2     11     35     12      9     0.00   1.39467   3 ;     N1-    C2-     S-    C3
     2     14     10     11      9   180.00   0.00000   2 ;     N1-    C5-    C1-    C2
     2     14     10     44      9   180.00   0.00000   2 ;     N1-    C5-    C1-    HA
     2     15     13     12      9   180.00  27.82360   2 ;     N1-    C6-    C4-    C3
     2     15     13     16      9   180.00  27.82360   2 ;     N1-    C6-    C4-    C7
     2     15     25     32      9   180.00   9.10020   2 ;     N1-    C6-   C16-    O3
     2     15     25     33      9   180.00   9.10020   2 ;     N1-    C6-   C16-    O4
     3     19     17     16      9   180.00   9.10020   2 ;     N2-   C10-    C8-    C7
     3     19     17     18      9   180.00   9.10020   2 ;     N2-   C10-    C8-    C9
     3     20     18     17      9     0.00   0.65084   3 ;     N2-   C11-    C9-    C8
     3     20     18     49      9     0.00   0.65084   3 ;     N2-   C11-    C9-   H11
     3     20     18     50      9     0.00   0.65084   3 ;     N2-   C11-    C9-   H12
     3     21     22     24      9     0.00   0.65084   3 ;     N2-   C12-   C13-   C15
     3     21     22     54      9     0.00   0.65084   3 ;     N2-   C12-   C13-   H16
     3     21     22     55      9     0.00   0.65084   3 ;     N2-   C12-   C13-   H17
     3     21     23      4      9     0.00   0.65084   3 ;     N2-   C12-   C14-    N3
     3     21     23     56      9     0.00   0.65084   3 ;     N2-   C12-   C14-   H18
     3     21     23     57      9     0.00   0.65084   3 ;     N2-   C12-   C14-   H19
     4     23     21     22      9     0.00   0.65084   3 ;     N3-   C14-   C12-   C13
     4     23     21     53      9     0.00   0.65084   3 ;     N3-   C14-   C12-   H15
     4     24     22     21      9     0.00   0.65084   3 ;     N3-   C15-   C13-   C12
     4     24     22     54      9     0.00   0.65084   3 ;     N3-   C15-   C13-   H16
     4     24     22     55      9     0.00   0.65084   3 ;     N3-   C15-   C13-   H17
     5     26      9     29      9   180.00   9.10020   2 ;     N4-   C17-     C-     O
     5     26     27      6      9   180.00   4.18400   2 ;     N4-   C17-   C18-    N5
     5     26     27      7      9   180.00   4.18400   2 ;     N4-   C17-   C18-    N6
     6     27      7     36      9   180.00  19.87400   2 ;     N5-   C18-    N6-    S1
     6     27     26      9      9   180.00   4.18400   2 ;     N5-   C18-   C17-     C
     6     28      8     41      9   180.00   4.39320   2 ;     N5-   C19-    N7-    H4
     6     28      8     42      9   180.00   4.39320   2 ;     N5-   C19-    N7-    H5
     6     28     36      7      9   180.00   4.60240   2 ;     N5-   C19-    S1-    N6
     7     27      6     28      9   180.00  19.87400   2 ;     N6-   C18-    N5-   C19
     7     27     26      9      9   180.00   4.18400   2 ;     N6-   C18-   C17-     C
     7     36     28      8      9   180.00   4.60240   2 ;     N6-    S1-   C19-    N7
     8     28      6     27      9   180.00  19.87400   2 ;     N7-   C19-    N5-   C18
     9      1     10     11      9     0.00   0.00000   0 ;      C-     N-    C1-    C2
     9      1     10     14      9     0.00   0.00000   0 ;      C-     N-    C1-    C5
     9      1     10     44      9     0.00   0.00000   0 ;      C-     N-    C1-    HA
     9     26      5     34      9   180.00   3.34720   2 ;      C-   C17-    N4-    O5
    10      1      9     26      9   180.00  10.46000   2 ;     C1-     N-     C-   C17
    10      1      9     29      9   180.00  10.46000   2 ;     C1-     N-     C-     O
    10     11      2     14      9     0.00   0.00000   0 ;     C1-    C2-    N1-    C5
    10     11      2     15      9     0.00   0.00000   0 ;     C1-    C2-    N1-    C6
    10     11     35     12      9     0.00   1.39467   3 ;     C1-    C2-     S-    C3
    10     14      2     11      9   180.00  10.46000   2 ;     C1-    C5-    N1-    C2
    10     14      2     15      9   180.00  10.46000   2 ;     C1-    C5-    N1-    C6
    11      2     14     30      9   180.00  10.46000   2 ;     C2-    N1-    C5-    O1
    11      2     15     13      9   180.00   6.90360   2 ;     C2-    N1-    C6-    C4
    11      2     15     25      9   180.00   6.90360   2 ;     C2-    N1-    C6-   C16
    11     10     14     30      9   180.00   0.00000   2 ;     C2-    C1-    C5-    O1
    11     35     12     13      9     0.00   1.39467   3 ;     C2-     S-    C3-    C4
    11     35     12     46      9     0.00   1.39467   3 ;     C2-     S-    C3-    H8
    11     35     12     47      9     0.00   1.39467   3 ;     C2-     S-    C3-    H9
    12     13     15     25      9   180.00  27.82360   2 ;     C3-    C4-    C6-   C16
    12     13     16     17      9   180.00   4.18400   2 ;     C3-    C4-    C7-    C8
    12     13     16     48      9   180.00   4.18400   2 ;     C3-    C4-    C7-   H10
    12     35     11     45      9     0.00   1.39467   3 ;     C3-     S-    C2-    H7
    13     15      2     14      9   180.00   2.71960   2 ;     C4-    C6-    N1-    C5
    13     15      2     14      9   180.00   5.02080   1 ;     C4-    C6-    N1-    C5
    13     15     25     32      9   180.00   9.10020   2 ;     C4-    C6-   C16-    O3
    13     15     25     33      9   180.00   9.10020   2 ;     C4-    C6-   C16-    O4
    13     16     17     18      9   180.00  27.82360   2 ;     C4-    C7-    C8-    C9
    13     16     17     19      9   180.00  27.82360   2 ;     C4-    C7-    C8-   C10
    14      2     11     35      9     0.00   0.00000   0 ;     C5-    N1-    C2-     S
    14      2     11     45      9     0.00   0.00000   0 ;     C5-    N1-    C2-    H7
    14      2     15     25      9   180.00   2.71960   2 ;     C5-    N1-    C6-   C16
    14      2     15     25      9   180.00   5.02080   1 ;     C5-    N1-    C6-   C16
    14     10     11     35      9     0.00   0.65084   3 ;     C5-    C1-    C2-     S
    14     10     11     45      9     0.00   0.65084   3 ;     C5-    C1-    C2-    H7
    15      2     11     35      9     0.00   0.00000   0 ;     C6-    N1-    C2-     S
    15      2     11     45      9     0.00   0.00000   0 ;     C6-    N1-    C2-    H7
    15      2     14     30      9   180.00  10.46000   2 ;     C6-    N1-    C5-    O1
    15     13     12     35      9     0.00   0.00000   0 ;     C6-    C4-    C3-     S
    15     13     12     46      9     0.00   0.00000   0 ;     C6-    C4-    C3-    H8
    15     13     12     46      9     0.00   4.81160   1 ;     C6-    C4-    C3-    H8
    15     13     12     46      9   180.00   1.58992   3 ;     C6-    C4-    C3-    H8
    15     13     12     47      9     0.00   0.00000   0 ;     C6-    C4-    C3-    H9
    15     13     12     47      9     0.00   4.81160   1 ;     C6-    C4-    C3-    H9
    15     13     12     47      9   180.00   1.58992   3 ;     C6-    C4-    C3-    H9
    15     13     16     17      9   180.00   4.18400   2 ;     C6-    C4-    C7-    C8
    15     13     16     48      9   180.00   4.18400   2 ;     C6-    C4-    C7-   H10
    15     25     33     40      9   180.00   9.62320   2 ;     C6-   C16-    O4-    H3
    16     13     12     35      9     0.00   0.00000   0 ;     C7-    C4-    C3-     S
    16     13     12     46      9     0.00   0.00000   0 ;     C7-    C4-    C3-    H8
    16     13     12     46      9     0.00   4.81160   1 ;     C7-    C4-    C3-    H8
    16     13     12     46      9   180.00   1.58992   3 ;     C7-    C4-    C3-    H8
    16     13     12     47      9     0.00   0.00000   0 ;     C7-    C4-    C3-    H9
    16     13     12     47      9     0.00   4.81160   1 ;     C7-    C4-    C3-    H9
    16     13     12     47      9   180.00   1.58992   3 ;     C7-    C4-    C3-    H9
    16     13     15     25      9   180.00  27.82360   2 ;     C7-    C4-    C6-   C16
    16     17     18     20      9     0.00   0.00000   0 ;     C7-    C8-    C9-   C11
    16     17     18     49      9     0.00   0.00000   0 ;     C7-    C8-    C9-   H11
    16     17     18     49      9     0.00   4.81160   1 ;     C7-    C8-    C9-   H11
    16     17     18     49      9   180.00   1.58992   3 ;     C7-    C8-    C9-   H11
    16     17     18     50      9     0.00   0.00000   0 ;     C7-    C8-    C9-   H12
    16     17     18     50      9     0.00   4.81160   1 ;     C7-    C8-    C9-   H12
    16     17     18     50      9   180.00   1.58992   3 ;     C7-    C8-    C9-   H12
    16     17     19     31      9   180.00   9.10020   2 ;     C7-    C8-   C10-    O2
    17     18     20     51      9     0.00   0.65084   3 ;     C8-    C9-   C11-   H13
    17     18     20     52      9     0.00   0.65084   3 ;     C8-    C9-   C11-   H14
    17     19      3     20      9   180.00  10.46000   2 ;     C8-   C10-    N2-   C11
    17     19      3     21      9   180.00  10.46000   2 ;     C8-   C10-    N2-   C12
    18     17     16     48      9   180.00  27.82360   2 ;     C9-    C8-    C7-   H10
    18     17     19     31      9   180.00   9.10020   2 ;     C9-    C8-   C10-    O2
    18     20      3     19      9     0.00   0.00000   0 ;     C9-   C11-    N2-   C10
    18     20      3     19      9     0.00   2.21752   1 ;     C9-   C11-    N2-   C10
    18     20      3     19      9   180.00   0.62760   3 ;     C9-   C11-    N2-   C10
    18     20      3     19      9   180.00   2.09200   4 ;     C9-   C11-    N2-   C10
    18     20      3     21      9     0.00   0.00000   0 ;     C9-   C11-    N2-   C12
    19      3     20     51      9     0.00   0.00000   0 ;    C10-    N2-   C11-   H13
    19      3     20     52      9     0.00   0.00000   0 ;    C10-    N2-   C11-   H14
    19      3     21     22      9     0.00   0.00000   0 ;    C10-    N2-   C12-   C13
    19      3     21     22      9     0.00   2.21752   1 ;    C10-    N2-   C12-   C13
    19      3     21     22      9   180.00   0.62760   3 ;    C10-    N2-   C12-   C13
    19      3     21     22      9   180.00   2.09200   4 ;    C10-    N2-   C12-   C13
    19      3     21     23      9     0.00   0.00000   0 ;    C10-    N2-   C12-   C14
    19      3     21     23      9     0.00   2.21752   1 ;    C10-    N2-   C12-   C14
    19      3     21     23      9   180.00   0.62760   3 ;    C10-    N2-   C12-   C14
    19      3     21     23      9   180.00   2.09200   4 ;    C10-    N2-   C12-   C14
    19      3     21     53      9     0.00   0.00000   0 ;    C10-    N2-   C12-   H15
    19     17     16     48      9   180.00  27.82360   2 ;    C10-    C8-    C7-   H10
    19     17     18     20      9     0.00   0.00000   0 ;    C10-    C8-    C9-   C11
    19     17     18     49      9     0.00   0.00000   0 ;    C10-    C8-    C9-   H11
    19     17     18     49      9     0.00   4.81160   1 ;    C10-    C8-    C9-   H11
    19     17     18     49      9   180.00   1.58992   3 ;    C10-    C8-    C9-   H11
    19     17     18     50      9     0.00   0.00000   0 ;    C10-    C8-    C9-   H12
    19     17     18     50      9     0.00   4.81160   1 ;    C10-    C8-    C9-   H12
    19     17     18     50      9   180.00   1.58992   3 ;    C10-    C8-    C9-   H12
    20      3     19     31      9   180.00  10.46000   2 ;    C11-    N2-   C10-    O2
    20      3     21     22      9     0.00   0.00000   0 ;    C11-    N2-   C12-   C13
    20      3     21     23      9     0.00   0.00000   0 ;    C11-    N2-   C12-   C14
    20      3     21     53      9     0.00   0.00000   0 ;    C11-    N2-   C12-   H15
    21      3     19     31      9   180.00  10.46000   2 ;    C12-    N2-   C10-    O2
    21      3     20     51      9     0.00   0.00000   0 ;    C12-    N2-   C11-   H13
    21      3     20     52      9     0.00   0.00000   0 ;    C12-    N2-   C11-   H14
    21     22     24     58      9     0.00   0.65084   3 ;    C12-   C13-   C15-   H20
    21     22     24     59      9     0.00   0.65084   3 ;    C12-   C13-   C15-   H21
    21     23      4     24      9     0.00   0.65084   3 ;    C12-   C14-    N3-   C15
    21     23      4     38      9     0.00   0.65084   3 ;    C12-   C14-    N3-    H1
    21     23      4     39      9     0.00   0.65084   3 ;    C12-   C14-    N3-    H2
    22     21     23     56      9     0.00   0.65084   3 ;    C13-   C12-   C14-   H18
    22     21     23     57      9     0.00   0.65084   3 ;    C13-   C12-   C14-   H19
    22     24      4     23      9     0.00   0.65084   3 ;    C13-   C15-    N3-   C14
    22     24      4     38      9     0.00   0.65084   3 ;    C13-   C15-    N3-    H1
    22     24      4     39      9     0.00   0.65084   3 ;    C13-   C15-    N3-    H2
    23      4     24     58      9     0.00   0.65084   3 ;    C14-    N3-   C15-   H20
    23      4     24     59      9     0.00   0.65084   3 ;    C14-    N3-   C15-   H21
    23     21     22     24      9     0.00   0.75312   3 ;    C14-   C12-   C13-   C15
    23     21     22     24      9   180.00   0.83680   1 ;    C14-   C12-   C13-   C15
    23     21     22     24      9   180.00   1.04600   2 ;    C14-   C12-   C13-   C15
    23     21     22     54      9     0.00   0.66944   3 ;    C14-   C12-   C13-   H16
    23     21     22     55      9     0.00   0.66944   3 ;    C14-   C12-   C13-   H17
    24      4     23     56      9     0.00   0.65084   3 ;    C15-    N3-   C14-   H18
    24      4     23     57      9     0.00   0.65084   3 ;    C15-    N3-   C14-   H19
    24     22     21     53      9     0.00   0.65084   3 ;    C15-   C13-   C12-   H15
    26      5     34     43      9   180.00  13.38880   2 ;    C17-    N4-    O5-    H6
    26     27      6     28      9   180.00  19.87400   2 ;    C17-   C18-    N5-   C19
    26     27      7     36      9   180.00  19.87400   2 ;    C17-   C18-    N6-    S1
    27      6     28     36      9   180.00  19.87400   2 ;    C18-    N5-   C19-    S1
    27      7     36     28      9   180.00  20.08320   2 ;    C18-    N6-    S1-   C19
    27     26      5     34      9   180.00   3.34720   2 ;    C18-   C17-    N4-    O5
    27     26      9     29      9   180.00   9.10020   2 ;    C18-   C17-     C-     O
    30     14     10     44      9   180.00   0.00000   2 ;     O1-    C5-    C1-    HA
    32     25     33     40      9     0.00   7.94960   1 ;     O3-   C16-    O4-    H3
    32     25     33     40      9   180.00   9.62320   2 ;     O3-   C16-    O4-    H3
    35     11     10     44      9     0.00   0.65084   3 ;      S-    C2-    C1-    HA
    36     28      8     41      9   180.00   4.39320   2 ;     S1-   C19-    N7-    H4
    36     28      8     42      9   180.00   4.39320   2 ;     S1-   C19-    N7-    H5
    37      1      9     26      9   180.00  10.46000   2 ;      H-     N-     C-   C17
    37      1      9     29      9     0.00   8.36800   1 ;      H-     N-     C-     O
    37      1      9     29      9   180.00  10.46000   2 ;      H-     N-     C-     O
    37      1     10     11      9     0.00   0.00000   0 ;      H-     N-    C1-    C2
    37      1     10     14      9     0.00   0.00000   0 ;      H-     N-    C1-    C5
    37      1     10     44      9     0.00   0.00000   0 ;      H-     N-    C1-    HA
    38      4     23     56      9     0.00   0.65084   3 ;     H1-    N3-   C14-   H18
    38      4     23     57      9     0.00   0.65084   3 ;     H1-    N3-   C14-   H19
    38      4     24     58      9     0.00   0.65084   3 ;     H1-    N3-   C15-   H20
    38      4     24     59      9     0.00   0.65084   3 ;     H1-    N3-   C15-   H21
    39      4     23     56      9     0.00   0.65084   3 ;     H2-    N3-   C14-   H18
    39      4     23     57      9     0.00   0.65084   3 ;     H2-    N3-   C14-   H19
    39      4     24     58      9     0.00   0.65084   3 ;     H2-    N3-   C15-   H20
    39      4     24     59      9     0.00   0.65084   3 ;     H2-    N3-   C15-   H21
    44     10     11     45      9     0.00   0.65084   3 ;     HA-    C1-    C2-    H7
    49     18     20     51      9     0.00   0.65084   3 ;    H11-    C9-   C11-   H13
    49     18     20     52      9     0.00   0.65084   3 ;    H11-    C9-   C11-   H14
    50     18     20     51      9     0.00   0.65084   3 ;    H12-    C9-   C11-   H13
    50     18     20     52      9     0.00   0.65084   3 ;    H12-    C9-   C11-   H14
    53     21     22     54      9     0.00   0.65084   3 ;    H15-   C12-   C13-   H16
    53     21     22     55      9     0.00   0.65084   3 ;    H15-   C12-   C13-   H17
    53     21     23     56      9     0.00   0.65084   3 ;    H15-   C12-   C14-   H18
    53     21     23     57      9     0.00   0.65084   3 ;    H15-   C12-   C14-   H19
    54     22     24     58      9     0.00   0.65084   3 ;    H16-   C13-   C15-   H20
    54     22     24     59      9     0.00   0.65084   3 ;    H16-   C13-   C15-   H21
    55     22     24     58      9     0.00   0.65084   3 ;    H17-   C13-   C15-   H20
    55     22     24     59      9     0.00   0.65084   3 ;    H17-   C13-   C15-   H21

[ dihedrals ] ; impropers
; treated as propers in GROMACS to use correct AMBER analytical function
;    i      j      k      l   func   phase     kd      pn
     6      8     28     36      4   180.00   4.60240   2 ;     N5-    N7-   C19-    S1
     9     27     26      5      4   180.00   4.60240   2 ;      C-   C18-   C17-    N4
    10      2     14     30      4   180.00  43.93200   2 ;     C1-    N1-    C5-    O1
    12     16     13     15      4   180.00   4.60240   2 ;     C3-    C7-    C4-    C6
    13     17     16     48      4   180.00   4.60240   2 ;     C4-    C8-    C7-   H10
    14     15      2     11      4   180.00   4.60240   2 ;     C5-    C6-    N1-    C2
    15     32     25     33      4   180.00   4.60240   2 ;     C6-    O3-   C16-    O4
    17      3     19     31      4   180.00  43.93200   2 ;     C8-    N2-   C10-    O2
    19     18     17     16      4   180.00   4.60240   2 ;    C10-    C9-    C8-    C7
    19     20      3     21      4   180.00   4.60240   2 ;    C10-   C11-    N2-   C12
    25     13     15      2      4   180.00   4.60240   2 ;    C16-    C4-    C6-    N1
    26      1      9     29      4   180.00  43.93200   2 ;    C17-     N-     C-     O
    26      6     27      7      4   180.00   4.60240   2 ;    C17-    N5-   C18-    N6
    28     41      8     42      4   180.00   4.60240   2 ;    C19-    H4-    N7-    H5
    37      1     10      9      4   180.00   4.60240   2 ;      H-     N-    C1-     C
