# Supplementary material for: Investigation of the Affinity of Ceftobiprole for Selected Cyclodextrins Using Molecular Dynamics Simulations and HPLC
Source: Int J Mol Sci. 2023 Nov 23;24(23):16644. doi: 10.3390/ijms242316644 (PMC10706467; doi:10.3390/ijms242316644)
Supplement: Supplementary file 1 [file ijms-24-16644-s001.zip › HP-b-CD (HCD)/CBp-HCD_2/CBp-HCD_2.gro]

CBp-HCD_2
246
    1HCD    C11    1   2.246   2.770   2.911
    1HCD    O11    2   2.236   2.669   2.807
    1HCD    C12    3   2.322   2.709   3.031
    1HCD    O13    4   2.234   2.615   3.094
    1HCD    C14    5   2.365   2.815   3.136
    1HCD    O15    6   2.445   2.750   3.237
    1HCD    C16    7   2.436   2.936   3.069
    1HCD    O16    8   2.352   2.986   2.963
    1HCD    C17    9   2.318   2.895   2.855
    1HCD    C18   10   2.227   2.971   2.755
    1HCD    O19   11   2.094   2.987   2.810
    1HCD    C21   12   2.680   2.909   3.094
    1HCD    O21   13   2.562   2.893   3.011
    1HCD    C22   14   2.759   2.776   3.082
    1HCD    O23   15   2.696   2.670   3.157
    1HCD    C24   16   2.908   2.788   3.123
    1HCD    O25   17   2.978   2.667   3.088
    1HCD    C26   18   2.976   2.913   3.064
    1HCD    O26   19   2.895   3.028   3.096
    1HCD    C27   20   2.762   3.030   3.040
    1HCD    C28   21   2.703   3.168   3.076
    1HCD    O29   22   2.732   3.201   3.211
    1HCD    C31   23   3.114   2.949   2.869
    1HCD    O31   24   2.985   2.907   2.920
    1HCD    C32   25   3.209   2.826   2.871
    1HCD    O33   26   3.261   2.801   3.002
    1HCD    C34   27   3.328   2.848   2.775
    1HCD    O35   28   3.422   2.740   2.785
    1HCD    C36   29   3.275   2.876   2.632
    1HCD    O36   30   3.210   3.004   2.646
    1HCD    C37   31   3.091   3.007   2.726
    1HCD    C38   32   3.036   3.152   2.731
    1HCD    O39   33   3.126   3.237   2.805
    1HCD    C41   34   3.231   2.656   2.522
    1HCD    O41   35   3.178   2.774   2.590
    1HCD    C42   36   3.201   2.527   2.603
    1HCD    O43   37   3.271   2.525   2.728
    1HCD    C44   38   3.246   2.404   2.521
    1HCD    O45   39   3.228   2.280   2.592
    1HCD    C46   40   3.177   2.399   2.382
    1HCD    O46   41   3.202   2.523   2.315
    1HCD    C47   42   3.162   2.645   2.382
    1HCD    C48   43   3.200   2.760   2.286
    1HCD    O49   44   3.343   2.766   2.269
    1HCD    C51   45   2.973   2.293   2.302
    1HCD    O51   46   3.034   2.385   2.397
    1HCD    C52   47   2.917   2.173   2.383
    1HCD    O53   48   3.025   2.097   2.438
    1HCD    C54   49   2.825   2.084   2.295
    1HCD    O55   50   2.771   1.974   2.371
    1HCD    C56   51   2.711   2.170   2.234
    1HCD    O56   52   2.772   2.275   2.158
    1HCD    C57   53   2.860   2.368   2.227
    1HCD    C58   54   2.913   2.468   2.123
    1HCD    O59   55   2.999   2.402   2.029
    1HCD    C61   56   2.521   2.151   2.392
    1HCD    O61   57   2.631   2.229   2.340
    1HCD    C62   58   2.531   2.150   2.548
    1HCD    O63   59   2.643   2.070   2.589
    1HCD    C64   60   2.400   2.096   2.610
    1HCD    O65   61   2.405   2.088   2.754
    1HCD    C66   62   2.280   2.180   2.560
    1HCD    O66   63   2.274   2.163   2.417
    1HCD    C67   64   2.387   2.213   2.341
    1HCD    C68   65   2.361   2.182   2.191
    1HCD    O69   66   2.362   2.041   2.165
    1HCD    C71   67   2.178   2.395   2.611
    1HCD    O71   68   2.300   2.320   2.590
    1HCD    C72   69   2.150   2.394   2.764
    1HCD    O73   70   2.111   2.263   2.809
    1HCD    C74   71   2.050   2.504   2.805
    1HCD    O75   72   2.025   2.504   2.947
    1HCD    C76   73   2.102   2.642   2.757
    1HCD    O76   74   2.106   2.633   2.614
    1HCD    C77   75   2.199   2.539   2.554
    1HCD    C78   76   2.183   2.545   2.400
    1HCD    O79   77   2.062   2.477   2.357
    1HCD    H10   78   2.221   2.912   2.663
    1HCD    H11   79   2.148   2.800   2.948
    1HCD    H12   80   2.413   2.660   2.995
    1HCD    H13   81   2.285   2.567   3.164
    1HCD    H14   82   2.274   2.855   3.182
    1HCD    H15   83   2.534   2.730   3.196
    1HCD    H16   84   2.453   3.016   3.143
    1HCD    H17   85   2.409   2.864   2.802
    1HCD    H18   86   2.271   3.068   2.731
    1HCD   C011   87   2.003   3.068   2.733
    1HCD    H20   88   2.749   3.243   3.010
    1HCD    H21   89   2.655   2.926   3.199
    1HCD    H22   90   2.760   2.748   2.978
    1HCD    H23   91   2.745   2.587   3.129
    1HCD    H24   92   2.913   2.801   3.232
    1HCD    H25   93   2.962   2.603   3.162
    1HCD    H26   94   3.076   2.924   3.109
    1HCD    H27   95   2.767   3.024   2.931
    1HCD    H28   96   2.595   3.170   3.058
    1HCD    H29   97   2.820   3.158   3.227
    1HCD    H30   98   2.938   3.149   2.780
    1HCD    H31   99   3.157   3.028   2.932
    1HCD    H32  100   3.151   2.739   2.837
    1HCD    H33  101   3.325   2.729   2.987
    1HCD    H34  102   3.378   2.940   2.808
    1HCD    H35  103   3.372   2.658   2.754
    1HCD    H36  104   3.358   2.885   2.560
    1HCD    H37  105   3.018   2.946   2.674
    1HCD    H38  106   3.023   3.189   2.628
    1HCD   C031  107   3.071   3.367   2.837
    1HCD    H40  108   3.160   2.852   2.328
    1HCD    H41  109   3.339   2.665   2.508
    1HCD    H42  110   3.093   2.521   2.621
    1HCD    H43  111   3.248   2.437   2.767
    1HCD    H44  112   3.354   2.416   2.503
    1HCD    H45  113   3.135   2.253   2.575
    1HCD    H46  114   3.219   2.315   2.324
    1HCD    H47  115   3.054   2.646   2.396
    1HCD    H48  116   3.151   2.744   2.190
    1HCD    H49  117   3.371   2.862   2.270
    1HCD    H50  118   2.827   2.513   2.071
    1HCD    H51  119   3.045   2.255   2.229
    1HCD    H52  120   2.857   2.213   2.465
    1HCD    H53  121   2.983   2.022   2.487
    1HCD    H54  122   2.885   2.045   2.212
    1HCD    H55  123   2.712   2.017   2.440
    1HCD    H56  124   2.648   2.109   2.167
    1HCD    H57  125   2.802   2.425   2.299
    1HCD    H58  126   2.968   2.548   2.174
    1HCD   C051  127   3.041   2.487   1.921
    1HCD    H60  128   2.438   2.232   2.131
    1HCD    H61  129   2.528   2.048   2.357
    1HCD    H62  130   2.543   2.253   2.582
    1HCD    H63  131   2.671   2.107   2.677
    1HCD    H64  132   2.385   1.994   2.572
    1HCD    H65  133   2.320   2.125   2.788
    1HCD    H66  134   2.187   2.144   2.606
    1HCD    H67  135   2.392   2.322   2.351
    1HCD    H68  136   2.264   2.225   2.162
    1HCD    H69  137   2.403   2.029   2.075
    1HCD    H70  138   2.271   2.498   2.355
    1HCD    H71  139   2.093   2.348   2.559
    1HCD    H72  140   2.244   2.420   2.812
    1HCD    H73  141   2.024   2.273   2.853
    1HCD    H74  142   1.955   2.485   2.753
    1HCD    H75  143   2.112   2.523   2.992
    1HCD    H76  144   2.033   2.722   2.786
    1HCD    H77  145   2.301   2.571   2.578
    1HCD    H78  146   2.182   2.650   2.368
    1HCD   C071  147   2.055   2.466   2.214
    1HCD   C012  148   1.858   3.036   2.776
    1HCD   H011  149   2.013   3.048   2.626
    1HCD   H012  150   2.023   3.174   2.749
    1HCD   C013  151   1.835   3.059   2.926
    1HCD   H013  152   1.790   3.103   2.722
    1HCD    O10  153   1.825   2.900   2.746
    1HCD   H017  154   1.727   3.060   2.948
    1HCD   H015  155   1.877   3.156   2.955
    1HCD   H016  156   1.882   2.982   2.988
    1HCD   C072  157   1.935   2.378   2.168
    1HCD   H072  158   2.044   2.566   2.170
    1HCD   H071  159   2.147   2.422   2.175
    1HCD   H073  160   1.941   2.368   2.059
    1HCD    O70  161   1.813   2.441   2.201
    1HCD   C073  162   1.937   2.236   2.226
    1HCD   H077  163   1.910   2.238   2.332
    1HCD   H075  164   1.866   2.172   2.173
    1HCD   H076  165   2.037   2.191   2.217
    1HCD   H051  166   3.082   2.581   1.961
    1HCD   H052  167   2.956   2.512   1.855
    1HCD   C052  168   3.149   2.413   1.841
    1HCD    O50  169   3.091   2.313   1.757
    1HCD   H053  170   3.220   2.367   1.911
    1HCD   C053  171   3.227   2.513   1.755
    1HCD   H057  172   3.282   2.583   1.820
    1HCD   H056  173   3.300   2.462   1.692
    1HCD   H055  174   3.159   2.571   1.692
    1HCD   C032  175   3.173   3.447   2.922
    1HCD   H031  176   3.049   3.423   2.745
    1HCD   H032  177   2.978   3.355   2.894
    1HCD   C033  178   3.215   3.372   3.050
    1HCD    O30  179   3.288   3.476   2.844
    1HCD   H033  180   3.125   3.541   2.952
    1HCD   H037  181   3.281   3.434   3.111
    1HCD   H035  182   3.127   3.346   3.110
    1HCD   H036  183   3.267   3.279   3.025
    1HCD   H034  184   3.334   3.391   2.832
    1HCD   H014  185   1.864   2.851   2.821
    1HCD   H074  186   1.802   2.429   2.298
    1HCD   H054  187   3.044   2.255   1.820
    2CB       N  188   2.541   2.956   2.304
    2CB      N1  189   2.687   2.728   2.452
    2CB      N2  190   2.580   2.355   2.983
    2CB      N3  191   2.671   2.091   3.232
    2CB      N4  192   2.343   3.137   2.273
    2CB      N5  193   2.118   2.897   2.437
    2CB      N6  194   2.081   3.037   2.257
    2CB      N7  195   1.919   2.802   2.489
    2CB       C  196   2.418   2.924   2.358
    2CB      C1  197   2.666   2.885   2.318
    2CB      C2  198   2.734   2.867   2.458
    2CB      C3  199   2.751   2.827   2.714
    2CB      C4  200   2.747   2.680   2.676
    2CB      C5  201   2.671   2.729   2.314
    2CB      C6  202   2.712   2.631   2.554
    2CB      C7  203   2.771   2.592   2.790
    2CB      C8  204   2.678   2.511   2.846
    2CB      C9  205   2.534   2.498   2.799
    2CB     C10  206   2.696   2.425   2.965
    2CB     C11  207   2.472   2.395   2.895
    2CB     C12  208   2.556   2.253   3.085
    2CB     C13  209   2.555   2.312   3.227
    2CB     C14  210   2.663   2.142   3.089
    2CB     C15  211   2.638   2.216   3.314
    2CB     C16  212   2.694   2.487   2.516
    2CB     C17  213   2.309   3.025   2.335
    2CB     C18  214   2.168   2.984   2.342
    2CB     C19  215   1.991   2.885   2.412
    2CB       O  216   2.402   2.819   2.420
    2CB      O1  217   2.670   2.644   2.227
    2CB      O2  218   2.789   2.426   3.043
    2CB      O3  219   2.743   2.392   2.573
    2CB      O4  220   2.591   2.466   2.433
    2CB      O5  221   2.442   3.220   2.327
    2CB       S  222   2.654   2.939   2.607
    2CB      S1  223   1.931   2.985   2.284
    2CB       H  224   2.539   3.044   2.253
    2CB      H1  225   2.766   2.054   3.255
    2CB      H2  226   2.601   2.015   3.249
    2CB      H3  227   2.606   2.371   2.408
    2CB      H4  228   1.984   2.740   2.537
    2CB      H5  229   1.855   2.849   2.553
    2CB      H6  230   2.451   3.289   2.257
    2CB      HA  231   2.736   2.928   2.245
    2CB      H7  232   2.843   2.879   2.463
    2CB      H8  233   2.709   2.841   2.814
    2CB      H9  234   2.855   2.859   2.717
    2CB     H10  235   2.871   2.595   2.835
    2CB     H11  236   2.523   2.460   2.697
    2CB     H12  237   2.482   2.594   2.802
    2CB     H13  238   2.433   2.310   2.839
    2CB     H14  239   2.391   2.440   2.954
    2CB     H15  240   2.458   2.205   3.067
    2CB     H16  241   2.452   2.322   3.263
    2CB     H17  242   2.600   2.412   3.230
    2CB     H18  243   2.759   2.185   3.062
    2CB     H19  244   2.639   2.060   3.019
    2CB     H20  245   2.585   2.191   3.406
    2CB     H21  246   2.732   2.266   3.340
   5.27000   5.27000   5.27000
