# Supplementary material for: Investigation of the Affinity of Ceftobiprole for Selected Cyclodextrins Using Molecular Dynamics Simulations and HPLC
Source: Int J Mol Sci. 2023 Nov 23;24(23):16644. doi: 10.3390/ijms242316644 (PMC10706467; doi:10.3390/ijms242316644)
Supplement: Supplementary file 1 [file ijms-24-16644-s001.zip › HP-b-CD (HCD)/CBz-HCD_1/CBz_1.itp]

[ moleculetype ]
;name            nrexcl
 CB               3

[ atoms ]
;   nr  type  resi  res  atom  cgnr     charge      mass       ; qtot   bond_type
     1    n     1    CB     N    1    -0.535900     14.01000 ; qtot -0.536
     2   nj     1    CB    N1    2    -0.347000     14.01000 ; qtot -0.883
     3    n     1    CB    N2    3    -0.417800     14.01000 ; qtot -1.301
     4   n4     1    CB    N3    4    -0.787000     14.01000 ; qtot -2.088
     5   n2     1    CB    N4    5    -0.375200     14.01000 ; qtot -2.463
     6   nc     1    CB    N5    6    -0.698000     14.01000 ; qtot -3.161
     7   nd     1    CB    N6    7    -0.520100     14.01000 ; qtot -3.681
     8   nh     1    CB    N7    8    -0.896500     14.01000 ; qtot -4.577
     9    c     1    CB     C    9     0.578800     12.01000 ; qtot -3.999
    10   cy     1    CB    C1   10     0.027700     12.01000 ; qtot -3.971
    11   cy     1    CB    C2   11     0.095800     12.01000 ; qtot -3.875
    12   c3     1    CB    C3   12     0.067900     12.01000 ; qtot -3.807
    13   ce     1    CB    C4   13    -0.214200     12.01000 ; qtot -4.021
    14    c     1    CB    C5   14     0.731500     12.01000 ; qtot -3.290
    15   cf     1    CB    C6   15     0.054400     12.01000 ; qtot -3.236
    16   ce     1    CB    C7   16     0.021000     12.01000 ; qtot -3.215
    17   cf     1    CB    C8   17    -0.219400     12.01000 ; qtot -3.434
    18   c3     1    CB    C9   18    -0.071200     12.01000 ; qtot -3.505
    19    c     1    CB   C10   19     0.677700     12.01000 ; qtot -2.827
    20   c3     1    CB   C11   20     0.038000     12.01000 ; qtot -2.789
    21   c3     1    CB   C12   21     0.081700     12.01000 ; qtot -2.708
    22   c3     1    CB   C13   22    -0.110400     12.01000 ; qtot -2.818
    23   c3     1    CB   C14   23     0.053800     12.01000 ; qtot -2.764
    24   c3     1    CB   C15   24     0.104800     12.01000 ; qtot -2.660
    25    c     1    CB   C16   25     0.920800     12.01000 ; qtot -1.739
    26   ce     1    CB   C17   26     0.308300     12.01000 ; qtot -1.430
    27   cc     1    CB   C18   27     0.581700     12.01000 ; qtot -0.849
    28   cd     1    CB   C19   28     0.629300     12.01000 ; qtot -0.219
    29    o     1    CB     O   29    -0.541100     16.00000 ; qtot -0.761
    30    o     1    CB    O1   30    -0.495500     16.00000 ; qtot -1.256
    31    o     1    CB    O2   31    -0.590500     16.00000 ; qtot -1.847
    32    o     1    CB    O3   32    -0.824300     16.00000 ; qtot -2.671
    33    o     1    CB    O4   33    -0.824300     16.00000 ; qtot -3.495
    34   oh     1    CB    O5   34    -0.352500     16.00000 ; qtot -3.848
    35   ss     1    CB     S   35    -0.298200     32.06000 ; qtot -4.146
    36   ss     1    CB    S1   36     0.073700     32.06000 ; qtot -4.072
    37   hn     1    CB     H   37     0.329500      1.00800 ; qtot -3.743
    38   hn     1    CB    H1   38     0.478800      1.00800 ; qtot -3.264
    39   hn     1    CB    H2   39     0.478800      1.00800 ; qtot -2.785
    40   hn     1    CB    H3   40     0.415800      1.00800 ; qtot -2.369
    41   hn     1    CB    H4   41     0.415800      1.00800 ; qtot -1.953
    42   h1     1    CB    H5   42     0.091700      1.00800 ; qtot -1.862
    43   h2     1    CB    H6   43     0.093700      1.00800 ; qtot -1.768
    44   h1     1    CB    H7   44     0.077200      1.00800 ; qtot -1.691
    45   h1     1    CB    H8   45     0.077200      1.00800 ; qtot -1.614
    46   ha     1    CB    H9   46     0.147000      1.00800 ; qtot -1.467
    47   hc     1    CB   H10   47     0.091200      1.00800 ; qtot -1.375
    48   hc     1    CB   H11   48     0.091200      1.00800 ; qtot -1.284
    49   h1     1    CB   H12   49     0.058200      1.00800 ; qtot -1.226
    50   h1     1    CB   H13   50     0.058200      1.00800 ; qtot -1.168
    51   h1     1    CB   H14   51     0.084700      1.00800 ; qtot -1.083
    52   hc     1    CB   H15   52     0.092200      1.00800 ; qtot -0.991
    53   hc     1    CB   H16   53     0.092200      1.00800 ; qtot -0.899
    54   hx     1    CB   H17   54     0.118700      1.00800 ; qtot -0.780
    55   hx     1    CB   H18   55     0.118700      1.00800 ; qtot -0.661
    56   hx     1    CB   H19   56     0.102200      1.00800 ; qtot -0.559
    57   hx     1    CB   H20   57     0.102200      1.00800 ; qtot -0.457
    58   ho     1    CB   H21   58     0.457000      1.00800 ; qtot 0.000

[ bonds ]
;   ai     aj funct   r             k
     1      9   1    1.3789e-01    3.5782e+05 ;      N - C     
     1     10   1    1.4330e-01    3.0091e+05 ;      N - C1    
     1     37   1    1.0129e-01    3.3740e+05 ;      N - H     
     2     11   1    1.4750e-01    2.6426e+05 ;     N1 - C2    
     2     14   1    1.4010e-01    3.3313e+05 ;     N1 - C5    
     2     15   1    1.4180e-01    3.1556e+05 ;     N1 - C6    
     3     19   1    1.3789e-01    3.5782e+05 ;     N2 - C10   
     3     20   1    1.4619e-01    2.7506e+05 ;     N2 - C11   
     3     21   1    1.4619e-01    2.7506e+05 ;     N2 - C12   
     4     23   1    1.5110e-01    2.3707e+05 ;     N3 - C14   
     4     24   1    1.5110e-01    2.3707e+05 ;     N3 - C15   
     4     38   1    1.0304e-01    3.1229e+05 ;     N3 - H1    
     4     39   1    1.0304e-01    3.1229e+05 ;     N3 - H2    
     5     26   1    1.2874e-01    4.8735e+05 ;     N4 - C17   
     5     34   1    1.3912e-01    3.5146e+05 ;     N4 - O5    
     6     27   1    1.3694e-01    3.6911e+05 ;     N5 - C18   
     6     28   1    1.3172e-01    4.3965e+05 ;     N5 - C19   
     7     27   1    1.3172e-01    4.3965e+05 ;     N6 - C18   
     7     36   1    1.6260e-01    3.0108e+05 ;     N6 - S1    
     8     28   1    1.3735e-01    3.6418e+05 ;     N7 - C19   
     8     40   1    1.0121e-01    3.3857e+05 ;     N7 - H3    
     8     41   1    1.0121e-01    3.3857e+05 ;     N7 - H4    
     9     26   1    1.4825e-01    2.9665e+05 ;      C - C17   
     9     29   1    1.2183e-01    5.3363e+05 ;      C - O     
    10     11   1    1.5580e-01    2.3732e+05 ;     C1 - C2    
    10     14   1    1.5520e-01    2.4150e+05 ;     C1 - C5    
    10     42   1    1.0950e-01    2.7874e+05 ;     C1 - H5    
    11     35   1    1.8500e-01    1.7598e+05 ;     C2 - S     
    11     43   1    1.0930e-01    2.8108e+05 ;     C2 - H6    
    12     13   1    1.5159e-01    2.6836e+05 ;     C3 - C4    
    12     35   1    1.8392e-01    1.8067e+05 ;     C3 - S     
    12     44   1    1.0969e-01    2.7665e+05 ;     C3 - H7    
    12     45   1    1.0969e-01    2.7665e+05 ;     C3 - H8    
    13     15   1    1.3509e-01    4.5070e+05 ;     C4 - C6    
    13     16   1    1.4574e-01    3.2033e+05 ;     C4 - C7    
    14     30   1    1.2183e-01    5.3363e+05 ;     C5 - O1    
    15     25   1    1.4825e-01    2.9665e+05 ;     C6 - C16   
    16     17   1    1.3509e-01    4.5070e+05 ;     C7 - C8    
    16     46   1    1.0883e-01    2.8660e+05 ;     C7 - H9    
    17     18   1    1.5157e-01    2.6853e+05 ;     C8 - C9    
    17     19   1    1.4825e-01    2.9665e+05 ;     C8 - C10   
    18     20   1    1.5375e-01    2.5179e+05 ;     C9 - C11   
    18     47   1    1.0969e-01    2.7665e+05 ;     C9 - H10   
    18     48   1    1.0969e-01    2.7665e+05 ;     C9 - H11   
    19     31   1    1.2183e-01    5.3363e+05 ;    C10 - O2    
    20     49   1    1.0969e-01    2.7665e+05 ;    C11 - H12   
    20     50   1    1.0969e-01    2.7665e+05 ;    C11 - H13   
    21     22   1    1.5375e-01    2.5179e+05 ;    C12 - C13   
    21     23   1    1.5375e-01    2.5179e+05 ;    C12 - C14   
    21     51   1    1.0969e-01    2.7665e+05 ;    C12 - H14   
    22     24   1    1.5375e-01    2.5179e+05 ;    C13 - C15   
    22     52   1    1.0969e-01    2.7665e+05 ;    C13 - H15   
    22     53   1    1.0969e-01    2.7665e+05 ;    C13 - H16   
    23     54   1    1.0910e-01    2.8342e+05 ;    C14 - H17   
    23     55   1    1.0910e-01    2.8342e+05 ;    C14 - H18   
    24     56   1    1.0910e-01    2.8342e+05 ;    C15 - H19   
    24     57   1    1.0910e-01    2.8342e+05 ;    C15 - H20   
    25     32   1    1.2183e-01    5.3363e+05 ;    C16 - O3    
    25     33   1    1.2183e-01    5.3363e+05 ;    C16 - O4    
    26     27   1    1.4540e-01    3.2376e+05 ;    C17 - C18   
    28     36   1    1.7562e-01    2.2242e+05 ;    C19 - S1    
    34     58   1    9.7300e-02    3.1079e+05 ;     O5 - H21   

[ pairs ]
;   ai     aj    funct
     1      2      1 ;      N - N1    
     1      5      1 ;      N - N4    
     1     27      1 ;      N - C18   
     1     30      1 ;      N - O1    
     1     35      1 ;      N - S     
     1     43      1 ;      N - H6    
     2     12      1 ;     N1 - C3    
     2     16      1 ;     N1 - C7    
     2     32      1 ;     N1 - O3    
     2     33      1 ;     N1 - O4    
     2     42      1 ;     N1 - H5    
     3      4      1 ;     N2 - N3    
     3     16      1 ;     N2 - C7    
     3     24      1 ;     N2 - C15   
     3     47      1 ;     N2 - H10   
     3     48      1 ;     N2 - H11   
     3     52      1 ;     N2 - H15   
     3     53      1 ;     N2 - H16   
     3     54      1 ;     N2 - H17   
     3     55      1 ;     N2 - H18   
     4     51      1 ;     N3 - H14   
     4     52      1 ;     N3 - H15   
     4     53      1 ;     N3 - H16   
     5      6      1 ;     N4 - N5    
     5      7      1 ;     N4 - N6    
     5     29      1 ;     N4 - O     
     6      9      1 ;     N5 - C     
     6     40      1 ;     N5 - H3    
     6     41      1 ;     N5 - H4    
     7      8      1 ;     N6 - N7    
     7      9      1 ;     N6 - C     
     8     27      1 ;     N7 - C18   
     9     11      1 ;      C - C2    
     9     14      1 ;      C - C5    
     9     34      1 ;      C - O5    
     9     42      1 ;      C - H5    
    10     12      1 ;     C1 - C3    
    10     15      1 ;     C1 - C6    
    10     26      1 ;     C1 - C17   
    10     29      1 ;     C1 - O     
    11     13      1 ;     C2 - C4    
    11     25      1 ;     C2 - C16   
    11     30      1 ;     C2 - O1    
    11     44      1 ;     C2 - H7    
    11     45      1 ;     C2 - H8    
    12     17      1 ;     C3 - C8    
    12     25      1 ;     C3 - C16   
    12     43      1 ;     C3 - H6    
    12     46      1 ;     C3 - H9    
    13     14      1 ;     C4 - C5    
    13     18      1 ;     C4 - C9    
    13     19      1 ;     C4 - C10   
    13     32      1 ;     C4 - O3    
    13     33      1 ;     C4 - O4    
    14     25      1 ;     C5 - C16   
    14     35      1 ;     C5 - S     
    14     43      1 ;     C5 - H6    
    15     17      1 ;     C6 - C8    
    15     30      1 ;     C6 - O1    
    15     35      1 ;     C6 - S     
    15     43      1 ;     C6 - H6    
    15     44      1 ;     C6 - H7    
    15     45      1 ;     C6 - H8    
    15     46      1 ;     C6 - H9    
    16     20      1 ;     C7 - C11   
    16     25      1 ;     C7 - C16   
    16     31      1 ;     C7 - O2    
    16     35      1 ;     C7 - S     
    16     44      1 ;     C7 - H7    
    16     45      1 ;     C7 - H8    
    16     47      1 ;     C7 - H10   
    16     48      1 ;     C7 - H11   
    17     21      1 ;     C8 - C12   
    17     49      1 ;     C8 - H12   
    17     50      1 ;     C8 - H13   
    18     21      1 ;     C9 - C12   
    18     31      1 ;     C9 - O2    
    18     46      1 ;     C9 - H9    
    19     22      1 ;    C10 - C13   
    19     23      1 ;    C10 - C14   
    19     46      1 ;    C10 - H9    
    19     47      1 ;    C10 - H10   
    19     48      1 ;    C10 - H11   
    19     49      1 ;    C10 - H12   
    19     50      1 ;    C10 - H13   
    19     51      1 ;    C10 - H14   
    20     22      1 ;    C11 - C13   
    20     23      1 ;    C11 - C14   
    20     31      1 ;    C11 - O2    
    20     51      1 ;    C11 - H14   
    21     31      1 ;    C12 - O2    
    21     38      1 ;    C12 - H1    
    21     39      1 ;    C12 - H2    
    21     49      1 ;    C12 - H12   
    21     50      1 ;    C12 - H13   
    21     56      1 ;    C12 - H19   
    21     57      1 ;    C12 - H20   
    22     38      1 ;    C13 - H1    
    22     39      1 ;    C13 - H2    
    22     54      1 ;    C13 - H17   
    22     55      1 ;    C13 - H18   
    23     52      1 ;    C14 - H15   
    23     53      1 ;    C14 - H16   
    23     56      1 ;    C14 - H19   
    23     57      1 ;    C14 - H20   
    24     51      1 ;    C15 - H14   
    24     54      1 ;    C15 - H17   
    24     55      1 ;    C15 - H18   
    26     28      1 ;    C17 - C19   
    26     36      1 ;    C17 - S1    
    26     58      1 ;    C17 - H21   
    27     29      1 ;    C18 - O     
    27     34      1 ;    C18 - O5    
    30     42      1 ;     O1 - H5    
    35     42      1 ;      S - H5    
    36     40      1 ;     S1 - H3    
    36     41      1 ;     S1 - H4    
    37     11      1 ;      H - C2    
    37     14      1 ;      H - C5    
    37     26      1 ;      H - C17   
    37     29      1 ;      H - O     
    37     42      1 ;      H - H5    
    38     54      1 ;     H1 - H17   
    38     55      1 ;     H1 - H18   
    38     56      1 ;     H1 - H19   
    38     57      1 ;     H1 - H20   
    39     54      1 ;     H2 - H17   
    39     55      1 ;     H2 - H18   
    39     56      1 ;     H2 - H19   
    39     57      1 ;     H2 - H20   
    42     43      1 ;     H5 - H6    
    47     49      1 ;    H10 - H12   
    47     50      1 ;    H10 - H13   
    48     49      1 ;    H11 - H12   
    48     50      1 ;    H11 - H13   
    51     52      1 ;    H14 - H15   
    51     53      1 ;    H14 - H16   
    51     54      1 ;    H14 - H17   
    51     55      1 ;    H14 - H18   
    52     56      1 ;    H15 - H19   
    52     57      1 ;    H15 - H20   
    53     56      1 ;    H16 - H19   
    53     57      1 ;    H16 - H20   

[ angles ]
;   ai     aj     ak    funct   theta         cth
     1      9     26      1    1.1522e+02    5.6819e+02 ;      N - C      - C17   
     1      9     29      1    1.2305e+02    6.2091e+02 ;      N - C      - O     
     1     10     11      1    1.1987e+02    5.3220e+02 ;      N - C1     - C2    
     1     10     14      1    1.1738e+02    5.3974e+02 ;      N - C1     - C5    
     1     10     42      1    1.0799e+02    4.2593e+02 ;      N - C1     - H5    
     2     11     10      1    8.8640e+01    6.1170e+02 ;     N1 - C2     - C1    
     2     11     35      1    1.0514e+02    5.4141e+02 ;     N1 - C2     - S     
     2     11     43      1    1.1454e+02    4.0334e+02 ;     N1 - C2     - H6    
     2     14     10      1    9.1680e+01    6.1588e+02 ;     N1 - C5     - C1    
     2     14     30      1    1.3306e+02    5.9078e+02 ;     N1 - C5     - O1    
     2     15     13      1    1.0888e+02    6.0501e+02 ;     N1 - C6     - C4    
     2     15     25      1    1.1712e+02    5.5731e+02 ;     N1 - C6     - C16   
     3     19     17      1    1.1522e+02    5.6819e+02 ;     N2 - C10    - C8    
     3     19     31      1    1.2305e+02    6.2091e+02 ;     N2 - C10    - O2    
     3     20     18      1    1.1161e+02    5.5145e+02 ;     N2 - C11    - C9    
     3     20     49      1    1.0888e+02    4.1673e+02 ;     N2 - C11    - H12   
     3     20     50      1    1.0888e+02    4.1673e+02 ;     N2 - C11    - H13   
     3     21     22      1    1.1161e+02    5.5145e+02 ;     N2 - C12    - C13   
     3     21     23      1    1.1161e+02    5.5145e+02 ;     N2 - C12    - C14   
     3     21     51      1    1.0888e+02    4.1673e+02 ;     N2 - C12    - H14   
     4     23     21      1    1.1421e+02    5.3723e+02 ;     N3 - C14    - C12   
     4     23     54      1    1.0801e+02    4.0668e+02 ;     N3 - C14    - H17   
     4     23     55      1    1.0801e+02    4.0668e+02 ;     N3 - C14    - H18   
     4     24     22      1    1.1421e+02    5.3723e+02 ;     N3 - C15    - C13   
     4     24     56      1    1.0801e+02    4.0668e+02 ;     N3 - C15    - H19   
     4     24     57      1    1.0801e+02    4.0668e+02 ;     N3 - C15    - H20   
     5     26      9      1    1.1441e+02    5.8492e+02 ;     N4 - C17    - C     
     5     26     27      1    1.2096e+02    5.7572e+02 ;     N4 - C17    - C18   
     5     34     58      1    1.0309e+02    4.2342e+02 ;     N4 - O5     - H21   
     6     27      7      1    1.1583e+02    6.1923e+02 ;     N5 - C18    - N6    
     6     27     26      1    1.2110e+02    5.6233e+02 ;     N5 - C18    - C17   
     6     28      8      1    1.2065e+02    6.0584e+02 ;     N5 - C19    - N7    
     6     28     36      1    1.1451e+02    5.5229e+02 ;     N5 - C19    - S1    
     7     27     26      1    1.2170e+02    5.6986e+02 ;     N6 - C18    - C17   
     7     36     28      1    9.3220e+01    5.7739e+02 ;     N6 - S1     - C19   
     8     28     36      1    1.2181e+02    5.3220e+02 ;     N7 - C19    - S1    
     9      1     10      1    1.2171e+02    5.3388e+02 ;      C - N      - C1    
     9      1     37      1    1.1755e+02    4.0417e+02 ;      C - N      - H     
     9     26     27      1    1.1782e+02    5.3555e+02 ;      C - C17    - C18   
    10      1     37      1    1.1885e+02    3.8828e+02 ;     C1 - N      - H     
    10     11     35      1    1.1827e+02    4.9120e+02 ;     C1 - C2     - S     
    10     11     43      1    1.1679e+02    3.7154e+02 ;     C1 - C2     - H6    
    10     14     30      1    1.3523e+02    5.3053e+02 ;     C1 - C5     - O1    
    11      2     14      1    9.4020e+01    5.9413e+02 ;     C2 - N1     - C5    
    11      2     15      1    1.1067e+02    5.4476e+02 ;     C2 - N1     - C6    
    11     10     14      1    8.5160e+01    5.9496e+02 ;     C2 - C1     - C5    
    11     10     42      1    1.1317e+02    3.7740e+02 ;     C2 - C1     - H5    
    11     35     12      1    9.4240e+01    5.1547e+02 ;     C2 - S      - C3    
    12     13     15      1    1.2238e+02    5.3472e+02 ;     C3 - C4     - C6    
    12     13     16      1    1.1712e+02    5.3053e+02 ;     C3 - C4     - C7    
    13     12     35      1    1.1072e+02    5.1380e+02 ;     C4 - C3     - S     
    13     12     44      1    1.0954e+02    3.9330e+02 ;     C4 - C3     - H7    
    13     12     45      1    1.0954e+02    3.9330e+02 ;     C4 - C3     - H8    
    13     15     25      1    1.2641e+02    5.3388e+02 ;     C4 - C6     - C16   
    13     16     17      1    1.2424e+02    5.4392e+02 ;     C4 - C7     - C8    
    13     16     46      1    1.1665e+02    3.9497e+02 ;     C4 - C7     - H9    
    14      2     15      1    1.3017e+02    5.1547e+02 ;     C5 - N1     - C6    
    14     10     42      1    1.1297e+02    3.7907e+02 ;     C5 - C1     - H5    
    15     13     16      1    1.2424e+02    5.4392e+02 ;     C6 - C4     - C7    
    15     25     32      1    1.2320e+02    5.7572e+02 ;     C6 - C16    - O3    
    15     25     33      1    1.2320e+02    5.7572e+02 ;     C6 - C16    - O4    
    16     17     18      1    1.2238e+02    5.3472e+02 ;     C7 - C8     - C9    
    16     17     19      1    1.2641e+02    5.3388e+02 ;     C7 - C8     - C10   
    17     16     46      1    1.1822e+02    4.1673e+02 ;     C8 - C7     - H9    
    17     18     20      1    1.1092e+02    5.3137e+02 ;     C8 - C9     - C11   
    17     18     47      1    1.1059e+02    3.9162e+02 ;     C8 - C9     - H10   
    17     18     48      1    1.1059e+02    3.9162e+02 ;     C8 - C9     - H11   
    17     19     31      1    1.2320e+02    5.7572e+02 ;     C8 - C10    - O2    
    18     17     19      1    1.1722e+02    5.2635e+02 ;     C9 - C8     - C10   
    18     20     49      1    1.0956e+02    3.8828e+02 ;     C9 - C11    - H12   
    18     20     50      1    1.0956e+02    3.8828e+02 ;     C9 - C11    - H13   
    19      3     20      1    1.2069e+02    5.3053e+02 ;    C10 - N2     - C11   
    19      3     21      1    1.2069e+02    5.3053e+02 ;    C10 - N2     - C12   
    20      3     21      1    1.1564e+02    5.2718e+02 ;    C11 - N2     - C12   
    20     18     47      1    1.0980e+02    3.8744e+02 ;    C11 - C9     - H10   
    20     18     48      1    1.0980e+02    3.8744e+02 ;    C11 - C9     - H11   
    21     22     24      1    1.1151e+02    5.2635e+02 ;    C12 - C13    - C15   
    21     22     52      1    1.0980e+02    3.8744e+02 ;    C12 - C13    - H15   
    21     22     53      1    1.0980e+02    3.8744e+02 ;    C12 - C13    - H16   
    21     23     54      1    1.1056e+02    3.8660e+02 ;    C12 - C14    - H17   
    21     23     55      1    1.1056e+02    3.8660e+02 ;    C12 - C14    - H18   
    22     21     23      1    1.1151e+02    5.2635e+02 ;    C13 - C12    - C14   
    22     21     51      1    1.0956e+02    3.8828e+02 ;    C13 - C12    - H14   
    22     24     56      1    1.1056e+02    3.8660e+02 ;    C13 - C15    - H19   
    22     24     57      1    1.1056e+02    3.8660e+02 ;    C13 - C15    - H20   
    23      4     24      1    1.0966e+02    5.2384e+02 ;    C14 - N3     - C15   
    23      4     38      1    1.1011e+02    3.8409e+02 ;    C14 - N3     - H1    
    23      4     39      1    1.1011e+02    3.8409e+02 ;    C14 - N3     - H2    
    23     21     51      1    1.0956e+02    3.8828e+02 ;    C14 - C12    - H14   
    24      4     38      1    1.1011e+02    3.8409e+02 ;    C15 - N3     - H1    
    24      4     39      1    1.1011e+02    3.8409e+02 ;    C15 - N3     - H2    
    24     22     52      1    1.0980e+02    3.8744e+02 ;    C15 - C13    - H15   
    24     22     53      1    1.0980e+02    3.8744e+02 ;    C15 - C13    - H16   
    26      5     34      1    1.1279e+02    5.9915e+02 ;    C17 - N4     - O5    
    26      9     29      1    1.2320e+02    5.7572e+02 ;    C17 - C      - O     
    27      6     28      1    1.0549e+02    6.0082e+02 ;    C18 - N5     - C19   
    27      7     36      1    1.0807e+02    5.7321e+02 ;    C18 - N6     - S1    
    28      8     40      1    1.1563e+02    4.0920e+02 ;    C19 - N7     - H3    
    28      8     41      1    1.1563e+02    4.0920e+02 ;    C19 - N7     - H4    
    32     25     33      1    1.3025e+02    6.5187e+02 ;     O3 - C16    - O4    
    35     11     43      1    1.0966e+02    3.4811e+02 ;      S - C2     - H6    
    35     12     44      1    1.0876e+02    3.5229e+02 ;      S - C3     - H7    
    35     12     45      1    1.0876e+02    3.5229e+02 ;      S - C3     - H8    
    38      4     39      1    1.0830e+02    3.3974e+02 ;     H1 - N3     - H2    
    40      8     41      1    1.1512e+02    3.3556e+02 ;     H3 - N7     - H4    
    44     12     45      1    1.0846e+02    3.2803e+02 ;     H7 - C3     - H8    
    47     18     48      1    1.0758e+02    3.2970e+02 ;    H10 - C9     - H11   
    49     20     50      1    1.0846e+02    3.2803e+02 ;    H12 - C11    - H13   
    52     22     53      1    1.0758e+02    3.2970e+02 ;    H15 - C13    - H16   
    54     23     55      1    1.0975e+02    3.2803e+02 ;    H17 - C14    - H18   
    56     24     57      1    1.0975e+02    3.2803e+02 ;    H19 - C15    - H20   

[ dihedrals ] ; propers
; for gromacs 4.5 or higher, using funct 9
;    i      j      k      l   func   phase     kd      pn
     1      9     26      5      9   180.00   9.10020   2 ;      N-     C-   C17-    N4
     1      9     26     27      9   180.00   9.10020   2 ;      N-     C-   C17-   C18
     1     10     11      2      9     0.00   0.65084   3 ;      N-    C1-    C2-    N1
     1     10     11     35      9     0.00   0.65084   3 ;      N-    C1-    C2-     S
     1     10     11     43      9     0.00   0.65084   3 ;      N-    C1-    C2-    H6
     1     10     14      2      9   180.00   0.00000   2 ;      N-    C1-    C5-    N1
     1     10     14     30      9   180.00   0.00000   2 ;      N-    C1-    C5-    O1
     2     11     10     14      9     0.00   0.65084   3 ;     N1-    C2-    C1-    C5
     2     11     10     42      9     0.00   0.65084   3 ;     N1-    C2-    C1-    H5
     2     11     35     12      9     0.00   1.39467   3 ;     N1-    C2-     S-    C3
     2     14     10     11      9   180.00   0.00000   2 ;     N1-    C5-    C1-    C2
     2     14     10     42      9   180.00   0.00000   2 ;     N1-    C5-    C1-    H5
     2     15     13     12      9   180.00  27.82360   2 ;     N1-    C6-    C4-    C3
     2     15     13     16      9   180.00  27.82360   2 ;     N1-    C6-    C4-    C7
     2     15     25     32      9   180.00   9.10020   2 ;     N1-    C6-   C16-    O3
     2     15     25     33      9   180.00   9.10020   2 ;     N1-    C6-   C16-    O4
     3     19     17     16      9   180.00   9.10020   2 ;     N2-   C10-    C8-    C7
     3     19     17     18      9   180.00   9.10020   2 ;     N2-   C10-    C8-    C9
     3     20     18     17      9     0.00   0.65084   3 ;     N2-   C11-    C9-    C8
     3     20     18     47      9     0.00   0.65084   3 ;     N2-   C11-    C9-   H10
     3     20     18     48      9     0.00   0.65084   3 ;     N2-   C11-    C9-   H11
     3     21     22     24      9     0.00   0.65084   3 ;     N2-   C12-   C13-   C15
     3     21     22     52      9     0.00   0.65084   3 ;     N2-   C12-   C13-   H15
     3     21     22     53      9     0.00   0.65084   3 ;     N2-   C12-   C13-   H16
     3     21     23      4      9     0.00   0.65084   3 ;     N2-   C12-   C14-    N3
     3     21     23     54      9     0.00   0.65084   3 ;     N2-   C12-   C14-   H17
     3     21     23     55      9     0.00   0.65084   3 ;     N2-   C12-   C14-   H18
     4     23     21     22      9     0.00   0.65084   3 ;     N3-   C14-   C12-   C13
     4     23     21     51      9     0.00   0.65084   3 ;     N3-   C14-   C12-   H14
     4     24     22     21      9     0.00   0.65084   3 ;     N3-   C15-   C13-   C12
     4     24     22     52      9     0.00   0.65084   3 ;     N3-   C15-   C13-   H15
     4     24     22     53      9     0.00   0.65084   3 ;     N3-   C15-   C13-   H16
     5     26      9     29      9   180.00   9.10020   2 ;     N4-   C17-     C-     O
     5     26     27      6      9   180.00   4.18400   2 ;     N4-   C17-   C18-    N5
     5     26     27      7      9   180.00   4.18400   2 ;     N4-   C17-   C18-    N6
     6     27      7     36      9   180.00  19.87400   2 ;     N5-   C18-    N6-    S1
     6     27     26      9      9   180.00   4.18400   2 ;     N5-   C18-   C17-     C
     6     28      8     40      9   180.00   4.39320   2 ;     N5-   C19-    N7-    H3
     6     28      8     41      9   180.00   4.39320   2 ;     N5-   C19-    N7-    H4
     6     28     36      7      9   180.00   4.60240   2 ;     N5-   C19-    S1-    N6
     7     27      6     28      9   180.00  19.87400   2 ;     N6-   C18-    N5-   C19
     7     27     26      9      9   180.00   4.18400   2 ;     N6-   C18-   C17-     C
     7     36     28      8      9   180.00   4.60240   2 ;     N6-    S1-   C19-    N7
     8     28      6     27      9   180.00  19.87400   2 ;     N7-   C19-    N5-   C18
     9      1     10     11      9     0.00   0.00000   0 ;      C-     N-    C1-    C2
     9      1     10     14      9     0.00   0.00000   0 ;      C-     N-    C1-    C5
     9      1     10     42      9     0.00   0.00000   0 ;      C-     N-    C1-    H5
     9     26      5     34      9   180.00   3.34720   2 ;      C-   C17-    N4-    O5
    10      1      9     26      9   180.00  10.46000   2 ;     C1-     N-     C-   C17
    10      1      9     29      9   180.00  10.46000   2 ;     C1-     N-     C-     O
    10     11      2     14      9     0.00   0.00000   0 ;     C1-    C2-    N1-    C5
    10     11      2     15      9     0.00   0.00000   0 ;     C1-    C2-    N1-    C6
    10     11     35     12      9     0.00   1.39467   3 ;     C1-    C2-     S-    C3
    10     14      2     11      9   180.00  10.46000   2 ;     C1-    C5-    N1-    C2
    10     14      2     15      9   180.00  10.46000   2 ;     C1-    C5-    N1-    C6
    11      2     14     30      9   180.00  10.46000   2 ;     C2-    N1-    C5-    O1
    11      2     15     13      9   180.00   6.90360   2 ;     C2-    N1-    C6-    C4
    11      2     15     25      9   180.00   6.90360   2 ;     C2-    N1-    C6-   C16
    11     10     14     30      9   180.00   0.00000   2 ;     C2-    C1-    C5-    O1
    11     35     12     13      9     0.00   1.39467   3 ;     C2-     S-    C3-    C4
    11     35     12     44      9     0.00   1.39467   3 ;     C2-     S-    C3-    H7
    11     35     12     45      9     0.00   1.39467   3 ;     C2-     S-    C3-    H8
    12     13     15     25      9   180.00  27.82360   2 ;     C3-    C4-    C6-   C16
    12     13     16     17      9   180.00   4.18400   2 ;     C3-    C4-    C7-    C8
    12     13     16     46      9   180.00   4.18400   2 ;     C3-    C4-    C7-    H9
    12     35     11     43      9     0.00   1.39467   3 ;     C3-     S-    C2-    H6
    13     15      2     14      9   180.00   2.71960   2 ;     C4-    C6-    N1-    C5
    13     15      2     14      9   180.00   5.02080   1 ;     C4-    C6-    N1-    C5
    13     15     25     32      9   180.00   9.10020   2 ;     C4-    C6-   C16-    O3
    13     15     25     33      9   180.00   9.10020   2 ;     C4-    C6-   C16-    O4
    13     16     17     18      9   180.00  27.82360   2 ;     C4-    C7-    C8-    C9
    13     16     17     19      9   180.00  27.82360   2 ;     C4-    C7-    C8-   C10
    14      2     11     35      9     0.00   0.00000   0 ;     C5-    N1-    C2-     S
    14      2     11     43      9     0.00   0.00000   0 ;     C5-    N1-    C2-    H6
    14      2     15     25      9   180.00   2.71960   2 ;     C5-    N1-    C6-   C16
    14      2     15     25      9   180.00   5.02080   1 ;     C5-    N1-    C6-   C16
    14     10     11     35      9     0.00   0.65084   3 ;     C5-    C1-    C2-     S
    14     10     11     43      9     0.00   0.65084   3 ;     C5-    C1-    C2-    H6
    15      2     11     35      9     0.00   0.00000   0 ;     C6-    N1-    C2-     S
    15      2     11     43      9     0.00   0.00000   0 ;     C6-    N1-    C2-    H6
    15      2     14     30      9   180.00  10.46000   2 ;     C6-    N1-    C5-    O1
    15     13     12     35      9     0.00   0.00000   0 ;     C6-    C4-    C3-     S
    15     13     12     44      9     0.00   0.00000   0 ;     C6-    C4-    C3-    H7
    15     13     12     44      9     0.00   4.81160   1 ;     C6-    C4-    C3-    H7
    15     13     12     44      9   180.00   1.58992   3 ;     C6-    C4-    C3-    H7
    15     13     12     45      9     0.00   0.00000   0 ;     C6-    C4-    C3-    H8
    15     13     12     45      9     0.00   4.81160   1 ;     C6-    C4-    C3-    H8
    15     13     12     45      9   180.00   1.58992   3 ;     C6-    C4-    C3-    H8
    15     13     16     17      9   180.00   4.18400   2 ;     C6-    C4-    C7-    C8
    15     13     16     46      9   180.00   4.18400   2 ;     C6-    C4-    C7-    H9
    16     13     12     35      9     0.00   0.00000   0 ;     C7-    C4-    C3-     S
    16     13     12     44      9     0.00   0.00000   0 ;     C7-    C4-    C3-    H7
    16     13     12     44      9     0.00   4.81160   1 ;     C7-    C4-    C3-    H7
    16     13     12     44      9   180.00   1.58992   3 ;     C7-    C4-    C3-    H7
    16     13     12     45      9     0.00   0.00000   0 ;     C7-    C4-    C3-    H8
    16     13     12     45      9     0.00   4.81160   1 ;     C7-    C4-    C3-    H8
    16     13     12     45      9   180.00   1.58992   3 ;     C7-    C4-    C3-    H8
    16     13     15     25      9   180.00  27.82360   2 ;     C7-    C4-    C6-   C16
    16     17     18     20      9     0.00   0.00000   0 ;     C7-    C8-    C9-   C11
    16     17     18     47      9     0.00   0.00000   0 ;     C7-    C8-    C9-   H10
    16     17     18     47      9     0.00   4.81160   1 ;     C7-    C8-    C9-   H10
    16     17     18     47      9   180.00   1.58992   3 ;     C7-    C8-    C9-   H10
    16     17     18     48      9     0.00   0.00000   0 ;     C7-    C8-    C9-   H11
    16     17     18     48      9     0.00   4.81160   1 ;     C7-    C8-    C9-   H11
    16     17     18     48      9   180.00   1.58992   3 ;     C7-    C8-    C9-   H11
    16     17     19     31      9   180.00   9.10020   2 ;     C7-    C8-   C10-    O2
    17     18     20     49      9     0.00   0.65084   3 ;     C8-    C9-   C11-   H12
    17     18     20     50      9     0.00   0.65084   3 ;     C8-    C9-   C11-   H13
    17     19      3     20      9   180.00  10.46000   2 ;     C8-   C10-    N2-   C11
    17     19      3     21      9   180.00  10.46000   2 ;     C8-   C10-    N2-   C12
    18     17     16     46      9   180.00  27.82360   2 ;     C9-    C8-    C7-    H9
    18     17     19     31      9   180.00   9.10020   2 ;     C9-    C8-   C10-    O2
    18     20      3     19      9     0.00   0.00000   0 ;     C9-   C11-    N2-   C10
    18     20      3     19      9     0.00   2.21752   1 ;     C9-   C11-    N2-   C10
    18     20      3     19      9   180.00   0.62760   3 ;     C9-   C11-    N2-   C10
    18     20      3     19      9   180.00   2.09200   4 ;     C9-   C11-    N2-   C10
    18     20      3     21      9     0.00   0.00000   0 ;     C9-   C11-    N2-   C12
    19      3     20     49      9     0.00   0.00000   0 ;    C10-    N2-   C11-   H12
    19      3     20     50      9     0.00   0.00000   0 ;    C10-    N2-   C11-   H13
    19      3     21     22      9     0.00   0.00000   0 ;    C10-    N2-   C12-   C13
    19      3     21     22      9     0.00   2.21752   1 ;    C10-    N2-   C12-   C13
    19      3     21     22      9   180.00   0.62760   3 ;    C10-    N2-   C12-   C13
    19      3     21     22      9   180.00   2.09200   4 ;    C10-    N2-   C12-   C13
    19      3     21     23      9     0.00   0.00000   0 ;    C10-    N2-   C12-   C14
    19      3     21     23      9     0.00   2.21752   1 ;    C10-    N2-   C12-   C14
    19      3     21     23      9   180.00   0.62760   3 ;    C10-    N2-   C12-   C14
    19      3     21     23      9   180.00   2.09200   4 ;    C10-    N2-   C12-   C14
    19      3     21     51      9     0.00   0.00000   0 ;    C10-    N2-   C12-   H14
    19     17     16     46      9   180.00  27.82360   2 ;    C10-    C8-    C7-    H9
    19     17     18     20      9     0.00   0.00000   0 ;    C10-    C8-    C9-   C11
    19     17     18     47      9     0.00   0.00000   0 ;    C10-    C8-    C9-   H10
    19     17     18     47      9     0.00   4.81160   1 ;    C10-    C8-    C9-   H10
    19     17     18     47      9   180.00   1.58992   3 ;    C10-    C8-    C9-   H10
    19     17     18     48      9     0.00   0.00000   0 ;    C10-    C8-    C9-   H11
    19     17     18     48      9     0.00   4.81160   1 ;    C10-    C8-    C9-   H11
    19     17     18     48      9   180.00   1.58992   3 ;    C10-    C8-    C9-   H11
    20      3     19     31      9   180.00  10.46000   2 ;    C11-    N2-   C10-    O2
    20      3     21     22      9     0.00   0.00000   0 ;    C11-    N2-   C12-   C13
    20      3     21     23      9     0.00   0.00000   0 ;    C11-    N2-   C12-   C14
    20      3     21     51      9     0.00   0.00000   0 ;    C11-    N2-   C12-   H14
    21      3     19     31      9   180.00  10.46000   2 ;    C12-    N2-   C10-    O2
    21      3     20     49      9     0.00   0.00000   0 ;    C12-    N2-   C11-   H12
    21      3     20     50      9     0.00   0.00000   0 ;    C12-    N2-   C11-   H13
    21     22     24     56      9     0.00   0.65084   3 ;    C12-   C13-   C15-   H19
    21     22     24     57      9     0.00   0.65084   3 ;    C12-   C13-   C15-   H20
    21     23      4     24      9     0.00   0.65084   3 ;    C12-   C14-    N3-   C15
    21     23      4     38      9     0.00   0.65084   3 ;    C12-   C14-    N3-    H1
    21     23      4     39      9     0.00   0.65084   3 ;    C12-   C14-    N3-    H2
    22     21     23     54      9     0.00   0.65084   3 ;    C13-   C12-   C14-   H17
    22     21     23     55      9     0.00   0.65084   3 ;    C13-   C12-   C14-   H18
    22     24      4     23      9     0.00   0.65084   3 ;    C13-   C15-    N3-   C14
    22     24      4     38      9     0.00   0.65084   3 ;    C13-   C15-    N3-    H1
    22     24      4     39      9     0.00   0.65084   3 ;    C13-   C15-    N3-    H2
    23      4     24     56      9     0.00   0.65084   3 ;    C14-    N3-   C15-   H19
    23      4     24     57      9     0.00   0.65084   3 ;    C14-    N3-   C15-   H20
    23     21     22     24      9     0.00   0.75312   3 ;    C14-   C12-   C13-   C15
    23     21     22     24      9   180.00   0.83680   1 ;    C14-   C12-   C13-   C15
    23     21     22     24      9   180.00   1.04600   2 ;    C14-   C12-   C13-   C15
    23     21     22     52      9     0.00   0.66944   3 ;    C14-   C12-   C13-   H15
    23     21     22     53      9     0.00   0.66944   3 ;    C14-   C12-   C13-   H16
    24      4     23     54      9     0.00   0.65084   3 ;    C15-    N3-   C14-   H17
    24      4     23     55      9     0.00   0.65084   3 ;    C15-    N3-   C14-   H18
    24     22     21     51      9     0.00   0.65084   3 ;    C15-   C13-   C12-   H14
    26      5     34     58      9   180.00  13.38880   2 ;    C17-    N4-    O5-   H21
    26     27      6     28      9   180.00  19.87400   2 ;    C17-   C18-    N5-   C19
    26     27      7     36      9   180.00  19.87400   2 ;    C17-   C18-    N6-    S1
    27      6     28     36      9   180.00  19.87400   2 ;    C18-    N5-   C19-    S1
    27      7     36     28      9   180.00  20.08320   2 ;    C18-    N6-    S1-   C19
    27     26      5     34      9   180.00   3.34720   2 ;    C18-   C17-    N4-    O5
    27     26      9     29      9   180.00   9.10020   2 ;    C18-   C17-     C-     O
    30     14     10     42      9   180.00   0.00000   2 ;     O1-    C5-    C1-    H5
    35     11     10     42      9     0.00   0.65084   3 ;      S-    C2-    C1-    H5
    36     28      8     40      9   180.00   4.39320   2 ;     S1-   C19-    N7-    H3
    36     28      8     41      9   180.00   4.39320   2 ;     S1-   C19-    N7-    H4
    37      1      9     26      9   180.00  10.46000   2 ;      H-     N-     C-   C17
    37      1      9     29      9     0.00   8.36800   1 ;      H-     N-     C-     O
    37      1      9     29      9   180.00  10.46000   2 ;      H-     N-     C-     O
    37      1     10     11      9     0.00   0.00000   0 ;      H-     N-    C1-    C2
    37      1     10     14      9     0.00   0.00000   0 ;      H-     N-    C1-    C5
    37      1     10     42      9     0.00   0.00000   0 ;      H-     N-    C1-    H5
    38      4     23     54      9     0.00   0.65084   3 ;     H1-    N3-   C14-   H17
    38      4     23     55      9     0.00   0.65084   3 ;     H1-    N3-   C14-   H18
    38      4     24     56      9     0.00   0.65084   3 ;     H1-    N3-   C15-   H19
    38      4     24     57      9     0.00   0.65084   3 ;     H1-    N3-   C15-   H20
    39      4     23     54      9     0.00   0.65084   3 ;     H2-    N3-   C14-   H17
    39      4     23     55      9     0.00   0.65084   3 ;     H2-    N3-   C14-   H18
    39      4     24     56      9     0.00   0.65084   3 ;     H2-    N3-   C15-   H19
    39      4     24     57      9     0.00   0.65084   3 ;     H2-    N3-   C15-   H20
    42     10     11     43      9     0.00   0.65084   3 ;     H5-    C1-    C2-    H6
    47     18     20     49      9     0.00   0.65084   3 ;    H10-    C9-   C11-   H12
    47     18     20     50      9     0.00   0.65084   3 ;    H10-    C9-   C11-   H13
    48     18     20     49      9     0.00   0.65084   3 ;    H11-    C9-   C11-   H12
    48     18     20     50      9     0.00   0.65084   3 ;    H11-    C9-   C11-   H13
    51     21     22     52      9     0.00   0.65084   3 ;    H14-   C12-   C13-   H15
    51     21     22     53      9     0.00   0.65084   3 ;    H14-   C12-   C13-   H16
    51     21     23     54      9     0.00   0.65084   3 ;    H14-   C12-   C14-   H17
    51     21     23     55      9     0.00   0.65084   3 ;    H14-   C12-   C14-   H18
    52     22     24     56      9     0.00   0.65084   3 ;    H15-   C13-   C15-   H19
    52     22     24     57      9     0.00   0.65084   3 ;    H15-   C13-   C15-   H20
    53     22     24     56      9     0.00   0.65084   3 ;    H16-   C13-   C15-   H19
    53     22     24     57      9     0.00   0.65084   3 ;    H16-   C13-   C15-   H20

[ dihedrals ] ; impropers
; treated as propers in GROMACS to use correct AMBER analytical function
;    i      j      k      l   func   phase     kd      pn
     6      8     28     36      4   180.00   4.60240   2 ;     N5-    N7-   C19-    S1
     9     27     26      5      4   180.00   4.60240   2 ;      C-   C18-   C17-    N4
    10      2     14     30      4   180.00  43.93200   2 ;     C1-    N1-    C5-    O1
    12     16     13     15      4   180.00   4.60240   2 ;     C3-    C7-    C4-    C6
    13     17     16     46      4   180.00   4.60240   2 ;     C4-    C8-    C7-    H9
    14     15      2     11      4   180.00   4.60240   2 ;     C5-    C6-    N1-    C2
    15     32     25     33      4   180.00   4.60240   2 ;     C6-    O3-   C16-    O4
    17      3     19     31      4   180.00  43.93200   2 ;     C8-    N2-   C10-    O2
    19     18     17     16      4   180.00   4.60240   2 ;    C10-    C9-    C8-    C7
    19     20      3     21      4   180.00   4.60240   2 ;    C10-   C11-    N2-   C12
    25     13     15      2      4   180.00   4.60240   2 ;    C16-    C4-    C6-    N1
    26      1      9     29      4   180.00  43.93200   2 ;    C17-     N-     C-     O
    26      6     27      7      4   180.00   4.60240   2 ;    C17-    N5-   C18-    N6
    28     40      8     41      4   180.00   4.60240   2 ;    C19-    H3-    N7-    H4
    37      1     10      9      4   180.00   4.60240   2 ;      H-     N-    C1-     C
