# Supplementary material for: Investigation of the Affinity of Ceftobiprole for Selected Cyclodextrins Using Molecular Dynamics Simulations and HPLC
Source: Int J Mol Sci. 2023 Nov 23;24(23):16644. doi: 10.3390/ijms242316644 (PMC10706467; doi:10.3390/ijms242316644)
Supplement: Supplementary file 1 [file ijms-24-16644-s001.zip › HP-b-CD (HCD)/CBz-HCD_1/CBz-HCD_1.gro]

CBz-HCD_1
245
    1HCD    C11    1   2.169   2.734   2.910
    1HCD    O11    2   2.163   2.641   2.799
    1HCD    C12    3   2.255   2.673   3.024
    1HCD    O13    4   2.187   2.563   3.086
    1HCD    C14    5   2.297   2.779   3.129
    1HCD    O15    6   2.381   2.719   3.229
    1HCD    C16    7   2.362   2.905   3.063
    1HCD    O16    8   2.270   2.954   2.963
    1HCD    C17    9   2.235   2.863   2.855
    1HCD    C18   10   2.141   2.935   2.755
    1HCD    O19   11   2.009   2.947   2.810
    1HCD    C21   12   2.610   2.879   3.079
    1HCD    O21   13   2.488   2.873   2.998
    1HCD    C22   14   2.687   2.745   3.061
    1HCD    O23   15   2.619   2.643   3.135
    1HCD    C24   16   2.834   2.754   3.109
    1HCD    O25   17   2.903   2.632   3.082
    1HCD    C26   18   2.909   2.878   3.056
    1HCD    O26   19   2.830   2.993   3.092
    1HCD    C27   20   2.696   3.001   3.034
    1HCD    C28   21   2.635   3.136   3.076
    1HCD    O29   22   2.704   3.191   3.189
    1HCD    C31   23   3.050   2.918   2.861
    1HCD    O31   24   2.921   2.875   2.912
    1HCD    C32   25   3.149   2.798   2.861
    1HCD    O33   26   3.205   2.776   2.992
    1HCD    C34   27   3.264   2.823   2.759
    1HCD    O35   28   3.360   2.717   2.760
    1HCD    C36   29   3.209   2.851   2.618
    1HCD    O36   30   3.137   2.975   2.632
    1HCD    C37   31   3.021   2.974   2.718
    1HCD    C38   32   2.969   3.119   2.726
    1HCD    O39   33   3.064   3.202   2.796
    1HCD    C41   34   3.176   2.634   2.500
    1HCD    O41   35   3.118   2.746   2.575
    1HCD    C42   36   3.154   2.500   2.574
    1HCD    O43   37   3.229   2.497   2.696
    1HCD    C44   38   3.200   2.382   2.483
    1HCD    O45   39   3.183   2.255   2.545
    1HCD    C46   40   3.132   2.381   2.344
    1HCD    O46   41   3.156   2.511   2.285
    1HCD    C47   42   3.108   2.626   2.360
    1HCD    C48   43   3.134   2.750   2.274
    1HCD    O49   44   3.274   2.777   2.264
    1HCD    C51   45   2.921   2.269   2.269
    1HCD    O51   46   2.989   2.361   2.359
    1HCD    C52   47   2.866   2.149   2.350
    1HCD    O53   48   2.975   2.067   2.397
    1HCD    C54   49   2.766   2.063   2.270
    1HCD    O55   50   2.712   1.956   2.351
    1HCD    C56   51   2.653   2.152   2.212
    1HCD    O56   52   2.714   2.256   2.133
    1HCD    C57   53   2.804   2.346   2.204
    1HCD    C58   54   2.854   2.452   2.105
    1HCD    O59   55   2.934   2.388   2.004
    1HCD    C61   56   2.465   2.133   2.372
    1HCD    O61   57   2.575   2.212   2.319
    1HCD    C62   58   2.475   2.138   2.526
    1HCD    O63   59   2.584   2.058   2.573
    1HCD    C64   60   2.345   2.081   2.586
    1HCD    O65   61   2.355   2.071   2.729
    1HCD    C66   62   2.221   2.161   2.538
    1HCD    O66   63   2.216   2.143   2.396
    1HCD    C67   64   2.330   2.190   2.319
    1HCD    C68   65   2.304   2.149   2.172
    1HCD    O69   66   2.297   2.007   2.154
    1HCD    C71   67   2.113   2.370   2.594
    1HCD    O71   68   2.237   2.302   2.566
    1HCD    C72   69   2.094   2.366   2.748
    1HCD    O73   70   2.059   2.233   2.791
    1HCD    C74   71   1.989   2.470   2.795
    1HCD    O75   72   1.972   2.468   2.938
    1HCD    C76   73   2.031   2.611   2.746
    1HCD    O76   74   2.032   2.607   2.601
    1HCD    C77   75   2.127   2.515   2.541
    1HCD    C78   76   2.125   2.528   2.386
    1HCD    O79   77   2.003   2.471   2.332
    1HCD    H10   78   2.137   2.877   2.661
    1HCD    H11   79   2.070   2.757   2.951
    1HCD    H12   80   2.346   2.637   2.979
    1HCD    H13   81   2.252   2.525   3.149
    1HCD    H14   82   2.205   2.815   3.178
    1HCD    H15   83   2.470   2.698   3.186
    1HCD    H16   84   2.377   2.983   3.139
    1HCD    H17   85   2.326   2.835   2.802
    1HCD    H18   86   2.180   3.034   2.732
    1HCD   C011   87   1.923   3.034   2.735
    1HCD    H20   88   2.644   3.205   2.992
    1HCD    H21   89   2.586   2.891   3.185
    1HCD    H22   90   2.690   2.715   2.956
    1HCD    H23   91   2.667   2.560   3.107
    1HCD    H24   92   2.830   2.767   3.217
    1HCD    H25   93   2.937   2.602   3.170
    1HCD    H26   94   3.008   2.883   3.104
    1HCD    H27   95   2.704   3.000   2.925
    1HCD    H28   96   2.528   3.126   3.097
    1HCD    H29   97   2.770   3.121   3.213
    1HCD    H30   98   2.875   3.118   2.782
    1HCD    H31   99   3.092   2.998   2.923
    1HCD    H32  100   3.094   2.709   2.829
    1HCD    H33  101   3.227   2.678   2.991
    1HCD    H34  102   3.315   2.915   2.790
    1HCD    H35  103   3.310   2.636   2.727
    1HCD    H36  104   3.291   2.864   2.546
    1HCD    H37  105   2.945   2.910   2.672
    1HCD    H38  106   2.951   3.157   2.625
    1HCD   C031  107   3.017   3.334   2.829
    1HCD    H40  108   3.082   2.835   2.320
    1HCD    H41  109   3.284   2.649   2.487
    1HCD    H42  110   3.047   2.491   2.595
    1HCD    H43  111   3.172   2.439   2.754
    1HCD    H44  112   3.307   2.395   2.467
    1HCD    H45  113   3.084   2.247   2.552
    1HCD    H46  114   3.175   2.302   2.282
    1HCD    H47  115   3.001   2.618   2.374
    1HCD    H48  116   3.090   2.734   2.175
    1HCD    H49  117   3.281   2.871   2.300
    1HCD    H50  118   2.769   2.504   2.061
    1HCD    H51  119   2.989   2.232   2.192
    1HCD    H52  120   2.809   2.190   2.434
    1HCD    H53  121   2.940   2.017   2.475
    1HCD    H54  122   2.821   2.020   2.185
    1HCD    H55  123   2.661   2.004   2.423
    1HCD    H56  124   2.587   2.093   2.147
    1HCD    H57  125   2.748   2.397   2.283
    1HCD    H58  126   2.915   2.524   2.161
    1HCD   C051  127   2.983   2.477   1.904
    1HCD    H60  128   2.386   2.189   2.111
    1HCD    H61  129   2.472   2.029   2.340
    1HCD    H62  130   2.487   2.242   2.558
    1HCD    H63  131   2.555   2.037   2.665
    1HCD    H64  132   2.333   1.979   2.546
    1HCD    H65  133   2.277   2.117   2.769
    1HCD    H66  134   2.130   2.121   2.585
    1HCD    H67  135   2.335   2.300   2.325
    1HCD    H68  136   2.211   2.196   2.138
    1HCD    H69  137   2.334   1.993   2.064
    1HCD    H70  138   2.212   2.475   2.346
    1HCD    H71  139   2.029   2.323   2.543
    1HCD    H72  140   2.190   2.392   2.794
    1HCD    H73  141   1.999   2.241   2.868
    1HCD    H74  142   1.893   2.445   2.747
    1HCD    H75  143   2.059   2.501   2.976
    1HCD    H76  144   1.958   2.686   2.778
    1HCD    H77  145   2.225   2.547   2.571
    1HCD    H78  146   2.134   2.633   2.357
    1HCD   C071  147   2.009   2.445   2.190
    1HCD   C012  148   1.777   3.006   2.778
    1HCD   H011  149   1.933   3.017   2.627
    1HCD   H012  150   1.949   3.139   2.756
    1HCD   C013  151   1.755   3.033   2.927
    1HCD   H013  152   1.710   3.071   2.721
    1HCD    O10  153   1.748   2.870   2.754
    1HCD   H017  154   1.648   3.035   2.949
    1HCD   H015  155   1.798   3.130   2.953
    1HCD   H016  156   1.804   2.958   2.990
    1HCD   C072  157   1.881   2.371   2.145
    1HCD   H072  158   2.020   2.538   2.132
    1HCD   H071  159   2.096   2.381   2.167
    1HCD   H073  160   1.884   2.361   2.036
    1HCD    O70  161   1.766   2.447   2.182
    1HCD   C073  162   1.871   2.231   2.208
    1HCD   H077  163   1.827   2.237   2.308
    1HCD   H075  164   1.808   2.165   2.147
    1HCD   H076  165   1.970   2.184   2.217
    1HCD   H051  166   3.021   2.569   1.951
    1HCD   H052  167   2.904   2.503   1.833
    1HCD   C052  168   3.099   2.407   1.831
    1HCD    O50  169   3.048   2.305   1.744
    1HCD   H053  170   3.165   2.361   1.905
    1HCD   C053  171   3.181   2.509   1.752
    1HCD   H057  172   3.240   2.571   1.821
    1HCD   H056  173   3.250   2.460   1.683
    1HCD   H055  174   3.115   2.576   1.694
    1HCD   C032  175   3.129   3.407   2.906
    1HCD   H031  176   2.993   3.389   2.738
    1HCD   H032  177   2.927   3.327   2.891
    1HCD   C033  178   3.157   3.342   3.043
    1HCD    O30  179   3.247   3.398   2.826
    1HCD   H033  180   3.099   3.511   2.922
    1HCD   H037  181   3.220   3.408   3.104
    1HCD   H035  182   3.064   3.324   3.098
    1HCD   H036  183   3.208   3.246   3.031
    1HCD   H034  184   3.245   3.304   2.798
    1HCD   H014  185   1.821   2.823   2.797
    1HCD   H074  186   1.758   2.434   2.280
    1HCD   H054  187   2.996   2.248   1.805
    2CB       N  188   2.896   2.245   2.937
    2CB      N1  189   2.724   2.362   2.700
    2CB      N2  190   2.543   2.990   2.581
    2CB      N3  191   2.366   3.233   2.362
    2CB      N4  192   3.012   2.309   3.182
    2CB      N5  193   3.267   2.504   3.016
    2CB      N6  194   3.287   2.281   3.082
    2CB      N7  195   3.482   2.577   2.975
    2CB       C  196   2.990   2.348   2.945
    2CB      C1  197   2.808   2.215   2.825
    2CB      C2  198   2.670   2.286   2.815
    2CB      C3  199   2.512   2.491   2.845
    2CB      C4  200   2.553   2.525   2.704
    2CB      C5  201   2.838   2.282   2.688
    2CB      C6  202   2.654   2.468   2.630
    2CB      C7  203   2.485   2.641   2.652
    2CB      C8  204   2.531   2.768   2.642
    2CB      C9  205   2.666   2.817   2.690
    2CB     C10  206   2.461   2.879   2.578
    2CB     C11  207   2.676   2.959   2.632
    2CB     C12  208   2.511   3.123   2.530
    2CB     C13  209   2.396   3.193   2.604
    2CB     C14  210   2.466   3.121   2.383
    2CB     C15  211   2.293   3.230   2.495
    2CB     C16  212   2.696   2.521   2.495
    2CB     C17  213   3.062   2.366   3.075
    2CB     C18  214   3.207   2.385   3.058
    2CB     C19  215   3.394   2.479   3.005
    2CB       O  216   3.019   2.415   2.847
    2CB      O1  217   2.930   2.268   2.611
    2CB      O2  218   2.349   2.876   2.531
    2CB      O3  219   2.614   2.566   2.415
    2CB      O4  220   2.814   2.548   2.481
    2CB      O5  221   2.874   2.326   3.199
    2CB       S  222   2.636   2.406   2.947
    2CB      S1  223   3.440   2.315   3.041
    2CB       H  224   2.880   2.198   3.026
    2CB      H1  225   2.301   3.211   2.283
    2CB      H2  226   2.412   3.322   2.340
    2CB      H3  227   3.446   2.643   2.907
    2CB      H4  228   3.576   2.543   2.957
    2CB      H5  229   2.801   2.106   2.816
    2CB      H6  230   2.582   2.224   2.794
    2CB      H7  231   2.417   2.436   2.846
    2CB      H8  232   2.501   2.588   2.894
    2CB      H9  233   2.391   2.623   2.603
    2CB     H10  234   2.665   2.826   2.798
    2CB     H11  235   2.750   2.753   2.661
    2CB     H12  236   2.704   3.031   2.710
    2CB     H13  237   2.749   2.961   2.550
    2CB     H14  238   2.600   3.186   2.536
    2CB     H15  239   2.352   3.127   2.679
    2CB     H16  240   2.430   3.283   2.656
    2CB     H17  241   2.551   3.128   2.317
    2CB     H18  242   2.414   3.026   2.364
    2CB     H19  243   2.218   3.150   2.489
    2CB     H20  244   2.242   3.325   2.514
    2CB     H21  245   2.848   2.297   3.290
   5.27000   5.27000   5.27000
