# Supplementary material for: Investigation of the Affinity of Ceftobiprole for Selected Cyclodextrins Using Molecular Dynamics Simulations and HPLC
Source: Int J Mol Sci. 2023 Nov 23;24(23):16644. doi: 10.3390/ijms242316644 (PMC10706467; doi:10.3390/ijms242316644)
Supplement: Supplementary file 1 [file ijms-24-16644-s001.zip › HP-b-CD (HCD)/CBz-HCD_2/CBz-HCD_2.gro]

CBz-HCD_2
245
    1HCD    C11    1   2.145   2.699   2.956
    1HCD    O11    2   2.136   2.598   2.852
    1HCD    C12    3   2.230   2.643   3.073
    1HCD    O13    4   2.167   2.530   3.136
    1HCD    C14    5   2.270   2.750   3.177
    1HCD    O15    6   2.358   2.689   3.273
    1HCD    C16    7   2.336   2.872   3.107
    1HCD    O16    8   2.241   2.918   3.008
    1HCD    C17    9   2.214   2.827   2.899
    1HCD    C18   10   2.127   2.901   2.794
    1HCD    O19   11   1.992   2.909   2.843
    1HCD    C21   12   2.582   2.834   3.110
    1HCD    O21   13   2.456   2.831   3.037
    1HCD    C22   14   2.654   2.700   3.081
    1HCD    O23   15   2.577   2.593   3.136
    1HCD    C24   16   2.795   2.700   3.146
    1HCD    O25   17   2.861   2.574   3.121
    1HCD    C26   18   2.877   2.824   3.099
    1HCD    O26   19   2.800   2.943   3.126
    1HCD    C27   20   2.669   2.952   3.062
    1HCD    C28   21   2.606   3.087   3.100
    1HCD    O29   22   2.625   3.108   3.240
    1HCD    C31   23   3.020   2.873   2.910
    1HCD    O31   24   2.897   2.816   2.957
    1HCD    C32   25   3.124   2.758   2.906
    1HCD    O33   26   3.183   2.735   3.034
    1HCD    C34   27   3.236   2.788   2.804
    1HCD    O35   28   3.336   2.685   2.807
    1HCD    C36   29   3.175   2.810   2.664
    1HCD    O36   30   3.096   2.930   2.675
    1HCD    C37   31   2.987   2.935   2.771
    1HCD    C38   32   2.946   3.083   2.784
    1HCD    O39   33   3.043   3.160   2.860
    1HCD    C41   34   3.151   2.594   2.553
    1HCD    O41   35   3.088   2.700   2.628
    1HCD    C42   36   3.130   2.459   2.626
    1HCD    O43   37   3.202   2.456   2.749
    1HCD    C44   38   3.178   2.344   2.533
    1HCD    O45   39   3.164   2.214   2.591
    1HCD    C46   40   3.101   2.348   2.399
    1HCD    O46   41   3.124   2.475   2.337
    1HCD    C47   42   3.087   2.593   2.412
    1HCD    C48   43   3.128   2.717   2.329
    1HCD    O49   44   3.270   2.724   2.310
    1HCD    C51   45   2.890   2.241   2.336
    1HCD    O51   46   2.959   2.332   2.426
    1HCD    C52   47   2.829   2.125   2.418
    1HCD    O53   48   2.929   2.043   2.480
    1HCD    C54   49   2.745   2.036   2.323
    1HCD    O55   50   2.699   1.918   2.391
    1HCD    C56   51   2.630   2.119   2.260
    1HCD    O56   52   2.692   2.228   2.188
    1HCD    C57   53   2.778   2.319   2.262
    1HCD    C58   54   2.833   2.422   2.160
    1HCD    O59   55   2.918   2.356   2.063
    1HCD    C61   56   2.438   2.089   2.412
    1HCD    O61   57   2.544   2.175   2.362
    1HCD    C62   58   2.452   2.088   2.566
    1HCD    O63   59   2.564   2.008   2.607
    1HCD    C64   60   2.322   2.043   2.639
    1HCD    O65   61   2.338   2.055   2.783
    1HCD    C66   62   2.196   2.117   2.586
    1HCD    O66   63   2.191   2.097   2.443
    1HCD    C67   64   2.303   2.149   2.365
    1HCD    C68   65   2.278   2.124   2.215
    1HCD    O69   66   2.265   1.985   2.181
    1HCD    C71   67   2.082   2.332   2.634
    1HCD    O71   68   2.207   2.259   2.614
    1HCD    C72   69   2.044   2.321   2.785
    1HCD    O73   70   1.979   2.195   2.809
    1HCD    C74   71   1.954   2.438   2.835
    1HCD    O75   72   1.946   2.435   2.979
    1HCD    C76   73   2.006   2.576   2.790
    1HCD    O76   74   2.016   2.572   2.647
    1HCD    C77   75   2.110   2.478   2.590
    1HCD    C78   76   2.111   2.497   2.437
    1HCD    O79   77   1.989   2.443   2.382
    1HCD    H10   78   2.130   2.845   2.699
    1HCD    H11   79   2.047   2.725   2.996
    1HCD    H12   80   2.325   2.614   3.032
    1HCD    H13   81   2.229   2.508   3.211
    1HCD    H14   82   2.180   2.785   3.228
    1HCD    H15   83   2.442   2.666   3.222
    1HCD    H16   84   2.358   2.953   3.178
    1HCD    H17   85   2.308   2.799   2.849
    1HCD    H18   86   2.170   3.000   2.777
    1HCD   C011   87   1.907   3.001   2.773
    1HCD    H20   88   2.654   3.167   3.043
    1HCD    H21   89   2.565   2.843   3.218
    1HCD    H22   90   2.665   2.689   2.972
    1HCD    H23   91   2.643   2.534   3.184
    1HCD    H24   92   2.781   2.712   3.254
    1HCD    H25   93   2.946   2.574   3.168
    1HCD    H26   94   2.973   2.828   3.152
    1HCD    H27   95   2.679   2.948   2.953
    1HCD    H28   96   2.499   3.089   3.075
    1HCD    H29   97   2.723   3.101   3.247
    1HCD    H30   98   2.847   3.089   2.830
    1HCD    H31   99   3.057   2.952   2.977
    1HCD    H32  100   3.071   2.668   2.873
    1HCD    H33  101   3.248   2.663   3.015
    1HCD    H34  102   3.283   2.882   2.833
    1HCD    H35  103   3.291   2.599   2.780
    1HCD    H36  104   3.254   2.825   2.590
    1HCD    H37  105   2.903   2.880   2.728
    1HCD    H38  106   2.939   3.124   2.683
    1HCD   C031  107   2.999   3.296   2.882
    1HCD    H40  108   3.096   2.806   2.384
    1HCD    H41  109   3.260   2.611   2.543
    1HCD    H42  110   3.022   2.447   2.646
    1HCD    H43  111   3.169   2.374   2.797
    1HCD    H44  112   3.284   2.362   2.511
    1HCD    H45  113   3.069   2.189   2.577
    1HCD    H46  114   3.139   2.267   2.334
    1HCD    H47  115   2.978   2.595   2.425
    1HCD    H48  116   3.076   2.715   2.233
    1HCD    H49  117   3.294   2.819   2.327
    1HCD    H50  118   2.748   2.471   2.110
    1HCD    H51  119   2.959   2.199   2.261
    1HCD    H52  120   2.764   2.168   2.495
    1HCD    H53  121   2.895   1.952   2.462
    1HCD    H54  122   2.810   2.005   2.240
    1HCD    H55  123   2.645   1.951   2.469
    1HCD    H56  124   2.572   2.059   2.190
    1HCD    H57  125   2.718   2.373   2.336
    1HCD    H58  126   2.890   2.498   2.214
    1HCD   C051  127   2.959   2.443   1.955
    1HCD    H60  128   2.363   2.165   2.160
    1HCD    H61  129   2.446   1.986   2.374
    1HCD    H62  130   2.472   2.192   2.590
    1HCD    H63  131   2.533   1.953   2.684
    1HCD    H64  132   2.308   1.937   2.614
    1HCD    H65  133   2.249   2.039   2.824
    1HCD    H66  134   2.106   2.076   2.633
    1HCD    H67  135   2.308   2.258   2.380
    1HCD    H68  136   2.189   2.179   2.183
    1HCD    H69  137   2.307   1.978   2.091
    1HCD    H70  138   2.198   2.443   2.395
    1HCD    H71  139   2.001   2.290   2.572
    1HCD    H72  140   2.136   2.323   2.843
    1HCD    H73  141   1.959   2.192   2.905
    1HCD    H74  142   1.854   2.425   2.792
    1HCD    H75  143   2.034   2.473   3.009
    1HCD    H76  144   1.937   2.655   2.819
    1HCD    H77  145   2.209   2.501   2.625
    1HCD    H78  146   2.121   2.603   2.411
    1HCD   C071  147   1.994   2.415   2.242
    1HCD   C012  148   1.761   2.969   2.813
    1HCD   H011  149   1.918   2.991   2.665
    1HCD   H012  150   1.932   3.105   2.801
    1HCD   C013  151   1.734   3.001   2.960
    1HCD   H013  152   1.692   3.029   2.751
    1HCD    O10  153   1.737   2.830   2.794
    1HCD   H017  154   1.628   2.983   2.985
    1HCD   H015  155   1.755   3.106   2.979
    1HCD   H016  156   1.797   2.942   3.027
    1HCD   C072  157   1.864   2.342   2.204
    1HCD   H072  158   2.003   2.508   2.185
    1HCD   H071  159   2.080   2.352   2.217
    1HCD   H073  160   1.866   2.320   2.096
    1HCD    O70  161   1.755   2.428   2.232
    1HCD   C073  162   1.849   2.211   2.283
    1HCD   H077  163   1.801   2.227   2.380
    1HCD   H075  164   1.788   2.140   2.225
    1HCD   H076  165   1.947   2.164   2.301
    1HCD   H051  166   2.996   2.538   1.995
    1HCD   H052  167   2.875   2.463   1.888
    1HCD   C052  168   3.073   2.374   1.876
    1HCD    O50  169   3.021   2.273   1.789
    1HCD   H053  170   3.142   2.328   1.947
    1HCD   C053  171   3.153   2.477   1.794
    1HCD   H057  172   3.224   2.529   1.859
    1HCD   H056  173   3.209   2.429   1.714
    1HCD   H055  174   3.087   2.553   1.749
    1HCD   C032  175   3.105   3.384   2.952
    1HCD   H031  176   2.974   3.343   2.786
    1HCD   H032  177   2.907   3.294   2.942
    1HCD   C033  178   3.168   3.322   3.078
    1HCD    O30  179   3.209   3.416   2.862
    1HCD   H033  180   3.055   3.477   2.983
    1HCD   H037  181   3.249   3.386   3.116
    1HCD   H035  182   3.094   3.312   3.156
    1HCD   H036  183   3.209   3.223   3.057
    1HCD   H034  184   3.189   3.368   2.779
    1HCD   H014  185   1.819   2.792   2.831
    1HCD   H074  186   1.746   2.424   2.330
    1HCD   H054  187   2.977   2.209   1.849
    2CB       N  188   3.050   3.181   2.388
    2CB      N1  189   2.748   3.131   2.473
    2CB      N2  190   2.567   2.491   2.709
    2CB      N3  191   2.509   2.212   2.958
    2CB      N4  192   3.308   3.106   2.623
    2CB      N5  193   3.283   3.007   2.297
    2CB      N6  194   3.436   3.175   2.348
    2CB      N7  195   3.346   2.918   2.097
    2CB       C  196   3.131   3.216   2.495
    2CB      C1  197   2.910   3.221   2.373
    2CB      C2  198   2.807   3.106   2.340
    2CB      C3  199   2.709   2.866   2.367
    2CB      C4  200   2.646   2.918   2.495
    2CB      C5  201   2.821   3.246   2.499
    2CB      C6  202   2.654   3.046   2.544
    2CB      C7  203   2.561   2.818   2.560
    2CB      C8  204   2.594   2.692   2.598
    2CB      C9  205   2.730   2.622   2.595
    2CB     C10  206   2.500   2.602   2.664
    2CB     C11  207   2.711   2.497   2.685
    2CB     C12  208   2.502   2.378   2.778
    2CB     C13  209   2.412   2.425   2.891
    2CB     C14  210   2.593   2.275   2.846
    2CB     C15  211   2.428   2.330   3.009
    2CB     C16  212   2.586   3.107   2.666
    2CB     C17  213   3.261   3.141   2.507
    2CB     C18  214   3.328   3.107   2.382
    2CB     C19  215   3.364   3.009   2.195
    2CB       O  216   3.096   3.301   2.575
    2CB      O1  217   2.822   3.325   2.592
    2CB      O2  218   2.382   2.626   2.678
    2CB      O3  219   2.549   3.032   2.756
    2CB      O4  220   2.569   3.228   2.674
    2CB      O5  221   3.306   3.200   2.726
    2CB       S  222   2.875   2.935   2.342
    2CB      S1  223   3.492   3.125   2.205
    2CB       H  224   3.083   3.102   2.334
    2CB      H1  225   2.562   2.164   3.032
    2CB      H2  226   2.442   2.143   2.915
    2CB      H3  227   3.421   2.910   2.029
    2CB      H4  228   3.295   2.835   2.123
    2CB      H5  229   2.904   3.306   2.304
    2CB      H6  230   2.739   3.120   2.256
    2CB      H7  231   2.717   2.757   2.369
    2CB      H8  232   2.645   2.893   2.282
    2CB      H9  233   2.460   2.852   2.583
    2CB     H10  234   2.811   2.686   2.632
    2CB     H11  235   2.755   2.588   2.494
    2CB     H12  236   2.763   2.512   2.780
    2CB     H13  237   2.747   2.406   2.635
    2CB     H14  238   2.433   2.331   2.708
    2CB     H15  239   2.309   2.430   2.856
    2CB     H16  240   2.446   2.526   2.917
    2CB     H17  241   2.677   2.328   2.891
    2CB     H18  242   2.630   2.200   2.776
    2CB     H19  243   2.332   2.297   3.050
    2CB     H20  244   2.485   2.381   3.088
    2CB     H21  245   3.301   3.147   2.808
   5.27000   5.27000   5.27000
