# Supplementary material for: Investigation of the Affinity of Ceftobiprole for Selected Cyclodextrins Using Molecular Dynamics Simulations and HPLC
Source: Int J Mol Sci. 2023 Nov 23;24(23):16644. doi: 10.3390/ijms242316644 (PMC10706467; doi:10.3390/ijms242316644)
Supplement: Supplementary file 1 [file ijms-24-16644-s001.zip › HP-b-CD (HCD)/CBz-HCD_2/posre_CB.itp]

; posre_CB.itp created by acpype (v: 2022.6.6) on Tue Aug  1 15:54:20 2023

[ position_restraints ]
; atom  type      fx      fy      fz
     1     1  1000  1000  1000
     2     1  1000  1000  1000
     3     1  1000  1000  1000
     4     1  1000  1000  1000
     5     1  1000  1000  1000
     6     1  1000  1000  1000
     7     1  1000  1000  1000
     8     1  1000  1000  1000
     9     1  1000  1000  1000
    10     1  1000  1000  1000
    11     1  1000  1000  1000
    12     1  1000  1000  1000
    13     1  1000  1000  1000
    14     1  1000  1000  1000
    15     1  1000  1000  1000
    16     1  1000  1000  1000
    17     1  1000  1000  1000
    18     1  1000  1000  1000
    19     1  1000  1000  1000
    20     1  1000  1000  1000
    21     1  1000  1000  1000
    22     1  1000  1000  1000
    23     1  1000  1000  1000
    24     1  1000  1000  1000
    25     1  1000  1000  1000
    26     1  1000  1000  1000
    27     1  1000  1000  1000
    28     1  1000  1000  1000
    29     1  1000  1000  1000
    30     1  1000  1000  1000
    31     1  1000  1000  1000
    32     1  1000  1000  1000
    33     1  1000  1000  1000
    34     1  1000  1000  1000
    35     1  1000  1000  1000
    36     1  1000  1000  1000
