# Supplementary material for: Investigation of the Affinity of Ceftobiprole for Selected Cyclodextrins Using Molecular Dynamics Simulations and HPLC
Source: Int J Mol Sci. 2023 Nov 23;24(23):16644. doi: 10.3390/ijms242316644 (PMC10706467; doi:10.3390/ijms242316644)
Supplement: Supplementary file 1 [file ijms-24-16644-s001.zip › HP-b-CD (HCD)/HCD.itp]

[ moleculetype ]
;name            nrexcl
 HCD              3

[ atoms ]
;   nr  type  resi  res  atom  cgnr     charge      mass       ; qtot   bond_type
     1   c3     1   HCD   C11    1     0.094100     12.01000 ; qtot 0.094
     2   os     1   HCD   O11    2    -0.444600     16.00000 ; qtot -0.351
     3   c3     1   HCD   C12    3     0.112100     12.01000 ; qtot -0.238
     4   oh     1   HCD   O13    4    -0.618467     16.00000 ; qtot -0.857
     5   c3     1   HCD   C14    5     0.121100     12.01000 ; qtot -0.736
     6   oh     1   HCD   O15    6    -0.612800     16.00000 ; qtot -1.349
     7   c3     1   HCD   C16    7     0.333900     12.01000 ; qtot -1.015
     8   os     1   HCD   O16    8    -0.438600     16.00000 ; qtot -1.453
     9   c3     1   HCD   C17    9     0.096100     12.01000 ; qtot -1.357
    10   c3     1   HCD   C18   10     0.129400     12.01000 ; qtot -1.228
    11   os     1   HCD   O19   11    -0.435600     16.00000 ; qtot -1.663
    12   c3     1   HCD   C21   12     0.099100     12.01000 ; qtot -1.564
    13   os     1   HCD   O21   13    -0.439600     16.00000 ; qtot -2.004
    14   c3     1   HCD   C22   14     0.096100     12.01000 ; qtot -1.908
    15   oh     1   HCD   O23   15    -0.618467     16.00000 ; qtot -2.526
    16   c3     1   HCD   C24   16     0.128100     12.01000 ; qtot -2.398
    17   oh     1   HCD   O25   17    -0.609800     16.00000 ; qtot -3.008
    18   c3     1   HCD   C26   18     0.333900     12.01000 ; qtot -2.674
    19   os     1   HCD   O26   19    -0.433600     16.00000 ; qtot -3.108
    20   c3     1   HCD   C27   20     0.090100     12.01000 ; qtot -3.018
    21   c3     1   HCD   C28   21     0.134400     12.01000 ; qtot -2.883
    22   oh     1   HCD   O29   22    -0.606800     16.00000 ; qtot -3.490
    23   c3     1   HCD   C31   23     0.099100     12.01000 ; qtot -3.391
    24   os     1   HCD   O31   24    -0.437600     16.00000 ; qtot -3.828
    25   c3     1   HCD   C32   25     0.091100     12.01000 ; qtot -3.737
    26   oh     1   HCD   O33   26    -0.618467     16.00000 ; qtot -4.356
    27   c3     1   HCD   C34   27     0.116100     12.01000 ; qtot -4.240
    28   oh     1   HCD   O35   28    -0.601800     16.00000 ; qtot -4.842
    29   c3     1   HCD   C36   29     0.329900     12.01000 ; qtot -4.512
    30   os     1   HCD   O36   30    -0.428600     16.00000 ; qtot -4.940
    31   c3     1   HCD   C37   31     0.107100     12.01000 ; qtot -4.833
    32   c3     1   HCD   C38   32     0.132400     12.01000 ; qtot -4.701
    33   os     1   HCD   O39   33    -0.427600     16.00000 ; qtot -5.128
    34   c3     1   HCD   C41   34     0.094100     12.01000 ; qtot -5.034
    35   os     1   HCD   O41   35    -0.443600     16.00000 ; qtot -5.478
    36   c3     1   HCD   C42   36     0.118100     12.01000 ; qtot -5.360
    37   oh     1   HCD   O43   37    -0.591800     16.00000 ; qtot -5.952
    38   c3     1   HCD   C44   38     0.131100     12.01000 ; qtot -5.820
    39   oh     1   HCD   O45   39    -0.571800     16.00000 ; qtot -6.392
    40   c3     1   HCD   C46   40     0.299900     12.01000 ; qtot -6.092
    41   os     1   HCD   O46   41    -0.443600     16.00000 ; qtot -6.536
    42   c3     1   HCD   C47   42     0.083100     12.01000 ; qtot -6.453
    43   c3     1   HCD   C48   43     0.122400     12.01000 ; qtot -6.330
    44   oh     1   HCD   O49   44    -0.606800     16.00000 ; qtot -6.937
    45   c3     1   HCD   C51   45     0.132100     12.01000 ; qtot -6.805
    46   os     1   HCD   O51   46    -0.442600     16.00000 ; qtot -7.248
    47   c3     1   HCD   C52   47     0.133100     12.01000 ; qtot -7.115
    48   oh     1   HCD   O53   48    -0.596800     16.00000 ; qtot -7.711
    49   c3     1   HCD   C54   49     0.078100     12.01000 ; qtot -7.633
    50   oh     1   HCD   O55   50    -0.598800     16.00000 ; qtot -8.232
    51   c3     1   HCD   C56   51     0.304900     12.01000 ; qtot -7.927
    52   os     1   HCD   O56   52    -0.422600     16.00000 ; qtot -8.350
    53   c3     1   HCD   C57   53     0.097100     12.01000 ; qtot -8.253
    54   c3     1   HCD   C58   54     0.119400     12.01000 ; qtot -8.133
    55   os     1   HCD   O59   55    -0.421600     16.00000 ; qtot -8.555
    56   c3     1   HCD   C61   56     0.097100     12.01000 ; qtot -8.458
    57   os     1   HCD   O61   57    -0.435600     16.00000 ; qtot -8.893
    58   c3     1   HCD   C62   58     0.090100     12.01000 ; qtot -8.803
    59   oh     1   HCD   O63   59    -0.619800     16.00000 ; qtot -9.423
    60   c3     1   HCD   C64   60     0.124100     12.01000 ; qtot -9.299
    61   oh     1   HCD   O65   61    -0.602800     16.00000 ; qtot -9.902
    62   c3     1   HCD   C66   62     0.340900     12.01000 ; qtot -9.561
    63   os     1   HCD   O66   63    -0.440600     16.00000 ; qtot -10.002
    64   c3     1   HCD   C67   64     0.095100     12.01000 ; qtot -9.906
    65   c3     1   HCD   C68   65     0.125400     12.01000 ; qtot -9.781
    66   oh     1   HCD   O69   66    -0.602800     16.00000 ; qtot -10.384
    67   c3     1   HCD   C71   67     0.097100     12.01000 ; qtot -10.287
    68   os     1   HCD   O71   68    -0.440600     16.00000 ; qtot -10.727
    69   c3     1   HCD   C72   69     0.101100     12.01000 ; qtot -10.626
    70   oh     1   HCD   O73   70    -0.617800     16.00000 ; qtot -11.244
    71   c3     1   HCD   C74   71     0.114100     12.01000 ; qtot -11.130
    72   oh     1   HCD   O75   72    -0.605800     16.00000 ; qtot -11.736
    73   c3     1   HCD   C76   73     0.330900     12.01000 ; qtot -11.405
    74   os     1   HCD   O76   74    -0.427600     16.00000 ; qtot -11.832
    75   c3     1   HCD   C77   75     0.099100     12.01000 ; qtot -11.733
    76   c3     1   HCD   C78   76     0.134400     12.01000 ; qtot -11.599
    77   os     1   HCD   O79   77    -0.435600     16.00000 ; qtot -12.035
    78   h1     1   HCD   H10   78     0.072700      1.00800 ; qtot -11.962
    79   h1     1   HCD   H11   79     0.102700      1.00800 ; qtot -11.859
    80   h1     1   HCD   H12   80     0.074700      1.00800 ; qtot -11.784
    81   ho     1   HCD   H13   81     0.440000      1.00800 ; qtot -11.344
    82   h1     1   HCD   H14   82     0.083700      1.00800 ; qtot -11.261
    83   ho     1   HCD   H15   83     0.436000      1.00800 ; qtot -10.825
    84   h2     1   HCD   H16   84     0.095700      1.00800 ; qtot -10.729
    85   h1     1   HCD   H17   85     0.075700      1.00800 ; qtot -10.653
    86   h1     1   HCD   H18   86     0.072700      1.00800 ; qtot -10.581
    87   c3     1   HCD  C011   87     0.121400     12.01000 ; qtot -10.459
    88   h1     1   HCD   H20   88     0.061200      1.00800 ; qtot -10.398
    89   h1     1   HCD   H21   89     0.068700      1.00800 ; qtot -10.329
    90   h1     1   HCD   H22   90     0.077700      1.00800 ; qtot -10.252
    91   ho     1   HCD   H23   91     0.443000      1.00800 ; qtot -9.809
    92   h1     1   HCD   H24   92     0.064700      1.00800 ; qtot -9.744
    93   ho     1   HCD   H25   93     0.436000      1.00800 ; qtot -9.308
    94   h2     1   HCD   H26   94     0.098700      1.00800 ; qtot -9.209
    95   h1     1   HCD   H27   95     0.079700      1.00800 ; qtot -9.130
    96   h1     1   HCD   H28   96     0.061200      1.00800 ; qtot -9.068
    97   ho     1   HCD   H29   97     0.425000      1.00800 ; qtot -8.643
    98   h1     1   HCD   H30   98     0.069700      1.00800 ; qtot -8.574
    99   h1     1   HCD   H31   99     0.082700      1.00800 ; qtot -8.491
   100   h1     1   HCD   H32  100     0.073700      1.00800 ; qtot -8.417
   101   ho     1   HCD   H33  101     0.439000      1.00800 ; qtot -7.978
   102   h1     1   HCD   H34  102     0.063700      1.00800 ; qtot -7.915
   103   ho     1   HCD   H35  103     0.430000      1.00800 ; qtot -7.485
   104   h2     1   HCD   H36  104     0.114700      1.00800 ; qtot -7.370
   105   h1     1   HCD   H37  105     0.076700      1.00800 ; qtot -7.293
   106   h1     1   HCD   H38  106     0.069700      1.00800 ; qtot -7.223
   107   c3     1   HCD  C031  107     0.125400     12.01000 ; qtot -7.098
   108   h1     1   HCD   H40  108     0.069700      1.00800 ; qtot -7.028
   109   h1     1   HCD   H41  109     0.082700      1.00800 ; qtot -6.946
   110   h1     1   HCD   H42  110     0.060700      1.00800 ; qtot -6.885
   111   ho     1   HCD   H43  111     0.427000      1.00800 ; qtot -6.458
   112   h1     1   HCD   H44  112     0.100700      1.00800 ; qtot -6.357
   113   ho     1   HCD   H45  113     0.421000      1.00800 ; qtot -5.936
   114   h2     1   HCD   H46  114     0.095700      1.00800 ; qtot -5.841
   115   h1     1   HCD   H47  115     0.079700      1.00800 ; qtot -5.761
   116   h1     1   HCD   H48  116     0.069700      1.00800 ; qtot -5.691
   117   ho     1   HCD   H49  117     0.412000      1.00800 ; qtot -5.279
   118   h1     1   HCD   H50  118     0.080700      1.00800 ; qtot -5.198
   119   h1     1   HCD   H51  119     0.072700      1.00800 ; qtot -5.126
   120   h1     1   HCD   H52  120     0.079700      1.00800 ; qtot -5.046
   121   ho     1   HCD   H53  121     0.423000      1.00800 ; qtot -4.623
   122   h1     1   HCD   H54  122     0.068700      1.00800 ; qtot -4.554
   123   ho     1   HCD   H55  123     0.414000      1.00800 ; qtot -4.140
   124   h2     1   HCD   H56  124     0.088700      1.00800 ; qtot -4.052
   125   h1     1   HCD   H57  125     0.079700      1.00800 ; qtot -3.972
   126   h1     1   HCD   H58  126     0.080700      1.00800 ; qtot -3.891
   127   c3     1   HCD  C051  127     0.123400     12.01000 ; qtot -3.768
   128   h1     1   HCD   H60  128     0.070200      1.00800 ; qtot -3.698
   129   h1     1   HCD   H61  129     0.078700      1.00800 ; qtot -3.619
   130   h1     1   HCD   H62  130     0.078700      1.00800 ; qtot -3.540
   131   ho     1   HCD   H63  131     0.433000      1.00800 ; qtot -3.107
   132   h1     1   HCD   H64  132     0.064700      1.00800 ; qtot -3.043
   133   ho     1   HCD   H65  133     0.432000      1.00800 ; qtot -2.611
   134   h2     1   HCD   H66  134     0.100700      1.00800 ; qtot -2.510
   135   h1     1   HCD   H67  135     0.076700      1.00800 ; qtot -2.433
   136   h1     1   HCD   H68  136     0.070200      1.00800 ; qtot -2.363
   137   ho     1   HCD   H69  137     0.412000      1.00800 ; qtot -1.951
   138   h1     1   HCD   H70  138     0.069200      1.00800 ; qtot -1.882
   139   h1     1   HCD   H71  139     0.086700      1.00800 ; qtot -1.795
   140   h1     1   HCD   H72  140     0.071700      1.00800 ; qtot -1.723
   141   ho     1   HCD   H73  141     0.440000      1.00800 ; qtot -1.283
   142   h1     1   HCD   H74  142     0.069700      1.00800 ; qtot -1.214
   143   ho     1   HCD   H75  143     0.431000      1.00800 ; qtot -0.783
   144   h2     1   HCD   H76  144     0.118700      1.00800 ; qtot -0.664
   145   h1     1   HCD   H77  145     0.076700      1.00800 ; qtot -0.587
   146   h1     1   HCD   H78  146     0.069200      1.00800 ; qtot -0.518
   147   c3     1   HCD  C071  147     0.085400     12.01000 ; qtot -0.433
   148   c3     1   HCD  C012  148     0.126100     12.01000 ; qtot -0.307
   149   h1     1   HCD  H011  149     0.061200      1.00800 ; qtot -0.245
   150   h1     1   HCD  H012  150     0.061200      1.00800 ; qtot -0.184
   151   c3     1   HCD  C013  151    -0.129100     12.01000 ; qtot -0.313
   152   h1     1   HCD  H013  152     0.050700      1.00800 ; qtot -0.263
   153   oh     1   HCD   O10  153    -0.609800     16.00000 ; qtot -0.872
   154   hc     1   HCD  H017  154     0.045700      1.00800 ; qtot -0.827
   155   hc     1   HCD  H015  155     0.045700      1.00800 ; qtot -0.781
   156   hc     1   HCD  H016  156     0.045700      1.00800 ; qtot -0.735
   157   c3     1   HCD  C072  157     0.141100     12.01000 ; qtot -0.594
   158   h1     1   HCD  H072  158     0.050700      1.00800 ; qtot -0.543
   159   h1     1   HCD  H071  159     0.050700      1.00800 ; qtot -0.493
   160   h1     1   HCD  H073  160     0.075700      1.00800 ; qtot -0.417
   161   oh     1   HCD   O70  161    -0.598800     16.00000 ; qtot -1.016
   162   c3     1   HCD  C073  162    -0.129100     12.01000 ; qtot -1.145
   163   hc     1   HCD  H077  163     0.046367      1.00800 ; qtot -1.099
   164   hc     1   HCD  H075  164     0.046367      1.00800 ; qtot -1.052
   165   hc     1   HCD  H076  165     0.046367      1.00800 ; qtot -1.006
   166   h1     1   HCD  H051  166     0.075700      1.00800 ; qtot -0.930
   167   h1     1   HCD  H052  167     0.075700      1.00800 ; qtot -0.854
   168   c3     1   HCD  C052  168     0.107100     12.01000 ; qtot -0.747
   169   oh     1   HCD   O50  169    -0.609800     16.00000 ; qtot -1.357
   170   h1     1   HCD  H053  170     0.045700      1.00800 ; qtot -1.311
   171   c3     1   HCD  C053  171    -0.129100     12.01000 ; qtot -1.441
   172   hc     1   HCD  H057  172     0.044367      1.00800 ; qtot -1.396
   173   hc     1   HCD  H056  173     0.044367      1.00800 ; qtot -1.352
   174   hc     1   HCD  H055  174     0.044367      1.00800 ; qtot -1.307
   175   c3     1   HCD  C032  175     0.134100     12.01000 ; qtot -1.173
   176   h1     1   HCD  H031  176     0.055200      1.00800 ; qtot -1.118
   177   h1     1   HCD  H032  177     0.055200      1.00800 ; qtot -1.063
   178   c3     1   HCD  C033  178    -0.129100     12.01000 ; qtot -1.192
   179   oh     1   HCD   O30  179    -0.600800     16.00000 ; qtot -1.793
   180   h1     1   HCD  H033  180     0.052700      1.00800 ; qtot -1.740
   181   hc     1   HCD  H037  181     0.044033      1.00800 ; qtot -1.696
   182   hc     1   HCD  H035  182     0.044033      1.00800 ; qtot -1.652
   183   hc     1   HCD  H036  183     0.044033      1.00800 ; qtot -1.608
   184   ho     1   HCD  H034  184     0.399000      1.00800 ; qtot -1.209
   185   ho     1   HCD  H014  185     0.404000      1.00800 ; qtot -0.805
   186   ho     1   HCD  H074  186     0.406000      1.00800 ; qtot -0.399
   187   ho     1   HCD  H054  187     0.399000      1.00800 ; qtot -0.000

[ bonds ]
;   ai     aj funct   r             k
     1      2   1    1.4316e-01    2.5824e+05 ;    C11 - O11   
     1      3   1    1.5375e-01    2.5179e+05 ;    C11 - C12   
     1      9   1    1.5375e-01    2.5179e+05 ;    C11 - C17   
     1     79   1    1.0969e-01    2.7665e+05 ;    C11 - H11   
     2     73   1    1.4316e-01    2.5824e+05 ;    O11 - C76   
     3      4   1    1.4233e-01    2.6501e+05 ;    C12 - O13   
     3      5   1    1.5375e-01    2.5179e+05 ;    C12 - C14   
     3     80   1    1.0969e-01    2.7665e+05 ;    C12 - H12   
     4     81   1    9.7300e-02    3.1079e+05 ;    O13 - H13   
     5      6   1    1.4233e-01    2.6501e+05 ;    C14 - O15   
     5      7   1    1.5375e-01    2.5179e+05 ;    C14 - C16   
     5     82   1    1.0969e-01    2.7665e+05 ;    C14 - H14   
     6     83   1    9.7300e-02    3.1079e+05 ;    O15 - H15   
     7      8   1    1.4316e-01    2.5824e+05 ;    C16 - O16   
     7     13   1    1.4316e-01    2.5824e+05 ;    C16 - O21   
     7     84   1    1.0961e-01    2.7757e+05 ;    C16 - H16   
     8      9   1    1.4316e-01    2.5824e+05 ;    O16 - C17   
     9     10   1    1.5375e-01    2.5179e+05 ;    C17 - C18   
     9     85   1    1.0969e-01    2.7665e+05 ;    C17 - H17   
    10     11   1    1.4316e-01    2.5824e+05 ;    C18 - O19   
    10     78   1    1.0969e-01    2.7665e+05 ;    C18 - H10   
    10     86   1    1.0969e-01    2.7665e+05 ;    C18 - H18   
    11     87   1    1.4316e-01    2.5824e+05 ;    O19 - C011  
    12     13   1    1.4316e-01    2.5824e+05 ;    C21 - O21   
    12     14   1    1.5375e-01    2.5179e+05 ;    C21 - C22   
    12     20   1    1.5375e-01    2.5179e+05 ;    C21 - C27   
    12     89   1    1.0969e-01    2.7665e+05 ;    C21 - H21   
    14     15   1    1.4233e-01    2.6501e+05 ;    C22 - O23   
    14     16   1    1.5375e-01    2.5179e+05 ;    C22 - C24   
    14     90   1    1.0969e-01    2.7665e+05 ;    C22 - H22   
    15     91   1    9.7300e-02    3.1079e+05 ;    O23 - H23   
    16     17   1    1.4233e-01    2.6501e+05 ;    C24 - O25   
    16     18   1    1.5375e-01    2.5179e+05 ;    C24 - C26   
    16     92   1    1.0969e-01    2.7665e+05 ;    C24 - H24   
    17     93   1    9.7300e-02    3.1079e+05 ;    O25 - H25   
    18     19   1    1.4316e-01    2.5824e+05 ;    C26 - O26   
    18     24   1    1.4316e-01    2.5824e+05 ;    C26 - O31   
    18     94   1    1.0961e-01    2.7757e+05 ;    C26 - H26   
    19     20   1    1.4316e-01    2.5824e+05 ;    O26 - C27   
    20     21   1    1.5375e-01    2.5179e+05 ;    C27 - C28   
    20     95   1    1.0969e-01    2.7665e+05 ;    C27 - H27   
    21     22   1    1.4233e-01    2.6501e+05 ;    C28 - O29   
    21     88   1    1.0969e-01    2.7665e+05 ;    C28 - H20   
    21     96   1    1.0969e-01    2.7665e+05 ;    C28 - H28   
    22     97   1    9.7300e-02    3.1079e+05 ;    O29 - H29   
    23     24   1    1.4316e-01    2.5824e+05 ;    C31 - O31   
    23     25   1    1.5375e-01    2.5179e+05 ;    C31 - C32   
    23     31   1    1.5375e-01    2.5179e+05 ;    C31 - C37   
    23     99   1    1.0969e-01    2.7665e+05 ;    C31 - H31   
    25     26   1    1.4233e-01    2.6501e+05 ;    C32 - O33   
    25     27   1    1.5375e-01    2.5179e+05 ;    C32 - C34   
    25    100   1    1.0969e-01    2.7665e+05 ;    C32 - H32   
    26    101   1    9.7300e-02    3.1079e+05 ;    O33 - H33   
    27     28   1    1.4233e-01    2.6501e+05 ;    C34 - O35   
    27     29   1    1.5375e-01    2.5179e+05 ;    C34 - C36   
    27    102   1    1.0969e-01    2.7665e+05 ;    C34 - H34   
    28    103   1    9.7300e-02    3.1079e+05 ;    O35 - H35   
    29     30   1    1.4316e-01    2.5824e+05 ;    C36 - O36   
    29     35   1    1.4316e-01    2.5824e+05 ;    C36 - O41   
    29    104   1    1.0961e-01    2.7757e+05 ;    C36 - H36   
    30     31   1    1.4316e-01    2.5824e+05 ;    O36 - C37   
    31     32   1    1.5375e-01    2.5179e+05 ;    C37 - C38   
    31    105   1    1.0969e-01    2.7665e+05 ;    C37 - H37   
    32     33   1    1.4316e-01    2.5824e+05 ;    C38 - O39   
    32     98   1    1.0969e-01    2.7665e+05 ;    C38 - H30   
    32    106   1    1.0969e-01    2.7665e+05 ;    C38 - H38   
    33    107   1    1.4316e-01    2.5824e+05 ;    O39 - C031  
    34     35   1    1.4316e-01    2.5824e+05 ;    C41 - O41   
    34     36   1    1.5375e-01    2.5179e+05 ;    C41 - C42   
    34     42   1    1.5375e-01    2.5179e+05 ;    C41 - C47   
    34    109   1    1.0969e-01    2.7665e+05 ;    C41 - H41   
    36     37   1    1.4233e-01    2.6501e+05 ;    C42 - O43   
    36     38   1    1.5375e-01    2.5179e+05 ;    C42 - C44   
    36    110   1    1.0969e-01    2.7665e+05 ;    C42 - H42   
    37    111   1    9.7300e-02    3.1079e+05 ;    O43 - H43   
    38     39   1    1.4233e-01    2.6501e+05 ;    C44 - O45   
    38     40   1    1.5375e-01    2.5179e+05 ;    C44 - C46   
    38    112   1    1.0969e-01    2.7665e+05 ;    C44 - H44   
    39    113   1    9.7300e-02    3.1079e+05 ;    O45 - H45   
    40     41   1    1.4316e-01    2.5824e+05 ;    C46 - O46   
    40     46   1    1.4316e-01    2.5824e+05 ;    C46 - O51   
    40    114   1    1.0961e-01    2.7757e+05 ;    C46 - H46   
    41     42   1    1.4316e-01    2.5824e+05 ;    O46 - C47   
    42     43   1    1.5375e-01    2.5179e+05 ;    C47 - C48   
    42    115   1    1.0969e-01    2.7665e+05 ;    C47 - H47   
    43     44   1    1.4233e-01    2.6501e+05 ;    C48 - O49   
    43    108   1    1.0969e-01    2.7665e+05 ;    C48 - H40   
    43    116   1    1.0969e-01    2.7665e+05 ;    C48 - H48   
    44    117   1    9.7300e-02    3.1079e+05 ;    O49 - H49   
    45     46   1    1.4316e-01    2.5824e+05 ;    C51 - O51   
    45     47   1    1.5375e-01    2.5179e+05 ;    C51 - C52   
    45     53   1    1.5375e-01    2.5179e+05 ;    C51 - C57   
    45    119   1    1.0969e-01    2.7665e+05 ;    C51 - H51   
    47     48   1    1.4233e-01    2.6501e+05 ;    C52 - O53   
    47     49   1    1.5375e-01    2.5179e+05 ;    C52 - C54   
    47    120   1    1.0969e-01    2.7665e+05 ;    C52 - H52   
    48    121   1    9.7300e-02    3.1079e+05 ;    O53 - H53   
    49     50   1    1.4233e-01    2.6501e+05 ;    C54 - O55   
    49     51   1    1.5375e-01    2.5179e+05 ;    C54 - C56   
    49    122   1    1.0969e-01    2.7665e+05 ;    C54 - H54   
    50    123   1    9.7300e-02    3.1079e+05 ;    O55 - H55   
    51     52   1    1.4316e-01    2.5824e+05 ;    C56 - O56   
    51     57   1    1.4316e-01    2.5824e+05 ;    C56 - O61   
    51    124   1    1.0961e-01    2.7757e+05 ;    C56 - H56   
    52     53   1    1.4316e-01    2.5824e+05 ;    O56 - C57   
    53     54   1    1.5375e-01    2.5179e+05 ;    C57 - C58   
    53    125   1    1.0969e-01    2.7665e+05 ;    C57 - H57   
    54     55   1    1.4316e-01    2.5824e+05 ;    C58 - O59   
    54    118   1    1.0969e-01    2.7665e+05 ;    C58 - H50   
    54    126   1    1.0969e-01    2.7665e+05 ;    C58 - H58   
    55    127   1    1.4316e-01    2.5824e+05 ;    O59 - C051  
    56     57   1    1.4316e-01    2.5824e+05 ;    C61 - O61   
    56     58   1    1.5375e-01    2.5179e+05 ;    C61 - C62   
    56     64   1    1.5375e-01    2.5179e+05 ;    C61 - C67   
    56    129   1    1.0969e-01    2.7665e+05 ;    C61 - H61   
    58     59   1    1.4233e-01    2.6501e+05 ;    C62 - O63   
    58     60   1    1.5375e-01    2.5179e+05 ;    C62 - C64   
    58    130   1    1.0969e-01    2.7665e+05 ;    C62 - H62   
    59    131   1    9.7300e-02    3.1079e+05 ;    O63 - H63   
    60     61   1    1.4233e-01    2.6501e+05 ;    C64 - O65   
    60     62   1    1.5375e-01    2.5179e+05 ;    C64 - C66   
    60    132   1    1.0969e-01    2.7665e+05 ;    C64 - H64   
    61    133   1    9.7300e-02    3.1079e+05 ;    O65 - H65   
    62     63   1    1.4316e-01    2.5824e+05 ;    C66 - O66   
    62     68   1    1.4316e-01    2.5824e+05 ;    C66 - O71   
    62    134   1    1.0961e-01    2.7757e+05 ;    C66 - H66   
    63     64   1    1.4316e-01    2.5824e+05 ;    O66 - C67   
    64     65   1    1.5375e-01    2.5179e+05 ;    C67 - C68   
    64    135   1    1.0969e-01    2.7665e+05 ;    C67 - H67   
    65     66   1    1.4233e-01    2.6501e+05 ;    C68 - O69   
    65    128   1    1.0969e-01    2.7665e+05 ;    C68 - H60   
    65    136   1    1.0969e-01    2.7665e+05 ;    C68 - H68   
    66    137   1    9.7300e-02    3.1079e+05 ;    O69 - H69   
    67     68   1    1.4316e-01    2.5824e+05 ;    C71 - O71   
    67     69   1    1.5375e-01    2.5179e+05 ;    C71 - C72   
    67     75   1    1.5375e-01    2.5179e+05 ;    C71 - C77   
    67    139   1    1.0969e-01    2.7665e+05 ;    C71 - H71   
    69     70   1    1.4233e-01    2.6501e+05 ;    C72 - O73   
    69     71   1    1.5375e-01    2.5179e+05 ;    C72 - C74   
    69    140   1    1.0969e-01    2.7665e+05 ;    C72 - H72   
    70    141   1    9.7300e-02    3.1079e+05 ;    O73 - H73   
    71     72   1    1.4233e-01    2.6501e+05 ;    C74 - O75   
    71     73   1    1.5375e-01    2.5179e+05 ;    C74 - C76   
    71    142   1    1.0969e-01    2.7665e+05 ;    C74 - H74   
    72    143   1    9.7300e-02    3.1079e+05 ;    O75 - H75   
    73     74   1    1.4316e-01    2.5824e+05 ;    C76 - O76   
    73    144   1    1.0961e-01    2.7757e+05 ;    C76 - H76   
    74     75   1    1.4316e-01    2.5824e+05 ;    O76 - C77   
    75     76   1    1.5375e-01    2.5179e+05 ;    C77 - C78   
    75    145   1    1.0969e-01    2.7665e+05 ;    C77 - H77   
    76     77   1    1.4316e-01    2.5824e+05 ;    C78 - O79   
    76    138   1    1.0969e-01    2.7665e+05 ;    C78 - H70   
    76    146   1    1.0969e-01    2.7665e+05 ;    C78 - H78   
    77    147   1    1.4316e-01    2.5824e+05 ;    O79 - C071  
    87    148   1    1.5375e-01    2.5179e+05 ;   C011 - C012  
    87    149   1    1.0969e-01    2.7665e+05 ;   C011 - H011  
    87    150   1    1.0969e-01    2.7665e+05 ;   C011 - H012  
   107    175   1    1.5375e-01    2.5179e+05 ;   C031 - C032  
   107    176   1    1.0969e-01    2.7665e+05 ;   C031 - H031  
   107    177   1    1.0969e-01    2.7665e+05 ;   C031 - H032  
   127    166   1    1.0969e-01    2.7665e+05 ;   C051 - H051  
   127    167   1    1.0969e-01    2.7665e+05 ;   C051 - H052  
   127    168   1    1.5375e-01    2.5179e+05 ;   C051 - C052  
   147    157   1    1.5375e-01    2.5179e+05 ;   C071 - C072  
   147    158   1    1.0969e-01    2.7665e+05 ;   C071 - H072  
   147    159   1    1.0969e-01    2.7665e+05 ;   C071 - H071  
   148    151   1    1.5375e-01    2.5179e+05 ;   C012 - C013  
   148    152   1    1.0969e-01    2.7665e+05 ;   C012 - H013  
   148    153   1    1.4233e-01    2.6501e+05 ;   C012 - O10   
   151    154   1    1.0969e-01    2.7665e+05 ;   C013 - H017  
   151    155   1    1.0969e-01    2.7665e+05 ;   C013 - H015  
   151    156   1    1.0969e-01    2.7665e+05 ;   C013 - H016  
   153    185   1    9.7300e-02    3.1079e+05 ;    O10 - H014  
   157    160   1    1.0969e-01    2.7665e+05 ;   C072 - H073  
   157    161   1    1.4233e-01    2.6501e+05 ;   C072 - O70   
   157    162   1    1.5375e-01    2.5179e+05 ;   C072 - C073  
   161    186   1    9.7300e-02    3.1079e+05 ;    O70 - H074  
   162    163   1    1.0969e-01    2.7665e+05 ;   C073 - H077  
   162    164   1    1.0969e-01    2.7665e+05 ;   C073 - H075  
   162    165   1    1.0969e-01    2.7665e+05 ;   C073 - H076  
   168    169   1    1.4233e-01    2.6501e+05 ;   C052 - O50   
   168    170   1    1.0969e-01    2.7665e+05 ;   C052 - H053  
   168    171   1    1.5375e-01    2.5179e+05 ;   C052 - C053  
   169    187   1    9.7300e-02    3.1079e+05 ;    O50 - H054  
   171    172   1    1.0969e-01    2.7665e+05 ;   C053 - H057  
   171    173   1    1.0969e-01    2.7665e+05 ;   C053 - H056  
   171    174   1    1.0969e-01    2.7665e+05 ;   C053 - H055  
   175    178   1    1.5375e-01    2.5179e+05 ;   C032 - C033  
   175    179   1    1.4233e-01    2.6501e+05 ;   C032 - O30   
   175    180   1    1.0969e-01    2.7665e+05 ;   C032 - H033  
   178    181   1    1.0969e-01    2.7665e+05 ;   C033 - H037  
   178    182   1    1.0969e-01    2.7665e+05 ;   C033 - H035  
   178    183   1    1.0969e-01    2.7665e+05 ;   C033 - H036  
   179    184   1    9.7300e-02    3.1079e+05 ;    O30 - H034  

[ pairs ]
;   ai     aj    funct
     1      6      1 ;    C11 - O15   
     1      7      1 ;    C11 - C16   
     1     11      1 ;    C11 - O19   
     1     71      1 ;    C11 - C74   
     1     74      1 ;    C11 - O76   
     1     78      1 ;    C11 - H10   
     1     81      1 ;    C11 - H13   
     1     82      1 ;    C11 - H14   
     1     86      1 ;    C11 - H18   
     1    144      1 ;    C11 - H76   
     2      4      1 ;    O11 - O13   
     2      5      1 ;    O11 - C14   
     2      8      1 ;    O11 - O16   
     2     10      1 ;    O11 - C18   
     2     69      1 ;    O11 - C72   
     2     72      1 ;    O11 - O75   
     2     75      1 ;    O11 - C77   
     2     80      1 ;    O11 - H12   
     2     85      1 ;    O11 - H17   
     2    142      1 ;    O11 - H74   
     3      8      1 ;    C12 - O16   
     3     10      1 ;    C12 - C18   
     3     13      1 ;    C12 - O21   
     3     73      1 ;    C12 - C76   
     3     83      1 ;    C12 - H15   
     3     84      1 ;    C12 - H16   
     3     85      1 ;    C12 - H17   
     4      6      1 ;    O13 - O15   
     4      7      1 ;    O13 - C16   
     4     82      1 ;    O13 - H14   
     5     12      1 ;    C14 - C21   
     5     81      1 ;    C14 - H13   
     6      8      1 ;    O15 - O16   
     6     13      1 ;    O15 - O21   
     6     80      1 ;    O15 - H12   
     6     84      1 ;    O15 - H16   
     7     10      1 ;    C16 - C18   
     7     14      1 ;    C16 - C22   
     7     20      1 ;    C16 - C27   
     7     80      1 ;    C16 - H12   
     7     83      1 ;    C16 - H15   
     7     85      1 ;    C16 - H17   
     7     89      1 ;    C16 - H21   
     8     11      1 ;    O16 - O19   
     8     12      1 ;    O16 - C21   
     8     78      1 ;    O16 - H10   
     8     82      1 ;    O16 - H14   
     8     86      1 ;    O16 - H18   
     9      4      1 ;    C17 - O13   
     9      5      1 ;    C17 - C14   
     9     13      1 ;    C17 - O21   
     9     73      1 ;    C17 - C76   
     9     80      1 ;    C17 - H12   
     9     84      1 ;    C17 - H16   
     9     87      1 ;    C17 - C011  
    10    148      1 ;    C18 - C012  
    10    149      1 ;    C18 - H011  
    10    150      1 ;    C18 - H012  
    11     85      1 ;    O19 - H17   
    11    151      1 ;    O19 - C013  
    11    152      1 ;    O19 - H013  
    11    153      1 ;    O19 - O10   
    12     17      1 ;    C21 - O25   
    12     18      1 ;    C21 - C26   
    12     22      1 ;    C21 - O29   
    12     84      1 ;    C21 - H16   
    12     88      1 ;    C21 - H20   
    12     91      1 ;    C21 - H23   
    12     92      1 ;    C21 - H24   
    12     96      1 ;    C21 - H28   
    13     15      1 ;    O21 - O23   
    13     16      1 ;    O21 - C24   
    13     19      1 ;    O21 - O26   
    13     21      1 ;    O21 - C28   
    13     82      1 ;    O21 - H14   
    13     90      1 ;    O21 - H22   
    13     95      1 ;    O21 - H27   
    14     19      1 ;    C22 - O26   
    14     21      1 ;    C22 - C28   
    14     24      1 ;    C22 - O31   
    14     93      1 ;    C22 - H25   
    14     94      1 ;    C22 - H26   
    14     95      1 ;    C22 - H27   
    15     17      1 ;    O23 - O25   
    15     18      1 ;    O23 - C26   
    15     20      1 ;    O23 - C27   
    15     89      1 ;    O23 - H21   
    15     92      1 ;    O23 - H24   
    16     20      1 ;    C24 - C27   
    16     23      1 ;    C24 - C31   
    16     89      1 ;    C24 - H21   
    16     91      1 ;    C24 - H23   
    17     19      1 ;    O25 - O26   
    17     24      1 ;    O25 - O31   
    17     90      1 ;    O25 - H22   
    17     94      1 ;    O25 - H26   
    18     21      1 ;    C26 - C28   
    18     25      1 ;    C26 - C32   
    18     31      1 ;    C26 - C37   
    18     90      1 ;    C26 - H22   
    18     93      1 ;    C26 - H25   
    18     95      1 ;    C26 - H27   
    18     99      1 ;    C26 - H31   
    19     22      1 ;    O26 - O29   
    19     23      1 ;    O26 - C31   
    19     88      1 ;    O26 - H20   
    19     89      1 ;    O26 - H21   
    19     92      1 ;    O26 - H24   
    19     96      1 ;    O26 - H28   
    20     24      1 ;    C27 - O31   
    20     90      1 ;    C27 - H22   
    20     94      1 ;    C27 - H26   
    20     97      1 ;    C27 - H29   
    21     89      1 ;    C28 - H21   
    22     95      1 ;    O29 - H27   
    23     28      1 ;    C31 - O35   
    23     29      1 ;    C31 - C36   
    23     33      1 ;    C31 - O39   
    23     94      1 ;    C31 - H26   
    23     98      1 ;    C31 - H30   
    23    101      1 ;    C31 - H33   
    23    102      1 ;    C31 - H34   
    23    106      1 ;    C31 - H38   
    24     26      1 ;    O31 - O33   
    24     27      1 ;    O31 - C34   
    24     30      1 ;    O31 - O36   
    24     32      1 ;    O31 - C38   
    24     92      1 ;    O31 - H24   
    24    100      1 ;    O31 - H32   
    24    105      1 ;    O31 - H37   
    25     30      1 ;    C32 - O36   
    25     32      1 ;    C32 - C38   
    25     35      1 ;    C32 - O41   
    25    103      1 ;    C32 - H35   
    25    104      1 ;    C32 - H36   
    25    105      1 ;    C32 - H37   
    26     28      1 ;    O33 - O35   
    26     29      1 ;    O33 - C36   
    26     31      1 ;    O33 - C37   
    26     99      1 ;    O33 - H31   
    26    102      1 ;    O33 - H34   
    27     31      1 ;    C34 - C37   
    27     34      1 ;    C34 - C41   
    27     99      1 ;    C34 - H31   
    27    101      1 ;    C34 - H33   
    28     30      1 ;    O35 - O36   
    28     35      1 ;    O35 - O41   
    28    100      1 ;    O35 - H32   
    28    104      1 ;    O35 - H36   
    29     32      1 ;    C36 - C38   
    29     36      1 ;    C36 - C42   
    29     42      1 ;    C36 - C47   
    29    100      1 ;    C36 - H32   
    29    103      1 ;    C36 - H35   
    29    105      1 ;    C36 - H37   
    29    109      1 ;    C36 - H41   
    30     33      1 ;    O36 - O39   
    30     34      1 ;    O36 - C41   
    30     98      1 ;    O36 - H30   
    30     99      1 ;    O36 - H31   
    30    102      1 ;    O36 - H34   
    30    106      1 ;    O36 - H38   
    31     35      1 ;    C37 - O41   
    31    100      1 ;    C37 - H32   
    31    104      1 ;    C37 - H36   
    31    107      1 ;    C37 - C031  
    32     99      1 ;    C38 - H31   
    32    175      1 ;    C38 - C032  
    32    176      1 ;    C38 - H031  
    32    177      1 ;    C38 - H032  
    33    105      1 ;    O39 - H37   
    33    178      1 ;    O39 - C033  
    33    179      1 ;    O39 - O30   
    33    180      1 ;    O39 - H033  
    34     39      1 ;    C41 - O45   
    34     40      1 ;    C41 - C46   
    34     44      1 ;    C41 - O49   
    34    104      1 ;    C41 - H36   
    34    108      1 ;    C41 - H40   
    34    111      1 ;    C41 - H43   
    34    112      1 ;    C41 - H44   
    34    116      1 ;    C41 - H48   
    35     37      1 ;    O41 - O43   
    35     38      1 ;    O41 - C44   
    35     41      1 ;    O41 - O46   
    35     43      1 ;    O41 - C48   
    35    102      1 ;    O41 - H34   
    35    110      1 ;    O41 - H42   
    35    115      1 ;    O41 - H47   
    36     41      1 ;    C42 - O46   
    36     43      1 ;    C42 - C48   
    36     46      1 ;    C42 - O51   
    36    113      1 ;    C42 - H45   
    36    114      1 ;    C42 - H46   
    36    115      1 ;    C42 - H47   
    37     39      1 ;    O43 - O45   
    37     40      1 ;    O43 - C46   
    37     42      1 ;    O43 - C47   
    37    109      1 ;    O43 - H41   
    37    112      1 ;    O43 - H44   
    38     42      1 ;    C44 - C47   
    38     45      1 ;    C44 - C51   
    38    109      1 ;    C44 - H41   
    38    111      1 ;    C44 - H43   
    39     41      1 ;    O45 - O46   
    39     46      1 ;    O45 - O51   
    39    110      1 ;    O45 - H42   
    39    114      1 ;    O45 - H46   
    40     43      1 ;    C46 - C48   
    40     47      1 ;    C46 - C52   
    40     53      1 ;    C46 - C57   
    40    110      1 ;    C46 - H42   
    40    113      1 ;    C46 - H45   
    40    115      1 ;    C46 - H47   
    40    119      1 ;    C46 - H51   
    41     44      1 ;    O46 - O49   
    41     45      1 ;    O46 - C51   
    41    108      1 ;    O46 - H40   
    41    109      1 ;    O46 - H41   
    41    112      1 ;    O46 - H44   
    41    116      1 ;    O46 - H48   
    42     46      1 ;    C47 - O51   
    42    110      1 ;    C47 - H42   
    42    114      1 ;    C47 - H46   
    42    117      1 ;    C47 - H49   
    43    109      1 ;    C48 - H41   
    44    115      1 ;    O49 - H47   
    45     50      1 ;    C51 - O55   
    45     51      1 ;    C51 - C56   
    45     55      1 ;    C51 - O59   
    45    114      1 ;    C51 - H46   
    45    118      1 ;    C51 - H50   
    45    121      1 ;    C51 - H53   
    45    122      1 ;    C51 - H54   
    45    126      1 ;    C51 - H58   
    46     48      1 ;    O51 - O53   
    46     49      1 ;    O51 - C54   
    46     52      1 ;    O51 - O56   
    46     54      1 ;    O51 - C58   
    46    112      1 ;    O51 - H44   
    46    120      1 ;    O51 - H52   
    46    125      1 ;    O51 - H57   
    47     52      1 ;    C52 - O56   
    47     54      1 ;    C52 - C58   
    47     57      1 ;    C52 - O61   
    47    123      1 ;    C52 - H55   
    47    124      1 ;    C52 - H56   
    47    125      1 ;    C52 - H57   
    48     50      1 ;    O53 - O55   
    48     51      1 ;    O53 - C56   
    48     53      1 ;    O53 - C57   
    48    119      1 ;    O53 - H51   
    48    122      1 ;    O53 - H54   
    49     53      1 ;    C54 - C57   
    49     56      1 ;    C54 - C61   
    49    119      1 ;    C54 - H51   
    49    121      1 ;    C54 - H53   
    50     52      1 ;    O55 - O56   
    50     57      1 ;    O55 - O61   
    50    120      1 ;    O55 - H52   
    50    124      1 ;    O55 - H56   
    51     54      1 ;    C56 - C58   
    51     58      1 ;    C56 - C62   
    51     64      1 ;    C56 - C67   
    51    120      1 ;    C56 - H52   
    51    123      1 ;    C56 - H55   
    51    125      1 ;    C56 - H57   
    51    129      1 ;    C56 - H61   
    52     55      1 ;    O56 - O59   
    52     56      1 ;    O56 - C61   
    52    118      1 ;    O56 - H50   
    52    119      1 ;    O56 - H51   
    52    122      1 ;    O56 - H54   
    52    126      1 ;    O56 - H58   
    53     57      1 ;    C57 - O61   
    53    120      1 ;    C57 - H52   
    53    124      1 ;    C57 - H56   
    53    127      1 ;    C57 - C051  
    54    119      1 ;    C58 - H51   
    54    166      1 ;    C58 - H051  
    54    167      1 ;    C58 - H052  
    54    168      1 ;    C58 - C052  
    55    125      1 ;    O59 - H57   
    55    169      1 ;    O59 - O50   
    55    170      1 ;    O59 - H053  
    55    171      1 ;    O59 - C053  
    56     61      1 ;    C61 - O65   
    56     62      1 ;    C61 - C66   
    56     66      1 ;    C61 - O69   
    56    124      1 ;    C61 - H56   
    56    128      1 ;    C61 - H60   
    56    131      1 ;    C61 - H63   
    56    132      1 ;    C61 - H64   
    56    136      1 ;    C61 - H68   
    57     59      1 ;    O61 - O63   
    57     60      1 ;    O61 - C64   
    57     63      1 ;    O61 - O66   
    57     65      1 ;    O61 - C68   
    57    122      1 ;    O61 - H54   
    57    130      1 ;    O61 - H62   
    57    135      1 ;    O61 - H67   
    58     63      1 ;    C62 - O66   
    58     65      1 ;    C62 - C68   
    58     68      1 ;    C62 - O71   
    58    133      1 ;    C62 - H65   
    58    134      1 ;    C62 - H66   
    58    135      1 ;    C62 - H67   
    59     61      1 ;    O63 - O65   
    59     62      1 ;    O63 - C66   
    59     64      1 ;    O63 - C67   
    59    129      1 ;    O63 - H61   
    59    132      1 ;    O63 - H64   
    60     64      1 ;    C64 - C67   
    60     67      1 ;    C64 - C71   
    60    129      1 ;    C64 - H61   
    60    131      1 ;    C64 - H63   
    61     63      1 ;    O65 - O66   
    61     68      1 ;    O65 - O71   
    61    130      1 ;    O65 - H62   
    61    134      1 ;    O65 - H66   
    62     65      1 ;    C66 - C68   
    62     69      1 ;    C66 - C72   
    62     75      1 ;    C66 - C77   
    62    130      1 ;    C66 - H62   
    62    133      1 ;    C66 - H65   
    62    135      1 ;    C66 - H67   
    62    139      1 ;    C66 - H71   
    63     66      1 ;    O66 - O69   
    63     67      1 ;    O66 - C71   
    63    128      1 ;    O66 - H60   
    63    129      1 ;    O66 - H61   
    63    132      1 ;    O66 - H64   
    63    136      1 ;    O66 - H68   
    64     68      1 ;    C67 - O71   
    64    130      1 ;    C67 - H62   
    64    134      1 ;    C67 - H66   
    64    137      1 ;    C67 - H69   
    65    129      1 ;    C68 - H61   
    66    135      1 ;    O69 - H67   
    67     72      1 ;    C71 - O75   
    67     73      1 ;    C71 - C76   
    67     77      1 ;    C71 - O79   
    67    134      1 ;    C71 - H66   
    67    138      1 ;    C71 - H70   
    67    141      1 ;    C71 - H73   
    67    142      1 ;    C71 - H74   
    67    146      1 ;    C71 - H78   
    68     70      1 ;    O71 - O73   
    68     71      1 ;    O71 - C74   
    68     74      1 ;    O71 - O76   
    68     76      1 ;    O71 - C78   
    68    132      1 ;    O71 - H64   
    68    140      1 ;    O71 - H72   
    68    145      1 ;    O71 - H77   
    69     74      1 ;    C72 - O76   
    69     76      1 ;    C72 - C78   
    69    143      1 ;    C72 - H75   
    69    144      1 ;    C72 - H76   
    69    145      1 ;    C72 - H77   
    70     72      1 ;    O73 - O75   
    70     73      1 ;    O73 - C76   
    70     75      1 ;    O73 - C77   
    70    139      1 ;    O73 - H71   
    70    142      1 ;    O73 - H74   
    71     75      1 ;    C74 - C77   
    71    139      1 ;    C74 - H71   
    71    141      1 ;    C74 - H73   
    72     74      1 ;    O75 - O76   
    72    140      1 ;    O75 - H72   
    72    144      1 ;    O75 - H76   
    73     76      1 ;    C76 - C78   
    73    140      1 ;    C76 - H72   
    73    143      1 ;    C76 - H75   
    73    145      1 ;    C76 - H77   
    74     77      1 ;    O76 - O79   
    74    138      1 ;    O76 - H70   
    74    139      1 ;    O76 - H71   
    74    142      1 ;    O76 - H74   
    74    146      1 ;    O76 - H78   
    75    140      1 ;    C77 - H72   
    75    144      1 ;    C77 - H76   
    75    147      1 ;    C77 - C071  
    76    139      1 ;    C78 - H71   
    76    157      1 ;    C78 - C072  
    76    158      1 ;    C78 - H072  
    76    159      1 ;    C78 - H071  
    77    145      1 ;    O79 - H77   
    77    160      1 ;    O79 - H073  
    77    161      1 ;    O79 - O70   
    77    162      1 ;    O79 - C073  
    78     85      1 ;    H10 - H17   
    78     87      1 ;    H10 - C011  
    79      4      1 ;    H11 - O13   
    79      5      1 ;    H11 - C14   
    79      8      1 ;    H11 - O16   
    79     10      1 ;    H11 - C18   
    79     73      1 ;    H11 - C76   
    79     80      1 ;    H11 - H12   
    79     85      1 ;    H11 - H17   
    80     81      1 ;    H12 - H13   
    80     82      1 ;    H12 - H14   
    82     83      1 ;    H14 - H15   
    82     84      1 ;    H14 - H16   
    85     86      1 ;    H17 - H18   
    86     87      1 ;    H18 - C011  
    87    154      1 ;   C011 - H017  
    87    155      1 ;   C011 - H015  
    87    156      1 ;   C011 - H016  
    87    185      1 ;   C011 - H014  
    88     95      1 ;    H20 - H27   
    88     97      1 ;    H20 - H29   
    89     90      1 ;    H21 - H22   
    89     95      1 ;    H21 - H27   
    90     91      1 ;    H22 - H23   
    90     92      1 ;    H22 - H24   
    92     93      1 ;    H24 - H25   
    92     94      1 ;    H24 - H26   
    95     96      1 ;    H27 - H28   
    96     97      1 ;    H28 - H29   
    98    105      1 ;    H30 - H37   
    98    107      1 ;    H30 - C031  
    99    100      1 ;    H31 - H32   
    99    105      1 ;    H31 - H37   
   100    101      1 ;    H32 - H33   
   100    102      1 ;    H32 - H34   
   102    103      1 ;    H34 - H35   
   102    104      1 ;    H34 - H36   
   105    106      1 ;    H37 - H38   
   106    107      1 ;    H38 - C031  
   107    181      1 ;   C031 - H037  
   107    182      1 ;   C031 - H035  
   107    183      1 ;   C031 - H036  
   107    184      1 ;   C031 - H034  
   108    115      1 ;    H40 - H47   
   108    117      1 ;    H40 - H49   
   109    110      1 ;    H41 - H42   
   109    115      1 ;    H41 - H47   
   110    111      1 ;    H42 - H43   
   110    112      1 ;    H42 - H44   
   112    113      1 ;    H44 - H45   
   112    114      1 ;    H44 - H46   
   115    116      1 ;    H47 - H48   
   116    117      1 ;    H48 - H49   
   118    125      1 ;    H50 - H57   
   118    127      1 ;    H50 - C051  
   119    120      1 ;    H51 - H52   
   119    125      1 ;    H51 - H57   
   120    121      1 ;    H52 - H53   
   120    122      1 ;    H52 - H54   
   122    123      1 ;    H54 - H55   
   122    124      1 ;    H54 - H56   
   125    126      1 ;    H57 - H58   
   126    127      1 ;    H58 - C051  
   127    172      1 ;   C051 - H057  
   127    173      1 ;   C051 - H056  
   127    174      1 ;   C051 - H055  
   127    187      1 ;   C051 - H054  
   128    135      1 ;    H60 - H67   
   128    137      1 ;    H60 - H69   
   129    130      1 ;    H61 - H62   
   129    135      1 ;    H61 - H67   
   130    131      1 ;    H62 - H63   
   130    132      1 ;    H62 - H64   
   132    133      1 ;    H64 - H65   
   132    134      1 ;    H64 - H66   
   135    136      1 ;    H67 - H68   
   136    137      1 ;    H68 - H69   
   138    145      1 ;    H70 - H77   
   138    147      1 ;    H70 - C071  
   139    140      1 ;    H71 - H72   
   139    145      1 ;    H71 - H77   
   140    141      1 ;    H72 - H73   
   140    142      1 ;    H72 - H74   
   142    143      1 ;    H74 - H75   
   142    144      1 ;    H74 - H76   
   145    146      1 ;    H77 - H78   
   146    147      1 ;    H78 - C071  
   147    163      1 ;   C071 - H077  
   147    164      1 ;   C071 - H075  
   147    165      1 ;   C071 - H076  
   147    186      1 ;   C071 - H074  
   149    151      1 ;   H011 - C013  
   149    152      1 ;   H011 - H013  
   149    153      1 ;   H011 - O10   
   150    151      1 ;   H012 - C013  
   150    152      1 ;   H012 - H013  
   150    153      1 ;   H012 - O10   
   151    185      1 ;   C013 - H014  
   152    154      1 ;   H013 - H017  
   152    155      1 ;   H013 - H015  
   152    156      1 ;   H013 - H016  
   152    185      1 ;   H013 - H014  
   153    154      1 ;    O10 - H017  
   153    155      1 ;    O10 - H015  
   153    156      1 ;    O10 - H016  
   158    160      1 ;   H072 - H073  
   158    161      1 ;   H072 - O70   
   158    162      1 ;   H072 - C073  
   159    160      1 ;   H071 - H073  
   159    161      1 ;   H071 - O70   
   159    162      1 ;   H071 - C073  
   160    163      1 ;   H073 - H077  
   160    164      1 ;   H073 - H075  
   160    165      1 ;   H073 - H076  
   160    186      1 ;   H073 - H074  
   161    163      1 ;    O70 - H077  
   161    164      1 ;    O70 - H075  
   161    165      1 ;    O70 - H076  
   162    186      1 ;   C073 - H074  
   166    169      1 ;   H051 - O50   
   166    170      1 ;   H051 - H053  
   166    171      1 ;   H051 - C053  
   167    169      1 ;   H052 - O50   
   167    170      1 ;   H052 - H053  
   167    171      1 ;   H052 - C053  
   169    172      1 ;    O50 - H057  
   169    173      1 ;    O50 - H056  
   169    174      1 ;    O50 - H055  
   170    172      1 ;   H053 - H057  
   170    173      1 ;   H053 - H056  
   170    174      1 ;   H053 - H055  
   170    187      1 ;   H053 - H054  
   171    187      1 ;   C053 - H054  
   176    178      1 ;   H031 - C033  
   176    179      1 ;   H031 - O30   
   176    180      1 ;   H031 - H033  
   177    178      1 ;   H032 - C033  
   177    179      1 ;   H032 - O30   
   177    180      1 ;   H032 - H033  
   178    184      1 ;   C033 - H034  
   179    181      1 ;    O30 - H037  
   179    182      1 ;    O30 - H035  
   179    183      1 ;    O30 - H036  
   180    181      1 ;   H033 - H037  
   180    182      1 ;   H033 - H035  
   180    183      1 ;   H033 - H036  
   180    184      1 ;   H033 - H034  

[ angles ]
;   ai     aj     ak    funct   theta         cth
     1      2     73      1    1.1248e+02    5.2467e+02 ;    C11 - O11    - C76   
     1      3      4      1    1.1019e+02    5.6484e+02 ;    C11 - C12    - O13   
     1      3      5      1    1.1151e+02    5.2635e+02 ;    C11 - C12    - C14   
     1      3     80      1    1.0956e+02    3.8828e+02 ;    C11 - C12    - H12   
     1      9      8      1    1.0797e+02    5.6902e+02 ;    C11 - C17    - O16   
     1      9     10      1    1.1151e+02    5.2635e+02 ;    C11 - C17    - C18   
     1      9     85      1    1.0956e+02    3.8828e+02 ;    C11 - C17    - H17   
     2      1      3      1    1.0797e+02    5.6902e+02 ;    O11 - C11    - C12   
     2      1      9      1    1.0797e+02    5.6902e+02 ;    O11 - C11    - C17   
     2      1     79      1    1.0978e+02    4.2509e+02 ;    O11 - C11    - H11   
     2     73     71      1    1.0797e+02    5.6902e+02 ;    O11 - C76    - C74   
     2     73     74      1    1.0829e+02    6.0835e+02 ;    O11 - C76    - O76   
     2     73    144      1    1.0958e+02    4.2593e+02 ;    O11 - C76    - H76   
     3      1      9      1    1.1151e+02    5.2635e+02 ;    C12 - C11    - C17   
     3      1     79      1    1.0956e+02    3.8828e+02 ;    C12 - C11    - H11   
     3      4     81      1    1.0726e+02    3.9664e+02 ;    C12 - O13    - H13   
     3      5      6      1    1.1019e+02    5.6484e+02 ;    C12 - C14    - O15   
     3      5      7      1    1.1151e+02    5.2635e+02 ;    C12 - C14    - C16   
     3      5     82      1    1.0956e+02    3.8828e+02 ;    C12 - C14    - H14   
     4      3      5      1    1.1019e+02    5.6484e+02 ;    O13 - C12    - C14   
     4      3     80      1    1.1026e+02    4.2593e+02 ;    O13 - C12    - H12   
     5      3     80      1    1.0956e+02    3.8828e+02 ;    C14 - C12    - H12   
     5      6     83      1    1.0726e+02    3.9664e+02 ;    C14 - O15    - H15   
     5      7      8      1    1.0797e+02    5.6902e+02 ;    C14 - C16    - O16   
     5      7     13      1    1.0797e+02    5.6902e+02 ;    C14 - C16    - O21   
     5      7     84      1    1.1022e+02    3.8660e+02 ;    C14 - C16    - H16   
     6      5      7      1    1.1019e+02    5.6484e+02 ;    O15 - C14    - C16   
     6      5     82      1    1.1026e+02    4.2593e+02 ;    O15 - C14    - H14   
     7      5     82      1    1.0956e+02    3.8828e+02 ;    C16 - C14    - H14   
     7      8      9      1    1.1248e+02    5.2467e+02 ;    C16 - O16    - C17   
     7     13     12      1    1.1248e+02    5.2467e+02 ;    C16 - O21    - C21   
     8      7     13      1    1.0829e+02    6.0835e+02 ;    O16 - C16    - O21   
     8      7     84      1    1.0958e+02    4.2593e+02 ;    O16 - C16    - H16   
     8      9     10      1    1.0797e+02    5.6902e+02 ;    O16 - C17    - C18   
     8      9     85      1    1.0978e+02    4.2509e+02 ;    O16 - C17    - H17   
     9      1     79      1    1.0956e+02    3.8828e+02 ;    C17 - C11    - H11   
     9     10     11      1    1.0797e+02    5.6902e+02 ;    C17 - C18    - O19   
     9     10     78      1    1.0956e+02    3.8828e+02 ;    C17 - C18    - H10   
     9     10     86      1    1.0956e+02    3.8828e+02 ;    C17 - C18    - H18   
    10      9     85      1    1.0956e+02    3.8828e+02 ;    C18 - C17    - H17   
    10     11     87      1    1.1248e+02    5.2467e+02 ;    C18 - O19    - C011  
    11     10     78      1    1.0978e+02    4.2509e+02 ;    O19 - C18    - H10   
    11     10     86      1    1.0978e+02    4.2509e+02 ;    O19 - C18    - H18   
    11     87    148      1    1.0797e+02    5.6902e+02 ;    O19 - C011   - C012  
    11     87    149      1    1.0978e+02    4.2509e+02 ;    O19 - C011   - H011  
    11     87    150      1    1.0978e+02    4.2509e+02 ;    O19 - C011   - H012  
    12     14     15      1    1.1019e+02    5.6484e+02 ;    C21 - C22    - O23   
    12     14     16      1    1.1151e+02    5.2635e+02 ;    C21 - C22    - C24   
    12     14     90      1    1.0956e+02    3.8828e+02 ;    C21 - C22    - H22   
    12     20     19      1    1.0797e+02    5.6902e+02 ;    C21 - C27    - O26   
    12     20     21      1    1.1151e+02    5.2635e+02 ;    C21 - C27    - C28   
    12     20     95      1    1.0956e+02    3.8828e+02 ;    C21 - C27    - H27   
    13      7     84      1    1.0958e+02    4.2593e+02 ;    O21 - C16    - H16   
    13     12     14      1    1.0797e+02    5.6902e+02 ;    O21 - C21    - C22   
    13     12     20      1    1.0797e+02    5.6902e+02 ;    O21 - C21    - C27   
    13     12     89      1    1.0978e+02    4.2509e+02 ;    O21 - C21    - H21   
    14     12     20      1    1.1151e+02    5.2635e+02 ;    C22 - C21    - C27   
    14     12     89      1    1.0956e+02    3.8828e+02 ;    C22 - C21    - H21   
    14     15     91      1    1.0726e+02    3.9664e+02 ;    C22 - O23    - H23   
    14     16     17      1    1.1019e+02    5.6484e+02 ;    C22 - C24    - O25   
    14     16     18      1    1.1151e+02    5.2635e+02 ;    C22 - C24    - C26   
    14     16     92      1    1.0956e+02    3.8828e+02 ;    C22 - C24    - H24   
    15     14     16      1    1.1019e+02    5.6484e+02 ;    O23 - C22    - C24   
    15     14     90      1    1.1026e+02    4.2593e+02 ;    O23 - C22    - H22   
    16     14     90      1    1.0956e+02    3.8828e+02 ;    C24 - C22    - H22   
    16     17     93      1    1.0726e+02    3.9664e+02 ;    C24 - O25    - H25   
    16     18     19      1    1.0797e+02    5.6902e+02 ;    C24 - C26    - O26   
    16     18     24      1    1.0797e+02    5.6902e+02 ;    C24 - C26    - O31   
    16     18     94      1    1.1022e+02    3.8660e+02 ;    C24 - C26    - H26   
    17     16     18      1    1.1019e+02    5.6484e+02 ;    O25 - C24    - C26   
    17     16     92      1    1.1026e+02    4.2593e+02 ;    O25 - C24    - H24   
    18     16     92      1    1.0956e+02    3.8828e+02 ;    C26 - C24    - H24   
    18     19     20      1    1.1248e+02    5.2467e+02 ;    C26 - O26    - C27   
    18     24     23      1    1.1248e+02    5.2467e+02 ;    C26 - O31    - C31   
    19     18     24      1    1.0829e+02    6.0835e+02 ;    O26 - C26    - O31   
    19     18     94      1    1.0958e+02    4.2593e+02 ;    O26 - C26    - H26   
    19     20     21      1    1.0797e+02    5.6902e+02 ;    O26 - C27    - C28   
    19     20     95      1    1.0978e+02    4.2509e+02 ;    O26 - C27    - H27   
    20     12     89      1    1.0956e+02    3.8828e+02 ;    C27 - C21    - H21   
    20     21     22      1    1.1019e+02    5.6484e+02 ;    C27 - C28    - O29   
    20     21     88      1    1.0956e+02    3.8828e+02 ;    C27 - C28    - H20   
    20     21     96      1    1.0956e+02    3.8828e+02 ;    C27 - C28    - H28   
    21     20     95      1    1.0956e+02    3.8828e+02 ;    C28 - C27    - H27   
    21     22     97      1    1.0726e+02    3.9664e+02 ;    C28 - O29    - H29   
    22     21     88      1    1.1026e+02    4.2593e+02 ;    O29 - C28    - H20   
    22     21     96      1    1.1026e+02    4.2593e+02 ;    O29 - C28    - H28   
    23     25     26      1    1.1019e+02    5.6484e+02 ;    C31 - C32    - O33   
    23     25     27      1    1.1151e+02    5.2635e+02 ;    C31 - C32    - C34   
    23     25    100      1    1.0956e+02    3.8828e+02 ;    C31 - C32    - H32   
    23     31     30      1    1.0797e+02    5.6902e+02 ;    C31 - C37    - O36   
    23     31     32      1    1.1151e+02    5.2635e+02 ;    C31 - C37    - C38   
    23     31    105      1    1.0956e+02    3.8828e+02 ;    C31 - C37    - H37   
    24     18     94      1    1.0958e+02    4.2593e+02 ;    O31 - C26    - H26   
    24     23     25      1    1.0797e+02    5.6902e+02 ;    O31 - C31    - C32   
    24     23     31      1    1.0797e+02    5.6902e+02 ;    O31 - C31    - C37   
    24     23     99      1    1.0978e+02    4.2509e+02 ;    O31 - C31    - H31   
    25     23     31      1    1.1151e+02    5.2635e+02 ;    C32 - C31    - C37   
    25     23     99      1    1.0956e+02    3.8828e+02 ;    C32 - C31    - H31   
    25     26    101      1    1.0726e+02    3.9664e+02 ;    C32 - O33    - H33   
    25     27     28      1    1.1019e+02    5.6484e+02 ;    C32 - C34    - O35   
    25     27     29      1    1.1151e+02    5.2635e+02 ;    C32 - C34    - C36   
    25     27    102      1    1.0956e+02    3.8828e+02 ;    C32 - C34    - H34   
    26     25     27      1    1.1019e+02    5.6484e+02 ;    O33 - C32    - C34   
    26     25    100      1    1.1026e+02    4.2593e+02 ;    O33 - C32    - H32   
    27     25    100      1    1.0956e+02    3.8828e+02 ;    C34 - C32    - H32   
    27     28    103      1    1.0726e+02    3.9664e+02 ;    C34 - O35    - H35   
    27     29     30      1    1.0797e+02    5.6902e+02 ;    C34 - C36    - O36   
    27     29     35      1    1.0797e+02    5.6902e+02 ;    C34 - C36    - O41   
    27     29    104      1    1.1022e+02    3.8660e+02 ;    C34 - C36    - H36   
    28     27     29      1    1.1019e+02    5.6484e+02 ;    O35 - C34    - C36   
    28     27    102      1    1.1026e+02    4.2593e+02 ;    O35 - C34    - H34   
    29     27    102      1    1.0956e+02    3.8828e+02 ;    C36 - C34    - H34   
    29     30     31      1    1.1248e+02    5.2467e+02 ;    C36 - O36    - C37   
    29     35     34      1    1.1248e+02    5.2467e+02 ;    C36 - O41    - C41   
    30     29     35      1    1.0829e+02    6.0835e+02 ;    O36 - C36    - O41   
    30     29    104      1    1.0958e+02    4.2593e+02 ;    O36 - C36    - H36   
    30     31     32      1    1.0797e+02    5.6902e+02 ;    O36 - C37    - C38   
    30     31    105      1    1.0978e+02    4.2509e+02 ;    O36 - C37    - H37   
    31     23     99      1    1.0956e+02    3.8828e+02 ;    C37 - C31    - H31   
    31     32     33      1    1.0797e+02    5.6902e+02 ;    C37 - C38    - O39   
    31     32     98      1    1.0956e+02    3.8828e+02 ;    C37 - C38    - H30   
    31     32    106      1    1.0956e+02    3.8828e+02 ;    C37 - C38    - H38   
    32     31    105      1    1.0956e+02    3.8828e+02 ;    C38 - C37    - H37   
    32     33    107      1    1.1248e+02    5.2467e+02 ;    C38 - O39    - C031  
    33     32     98      1    1.0978e+02    4.2509e+02 ;    O39 - C38    - H30   
    33     32    106      1    1.0978e+02    4.2509e+02 ;    O39 - C38    - H38   
    33    107    175      1    1.0797e+02    5.6902e+02 ;    O39 - C031   - C032  
    33    107    176      1    1.0978e+02    4.2509e+02 ;    O39 - C031   - H031  
    33    107    177      1    1.0978e+02    4.2509e+02 ;    O39 - C031   - H032  
    34     36     37      1    1.1019e+02    5.6484e+02 ;    C41 - C42    - O43   
    34     36     38      1    1.1151e+02    5.2635e+02 ;    C41 - C42    - C44   
    34     36    110      1    1.0956e+02    3.8828e+02 ;    C41 - C42    - H42   
    34     42     41      1    1.0797e+02    5.6902e+02 ;    C41 - C47    - O46   
    34     42     43      1    1.1151e+02    5.2635e+02 ;    C41 - C47    - C48   
    34     42    115      1    1.0956e+02    3.8828e+02 ;    C41 - C47    - H47   
    35     29    104      1    1.0958e+02    4.2593e+02 ;    O41 - C36    - H36   
    35     34     36      1    1.0797e+02    5.6902e+02 ;    O41 - C41    - C42   
    35     34     42      1    1.0797e+02    5.6902e+02 ;    O41 - C41    - C47   
    35     34    109      1    1.0978e+02    4.2509e+02 ;    O41 - C41    - H41   
    36     34     42      1    1.1151e+02    5.2635e+02 ;    C42 - C41    - C47   
    36     34    109      1    1.0956e+02    3.8828e+02 ;    C42 - C41    - H41   
    36     37    111      1    1.0726e+02    3.9664e+02 ;    C42 - O43    - H43   
    36     38     39      1    1.1019e+02    5.6484e+02 ;    C42 - C44    - O45   
    36     38     40      1    1.1151e+02    5.2635e+02 ;    C42 - C44    - C46   
    36     38    112      1    1.0956e+02    3.8828e+02 ;    C42 - C44    - H44   
    37     36     38      1    1.1019e+02    5.6484e+02 ;    O43 - C42    - C44   
    37     36    110      1    1.1026e+02    4.2593e+02 ;    O43 - C42    - H42   
    38     36    110      1    1.0956e+02    3.8828e+02 ;    C44 - C42    - H42   
    38     39    113      1    1.0726e+02    3.9664e+02 ;    C44 - O45    - H45   
    38     40     41      1    1.0797e+02    5.6902e+02 ;    C44 - C46    - O46   
    38     40     46      1    1.0797e+02    5.6902e+02 ;    C44 - C46    - O51   
    38     40    114      1    1.1022e+02    3.8660e+02 ;    C44 - C46    - H46   
    39     38     40      1    1.1019e+02    5.6484e+02 ;    O45 - C44    - C46   
    39     38    112      1    1.1026e+02    4.2593e+02 ;    O45 - C44    - H44   
    40     38    112      1    1.0956e+02    3.8828e+02 ;    C46 - C44    - H44   
    40     41     42      1    1.1248e+02    5.2467e+02 ;    C46 - O46    - C47   
    40     46     45      1    1.1248e+02    5.2467e+02 ;    C46 - O51    - C51   
    41     40     46      1    1.0829e+02    6.0835e+02 ;    O46 - C46    - O51   
    41     40    114      1    1.0958e+02    4.2593e+02 ;    O46 - C46    - H46   
    41     42     43      1    1.0797e+02    5.6902e+02 ;    O46 - C47    - C48   
    41     42    115      1    1.0978e+02    4.2509e+02 ;    O46 - C47    - H47   
    42     34    109      1    1.0956e+02    3.8828e+02 ;    C47 - C41    - H41   
    42     43     44      1    1.1019e+02    5.6484e+02 ;    C47 - C48    - O49   
    42     43    108      1    1.0956e+02    3.8828e+02 ;    C47 - C48    - H40   
    42     43    116      1    1.0956e+02    3.8828e+02 ;    C47 - C48    - H48   
    43     42    115      1    1.0956e+02    3.8828e+02 ;    C48 - C47    - H47   
    43     44    117      1    1.0726e+02    3.9664e+02 ;    C48 - O49    - H49   
    44     43    108      1    1.1026e+02    4.2593e+02 ;    O49 - C48    - H40   
    44     43    116      1    1.1026e+02    4.2593e+02 ;    O49 - C48    - H48   
    45     47     48      1    1.1019e+02    5.6484e+02 ;    C51 - C52    - O53   
    45     47     49      1    1.1151e+02    5.2635e+02 ;    C51 - C52    - C54   
    45     47    120      1    1.0956e+02    3.8828e+02 ;    C51 - C52    - H52   
    45     53     52      1    1.0797e+02    5.6902e+02 ;    C51 - C57    - O56   
    45     53     54      1    1.1151e+02    5.2635e+02 ;    C51 - C57    - C58   
    45     53    125      1    1.0956e+02    3.8828e+02 ;    C51 - C57    - H57   
    46     40    114      1    1.0958e+02    4.2593e+02 ;    O51 - C46    - H46   
    46     45     47      1    1.0797e+02    5.6902e+02 ;    O51 - C51    - C52   
    46     45     53      1    1.0797e+02    5.6902e+02 ;    O51 - C51    - C57   
    46     45    119      1    1.0978e+02    4.2509e+02 ;    O51 - C51    - H51   
    47     45     53      1    1.1151e+02    5.2635e+02 ;    C52 - C51    - C57   
    47     45    119      1    1.0956e+02    3.8828e+02 ;    C52 - C51    - H51   
    47     48    121      1    1.0726e+02    3.9664e+02 ;    C52 - O53    - H53   
    47     49     50      1    1.1019e+02    5.6484e+02 ;    C52 - C54    - O55   
    47     49     51      1    1.1151e+02    5.2635e+02 ;    C52 - C54    - C56   
    47     49    122      1    1.0956e+02    3.8828e+02 ;    C52 - C54    - H54   
    48     47     49      1    1.1019e+02    5.6484e+02 ;    O53 - C52    - C54   
    48     47    120      1    1.1026e+02    4.2593e+02 ;    O53 - C52    - H52   
    49     47    120      1    1.0956e+02    3.8828e+02 ;    C54 - C52    - H52   
    49     50    123      1    1.0726e+02    3.9664e+02 ;    C54 - O55    - H55   
    49     51     52      1    1.0797e+02    5.6902e+02 ;    C54 - C56    - O56   
    49     51     57      1    1.0797e+02    5.6902e+02 ;    C54 - C56    - O61   
    49     51    124      1    1.1022e+02    3.8660e+02 ;    C54 - C56    - H56   
    50     49     51      1    1.1019e+02    5.6484e+02 ;    O55 - C54    - C56   
    50     49    122      1    1.1026e+02    4.2593e+02 ;    O55 - C54    - H54   
    51     49    122      1    1.0956e+02    3.8828e+02 ;    C56 - C54    - H54   
    51     52     53      1    1.1248e+02    5.2467e+02 ;    C56 - O56    - C57   
    51     57     56      1    1.1248e+02    5.2467e+02 ;    C56 - O61    - C61   
    52     51     57      1    1.0829e+02    6.0835e+02 ;    O56 - C56    - O61   
    52     51    124      1    1.0958e+02    4.2593e+02 ;    O56 - C56    - H56   
    52     53     54      1    1.0797e+02    5.6902e+02 ;    O56 - C57    - C58   
    52     53    125      1    1.0978e+02    4.2509e+02 ;    O56 - C57    - H57   
    53     45    119      1    1.0956e+02    3.8828e+02 ;    C57 - C51    - H51   
    53     54     55      1    1.0797e+02    5.6902e+02 ;    C57 - C58    - O59   
    53     54    118      1    1.0956e+02    3.8828e+02 ;    C57 - C58    - H50   
    53     54    126      1    1.0956e+02    3.8828e+02 ;    C57 - C58    - H58   
    54     53    125      1    1.0956e+02    3.8828e+02 ;    C58 - C57    - H57   
    54     55    127      1    1.1248e+02    5.2467e+02 ;    C58 - O59    - C051  
    55     54    118      1    1.0978e+02    4.2509e+02 ;    O59 - C58    - H50   
    55     54    126      1    1.0978e+02    4.2509e+02 ;    O59 - C58    - H58   
    55    127    166      1    1.0978e+02    4.2509e+02 ;    O59 - C051   - H051  
    55    127    167      1    1.0978e+02    4.2509e+02 ;    O59 - C051   - H052  
    55    127    168      1    1.0797e+02    5.6902e+02 ;    O59 - C051   - C052  
    56     58     59      1    1.1019e+02    5.6484e+02 ;    C61 - C62    - O63   
    56     58     60      1    1.1151e+02    5.2635e+02 ;    C61 - C62    - C64   
    56     58    130      1    1.0956e+02    3.8828e+02 ;    C61 - C62    - H62   
    56     64     63      1    1.0797e+02    5.6902e+02 ;    C61 - C67    - O66   
    56     64     65      1    1.1151e+02    5.2635e+02 ;    C61 - C67    - C68   
    56     64    135      1    1.0956e+02    3.8828e+02 ;    C61 - C67    - H67   
    57     51    124      1    1.0958e+02    4.2593e+02 ;    O61 - C56    - H56   
    57     56     58      1    1.0797e+02    5.6902e+02 ;    O61 - C61    - C62   
    57     56     64      1    1.0797e+02    5.6902e+02 ;    O61 - C61    - C67   
    57     56    129      1    1.0978e+02    4.2509e+02 ;    O61 - C61    - H61   
    58     56     64      1    1.1151e+02    5.2635e+02 ;    C62 - C61    - C67   
    58     56    129      1    1.0956e+02    3.8828e+02 ;    C62 - C61    - H61   
    58     59    131      1    1.0726e+02    3.9664e+02 ;    C62 - O63    - H63   
    58     60     61      1    1.1019e+02    5.6484e+02 ;    C62 - C64    - O65   
    58     60     62      1    1.1151e+02    5.2635e+02 ;    C62 - C64    - C66   
    58     60    132      1    1.0956e+02    3.8828e+02 ;    C62 - C64    - H64   
    59     58     60      1    1.1019e+02    5.6484e+02 ;    O63 - C62    - C64   
    59     58    130      1    1.1026e+02    4.2593e+02 ;    O63 - C62    - H62   
    60     58    130      1    1.0956e+02    3.8828e+02 ;    C64 - C62    - H62   
    60     61    133      1    1.0726e+02    3.9664e+02 ;    C64 - O65    - H65   
    60     62     63      1    1.0797e+02    5.6902e+02 ;    C64 - C66    - O66   
    60     62     68      1    1.0797e+02    5.6902e+02 ;    C64 - C66    - O71   
    60     62    134      1    1.1022e+02    3.8660e+02 ;    C64 - C66    - H66   
    61     60     62      1    1.1019e+02    5.6484e+02 ;    O65 - C64    - C66   
    61     60    132      1    1.1026e+02    4.2593e+02 ;    O65 - C64    - H64   
    62     60    132      1    1.0956e+02    3.8828e+02 ;    C66 - C64    - H64   
    62     63     64      1    1.1248e+02    5.2467e+02 ;    C66 - O66    - C67   
    62     68     67      1    1.1248e+02    5.2467e+02 ;    C66 - O71    - C71   
    63     62     68      1    1.0829e+02    6.0835e+02 ;    O66 - C66    - O71   
    63     62    134      1    1.0958e+02    4.2593e+02 ;    O66 - C66    - H66   
    63     64     65      1    1.0797e+02    5.6902e+02 ;    O66 - C67    - C68   
    63     64    135      1    1.0978e+02    4.2509e+02 ;    O66 - C67    - H67   
    64     56    129      1    1.0956e+02    3.8828e+02 ;    C67 - C61    - H61   
    64     65     66      1    1.1019e+02    5.6484e+02 ;    C67 - C68    - O69   
    64     65    128      1    1.0956e+02    3.8828e+02 ;    C67 - C68    - H60   
    64     65    136      1    1.0956e+02    3.8828e+02 ;    C67 - C68    - H68   
    65     64    135      1    1.0956e+02    3.8828e+02 ;    C68 - C67    - H67   
    65     66    137      1    1.0726e+02    3.9664e+02 ;    C68 - O69    - H69   
    66     65    128      1    1.1026e+02    4.2593e+02 ;    O69 - C68    - H60   
    66     65    136      1    1.1026e+02    4.2593e+02 ;    O69 - C68    - H68   
    67     69     70      1    1.1019e+02    5.6484e+02 ;    C71 - C72    - O73   
    67     69     71      1    1.1151e+02    5.2635e+02 ;    C71 - C72    - C74   
    67     69    140      1    1.0956e+02    3.8828e+02 ;    C71 - C72    - H72   
    67     75     74      1    1.0797e+02    5.6902e+02 ;    C71 - C77    - O76   
    67     75     76      1    1.1151e+02    5.2635e+02 ;    C71 - C77    - C78   
    67     75    145      1    1.0956e+02    3.8828e+02 ;    C71 - C77    - H77   
    68     62    134      1    1.0958e+02    4.2593e+02 ;    O71 - C66    - H66   
    68     67     69      1    1.0797e+02    5.6902e+02 ;    O71 - C71    - C72   
    68     67     75      1    1.0797e+02    5.6902e+02 ;    O71 - C71    - C77   
    68     67    139      1    1.0978e+02    4.2509e+02 ;    O71 - C71    - H71   
    69     67     75      1    1.1151e+02    5.2635e+02 ;    C72 - C71    - C77   
    69     67    139      1    1.0956e+02    3.8828e+02 ;    C72 - C71    - H71   
    69     70    141      1    1.0726e+02    3.9664e+02 ;    C72 - O73    - H73   
    69     71     72      1    1.1019e+02    5.6484e+02 ;    C72 - C74    - O75   
    69     71     73      1    1.1151e+02    5.2635e+02 ;    C72 - C74    - C76   
    69     71    142      1    1.0956e+02    3.8828e+02 ;    C72 - C74    - H74   
    70     69     71      1    1.1019e+02    5.6484e+02 ;    O73 - C72    - C74   
    70     69    140      1    1.1026e+02    4.2593e+02 ;    O73 - C72    - H72   
    71     69    140      1    1.0956e+02    3.8828e+02 ;    C74 - C72    - H72   
    71     72    143      1    1.0726e+02    3.9664e+02 ;    C74 - O75    - H75   
    71     73     74      1    1.0797e+02    5.6902e+02 ;    C74 - C76    - O76   
    71     73    144      1    1.1022e+02    3.8660e+02 ;    C74 - C76    - H76   
    72     71     73      1    1.1019e+02    5.6484e+02 ;    O75 - C74    - C76   
    72     71    142      1    1.1026e+02    4.2593e+02 ;    O75 - C74    - H74   
    73     71    142      1    1.0956e+02    3.8828e+02 ;    C76 - C74    - H74   
    73     74     75      1    1.1248e+02    5.2467e+02 ;    C76 - O76    - C77   
    74     73    144      1    1.0958e+02    4.2593e+02 ;    O76 - C76    - H76   
    74     75     76      1    1.0797e+02    5.6902e+02 ;    O76 - C77    - C78   
    74     75    145      1    1.0978e+02    4.2509e+02 ;    O76 - C77    - H77   
    75     67    139      1    1.0956e+02    3.8828e+02 ;    C77 - C71    - H71   
    75     76     77      1    1.0797e+02    5.6902e+02 ;    C77 - C78    - O79   
    75     76    138      1    1.0956e+02    3.8828e+02 ;    C77 - C78    - H70   
    75     76    146      1    1.0956e+02    3.8828e+02 ;    C77 - C78    - H78   
    76     75    145      1    1.0956e+02    3.8828e+02 ;    C78 - C77    - H77   
    76     77    147      1    1.1248e+02    5.2467e+02 ;    C78 - O79    - C071  
    77     76    138      1    1.0978e+02    4.2509e+02 ;    O79 - C78    - H70   
    77     76    146      1    1.0978e+02    4.2509e+02 ;    O79 - C78    - H78   
    77    147    157      1    1.0797e+02    5.6902e+02 ;    O79 - C071   - C072  
    77    147    158      1    1.0978e+02    4.2509e+02 ;    O79 - C071   - H072  
    77    147    159      1    1.0978e+02    4.2509e+02 ;    O79 - C071   - H071  
    78     10     86      1    1.0846e+02    3.2803e+02 ;    H10 - C18    - H18   
    87    148    151      1    1.1151e+02    5.2635e+02 ;   C011 - C012   - C013  
    87    148    152      1    1.0956e+02    3.8828e+02 ;   C011 - C012   - H013  
    87    148    153      1    1.1019e+02    5.6484e+02 ;   C011 - C012   - O10   
    88     21     96      1    1.0846e+02    3.2803e+02 ;    H20 - C28    - H28   
    98     32    106      1    1.0846e+02    3.2803e+02 ;    H30 - C38    - H38   
   107    175    178      1    1.1151e+02    5.2635e+02 ;   C031 - C032   - C033  
   107    175    179      1    1.1019e+02    5.6484e+02 ;   C031 - C032   - O30   
   107    175    180      1    1.0956e+02    3.8828e+02 ;   C031 - C032   - H033  
   108     43    116      1    1.0846e+02    3.2803e+02 ;    H40 - C48    - H48   
   118     54    126      1    1.0846e+02    3.2803e+02 ;    H50 - C58    - H58   
   127    168    169      1    1.1019e+02    5.6484e+02 ;   C051 - C052   - O50   
   127    168    170      1    1.0956e+02    3.8828e+02 ;   C051 - C052   - H053  
   127    168    171      1    1.1151e+02    5.2635e+02 ;   C051 - C052   - C053  
   128     65    136      1    1.0846e+02    3.2803e+02 ;    H60 - C68    - H68   
   138     76    146      1    1.0846e+02    3.2803e+02 ;    H70 - C78    - H78   
   147    157    160      1    1.0956e+02    3.8828e+02 ;   C071 - C072   - H073  
   147    157    161      1    1.1019e+02    5.6484e+02 ;   C071 - C072   - O70   
   147    157    162      1    1.1151e+02    5.2635e+02 ;   C071 - C072   - C073  
   148     87    149      1    1.0956e+02    3.8828e+02 ;   C012 - C011   - H011  
   148     87    150      1    1.0956e+02    3.8828e+02 ;   C012 - C011   - H012  
   148    151    154      1    1.0980e+02    3.8744e+02 ;   C012 - C013   - H017  
   148    151    155      1    1.0980e+02    3.8744e+02 ;   C012 - C013   - H015  
   148    151    156      1    1.0980e+02    3.8744e+02 ;   C012 - C013   - H016  
   148    153    185      1    1.0726e+02    3.9664e+02 ;   C012 - O10    - H014  
   149     87    150      1    1.0846e+02    3.2803e+02 ;   H011 - C011   - H012  
   151    148    152      1    1.0956e+02    3.8828e+02 ;   C013 - C012   - H013  
   151    148    153      1    1.1019e+02    5.6484e+02 ;   C013 - C012   - O10   
   152    148    153      1    1.1026e+02    4.2593e+02 ;   H013 - C012   - O10   
   154    151    155      1    1.0758e+02    3.2970e+02 ;   H017 - C013   - H015  
   154    151    156      1    1.0758e+02    3.2970e+02 ;   H017 - C013   - H016  
   155    151    156      1    1.0758e+02    3.2970e+02 ;   H015 - C013   - H016  
   157    147    158      1    1.0956e+02    3.8828e+02 ;   C072 - C071   - H072  
   157    147    159      1    1.0956e+02    3.8828e+02 ;   C072 - C071   - H071  
   157    161    186      1    1.0726e+02    3.9664e+02 ;   C072 - O70    - H074  
   157    162    163      1    1.0980e+02    3.8744e+02 ;   C072 - C073   - H077  
   157    162    164      1    1.0980e+02    3.8744e+02 ;   C072 - C073   - H075  
   157    162    165      1    1.0980e+02    3.8744e+02 ;   C072 - C073   - H076  
   158    147    159      1    1.0846e+02    3.2803e+02 ;   H072 - C071   - H071  
   160    157    161      1    1.1026e+02    4.2593e+02 ;   H073 - C072   - O70   
   160    157    162      1    1.0956e+02    3.8828e+02 ;   H073 - C072   - C073  
   161    157    162      1    1.1019e+02    5.6484e+02 ;    O70 - C072   - C073  
   163    162    164      1    1.0758e+02    3.2970e+02 ;   H077 - C073   - H075  
   163    162    165      1    1.0758e+02    3.2970e+02 ;   H077 - C073   - H076  
   164    162    165      1    1.0758e+02    3.2970e+02 ;   H075 - C073   - H076  
   166    127    167      1    1.0846e+02    3.2803e+02 ;   H051 - C051   - H052  
   166    127    168      1    1.0956e+02    3.8828e+02 ;   H051 - C051   - C052  
   167    127    168      1    1.0956e+02    3.8828e+02 ;   H052 - C051   - C052  
   168    169    187      1    1.0726e+02    3.9664e+02 ;   C052 - O50    - H054  
   168    171    172      1    1.0980e+02    3.8744e+02 ;   C052 - C053   - H057  
   168    171    173      1    1.0980e+02    3.8744e+02 ;   C052 - C053   - H056  
   168    171    174      1    1.0980e+02    3.8744e+02 ;   C052 - C053   - H055  
   169    168    170      1    1.1026e+02    4.2593e+02 ;    O50 - C052   - H053  
   169    168    171      1    1.1019e+02    5.6484e+02 ;    O50 - C052   - C053  
   170    168    171      1    1.0956e+02    3.8828e+02 ;   H053 - C052   - C053  
   172    171    173      1    1.0758e+02    3.2970e+02 ;   H057 - C053   - H056  
   172    171    174      1    1.0758e+02    3.2970e+02 ;   H057 - C053   - H055  
   173    171    174      1    1.0758e+02    3.2970e+02 ;   H056 - C053   - H055  
   175    107    176      1    1.0956e+02    3.8828e+02 ;   C032 - C031   - H031  
   175    107    177      1    1.0956e+02    3.8828e+02 ;   C032 - C031   - H032  
   175    178    181      1    1.0980e+02    3.8744e+02 ;   C032 - C033   - H037  
   175    178    182      1    1.0980e+02    3.8744e+02 ;   C032 - C033   - H035  
   175    178    183      1    1.0980e+02    3.8744e+02 ;   C032 - C033   - H036  
   175    179    184      1    1.0726e+02    3.9664e+02 ;   C032 - O30    - H034  
   176    107    177      1    1.0846e+02    3.2803e+02 ;   H031 - C031   - H032  
   178    175    179      1    1.1019e+02    5.6484e+02 ;   C033 - C032   - O30   
   178    175    180      1    1.0956e+02    3.8828e+02 ;   C033 - C032   - H033  
   179    175    180      1    1.1026e+02    4.2593e+02 ;    O30 - C032   - H033  
   181    178    182      1    1.0758e+02    3.2970e+02 ;   H037 - C033   - H035  
   181    178    183      1    1.0758e+02    3.2970e+02 ;   H037 - C033   - H036  
   182    178    183      1    1.0758e+02    3.2970e+02 ;   H035 - C033   - H036  

[ dihedrals ] ; propers
; for gromacs 4.5 or higher, using funct 9
;    i      j      k      l   func   phase     kd      pn
     1      2     73     71      9     0.00   1.60247   3 ;    C11-   O11-   C76-   C74
     1      2     73     71      9   180.00   0.41840   2 ;    C11-   O11-   C76-   C74
     1      2     73     74      9     0.00   0.41840   3 ;    C11-   O11-   C76-   O76
     1      2     73     74      9   180.00   3.55640   2 ;    C11-   O11-   C76-   O76
     1      2     73     74      9   180.00   5.64840   1 ;    C11-   O11-   C76-   O76
     1      2     73    144      9     0.00   1.60387   3 ;    C11-   O11-   C76-   H76
     1      3      4     81      9     0.00   0.66944   3 ;    C11-   C12-   O13-   H13
     1      3      4     81      9     0.00   1.04600   1 ;    C11-   C12-   O13-   H13
     1      3      5      6      9     0.00   0.65084   3 ;    C11-   C12-   C14-   O15
     1      3      5      7      9     0.00   0.75312   3 ;    C11-   C12-   C14-   C16
     1      3      5      7      9   180.00   0.83680   1 ;    C11-   C12-   C14-   C16
     1      3      5      7      9   180.00   1.04600   2 ;    C11-   C12-   C14-   C16
     1      3      5     82      9     0.00   0.65084   3 ;    C11-   C12-   C14-   H14
     1      9      8      7      9     0.00   1.60247   3 ;    C11-   C17-   O16-   C16
     1      9      8      7      9   180.00   0.41840   2 ;    C11-   C17-   O16-   C16
     1      9     10     11      9     0.00   0.65084   3 ;    C11-   C17-   C18-   O19
     1      9     10     78      9     0.00   0.65084   3 ;    C11-   C17-   C18-   H10
     1      9     10     86      9     0.00   0.65084   3 ;    C11-   C17-   C18-   H18
     2      1      3      4      9     0.00   0.60250   3 ;    O11-   C11-   C12-   O13
     2      1      3      4      9     0.00   4.91620   2 ;    O11-   C11-   C12-   O13
     2      1      3      5      9     0.00   0.65084   3 ;    O11-   C11-   C12-   C14
     2      1      3     80      9     0.00   0.00000   0 ;    O11-   C11-   C12-   H12
     2      1      3     80      9     0.00   1.04600   1 ;    O11-   C11-   C12-   H12
     2      1      9      8      9     0.00   0.60250   3 ;    O11-   C11-   C17-   O16
     2      1      9      8      9     0.00   4.91620   2 ;    O11-   C11-   C17-   O16
     2      1      9     10      9     0.00   0.65084   3 ;    O11-   C11-   C17-   C18
     2      1      9     85      9     0.00   0.00000   0 ;    O11-   C11-   C17-   H17
     2      1      9     85      9     0.00   1.04600   1 ;    O11-   C11-   C17-   H17
     2     73     71     69      9     0.00   0.65084   3 ;    O11-   C76-   C74-   C72
     2     73     71     72      9     0.00   0.60250   3 ;    O11-   C76-   C74-   O75
     2     73     71     72      9     0.00   4.91620   2 ;    O11-   C76-   C74-   O75
     2     73     71    142      9     0.00   0.00000   0 ;    O11-   C76-   C74-   H74
     2     73     71    142      9     0.00   1.04600   1 ;    O11-   C76-   C74-   H74
     2     73     74     75      9     0.00   0.41840   3 ;    O11-   C76-   O76-   C77
     2     73     74     75      9   180.00   3.55640   2 ;    O11-   C76-   O76-   C77
     2     73     74     75      9   180.00   5.64840   1 ;    O11-   C76-   O76-   C77
     3      1      2     73      9     0.00   1.60247   3 ;    C12-   C11-   O11-   C76
     3      1      2     73      9   180.00   0.41840   2 ;    C12-   C11-   O11-   C76
     3      1      9      8      9     0.00   0.65084   3 ;    C12-   C11-   C17-   O16
     3      1      9     10      9     0.00   0.75312   3 ;    C12-   C11-   C17-   C18
     3      1      9     10      9   180.00   0.83680   1 ;    C12-   C11-   C17-   C18
     3      1      9     10      9   180.00   1.04600   2 ;    C12-   C11-   C17-   C18
     3      1      9     85      9     0.00   0.65084   3 ;    C12-   C11-   C17-   H17
     3      5      6     83      9     0.00   0.66944   3 ;    C12-   C14-   O15-   H15
     3      5      6     83      9     0.00   1.04600   1 ;    C12-   C14-   O15-   H15
     3      5      7      8      9     0.00   0.65084   3 ;    C12-   C14-   C16-   O16
     3      5      7     13      9     0.00   0.65084   3 ;    C12-   C14-   C16-   O21
     3      5      7     84      9     0.00   0.65084   3 ;    C12-   C14-   C16-   H16
     4      3      5      6      9     0.00   0.60250   3 ;    O13-   C12-   C14-   O15
     4      3      5      6      9     0.00   4.91620   2 ;    O13-   C12-   C14-   O15
     4      3      5      7      9     0.00   0.65084   3 ;    O13-   C12-   C14-   C16
     4      3      5     82      9     0.00   0.00000   0 ;    O13-   C12-   C14-   H14
     4      3      5     82      9     0.00   1.04600   1 ;    O13-   C12-   C14-   H14
     5      3      4     81      9     0.00   0.66944   3 ;    C14-   C12-   O13-   H13
     5      3      4     81      9     0.00   1.04600   1 ;    C14-   C12-   O13-   H13
     5      7      8      9      9     0.00   1.60247   3 ;    C14-   C16-   O16-   C17
     5      7      8      9      9   180.00   0.41840   2 ;    C14-   C16-   O16-   C17
     5      7     13     12      9     0.00   1.60247   3 ;    C14-   C16-   O21-   C21
     5      7     13     12      9   180.00   0.41840   2 ;    C14-   C16-   O21-   C21
     6      5      3     80      9     0.00   0.00000   0 ;    O15-   C14-   C12-   H12
     6      5      3     80      9     0.00   1.04600   1 ;    O15-   C14-   C12-   H12
     6      5      7      8      9     0.00   0.60250   3 ;    O15-   C14-   C16-   O16
     6      5      7      8      9     0.00   4.91620   2 ;    O15-   C14-   C16-   O16
     6      5      7     13      9     0.00   0.60250   3 ;    O15-   C14-   C16-   O21
     6      5      7     13      9     0.00   4.91620   2 ;    O15-   C14-   C16-   O21
     6      5      7     84      9     0.00   0.65084   3 ;    O15-   C14-   C16-   H16
     7      5      3     80      9     0.00   0.65084   3 ;    C16-   C14-   C12-   H12
     7      5      6     83      9     0.00   0.66944   3 ;    C16-   C14-   O15-   H15
     7      5      6     83      9     0.00   1.04600   1 ;    C16-   C14-   O15-   H15
     7      8      9     10      9     0.00   1.60247   3 ;    C16-   O16-   C17-   C18
     7      8      9     10      9   180.00   0.41840   2 ;    C16-   O16-   C17-   C18
     7      8      9     85      9     0.00   1.60387   3 ;    C16-   O16-   C17-   H17
     7     13     12     14      9     0.00   1.60247   3 ;    C16-   O21-   C21-   C22
     7     13     12     14      9   180.00   0.41840   2 ;    C16-   O21-   C21-   C22
     7     13     12     20      9     0.00   1.60247   3 ;    C16-   O21-   C21-   C27
     7     13     12     20      9   180.00   0.41840   2 ;    C16-   O21-   C21-   C27
     7     13     12     89      9     0.00   1.60387   3 ;    C16-   O21-   C21-   H21
     8      7      5     82      9     0.00   0.00000   0 ;    O16-   C16-   C14-   H14
     8      7      5     82      9     0.00   1.04600   1 ;    O16-   C16-   C14-   H14
     8      7     13     12      9     0.00   0.41840   3 ;    O16-   C16-   O21-   C21
     8      7     13     12      9   180.00   3.55640   2 ;    O16-   C16-   O21-   C21
     8      7     13     12      9   180.00   5.64840   1 ;    O16-   C16-   O21-   C21
     8      9     10     11      9     0.00   0.60250   3 ;    O16-   C17-   C18-   O19
     8      9     10     11      9     0.00   4.91620   2 ;    O16-   C17-   C18-   O19
     8      9     10     78      9     0.00   0.00000   0 ;    O16-   C17-   C18-   H10
     8      9     10     78      9     0.00   1.04600   1 ;    O16-   C17-   C18-   H10
     8      9     10     86      9     0.00   0.00000   0 ;    O16-   C17-   C18-   H18
     8      9     10     86      9     0.00   1.04600   1 ;    O16-   C17-   C18-   H18
     9      1      2     73      9     0.00   1.60247   3 ;    C17-   C11-   O11-   C76
     9      1      2     73      9   180.00   0.41840   2 ;    C17-   C11-   O11-   C76
     9      1      3      4      9     0.00   0.65084   3 ;    C17-   C11-   C12-   O13
     9      1      3      5      9     0.00   0.75312   3 ;    C17-   C11-   C12-   C14
     9      1      3      5      9   180.00   0.83680   1 ;    C17-   C11-   C12-   C14
     9      1      3      5      9   180.00   1.04600   2 ;    C17-   C11-   C12-   C14
     9      1      3     80      9     0.00   0.65084   3 ;    C17-   C11-   C12-   H12
     9      8      7     13      9     0.00   0.41840   3 ;    C17-   O16-   C16-   O21
     9      8      7     13      9   180.00   3.55640   2 ;    C17-   O16-   C16-   O21
     9      8      7     13      9   180.00   5.64840   1 ;    C17-   O16-   C16-   O21
     9      8      7     84      9     0.00   1.60387   3 ;    C17-   O16-   C16-   H16
     9     10     11     87      9     0.00   1.60247   3 ;    C17-   C18-   O19-  C011
     9     10     11     87      9   180.00   0.41840   2 ;    C17-   C18-   O19-  C011
    10     11     87    148      9     0.00   1.60247   3 ;    C18-   O19-  C011-  C012
    10     11     87    148      9   180.00   0.41840   2 ;    C18-   O19-  C011-  C012
    10     11     87    149      9     0.00   1.60387   3 ;    C18-   O19-  C011-  H011
    10     11     87    150      9     0.00   1.60387   3 ;    C18-   O19-  C011-  H012
    11     10      9     85      9     0.00   0.00000   0 ;    O19-   C18-   C17-   H17
    11     10      9     85      9     0.00   1.04600   1 ;    O19-   C18-   C17-   H17
    11     87    148    151      9     0.00   0.65084   3 ;    O19-  C011-  C012-  C013
    11     87    148    152      9     0.00   0.00000   0 ;    O19-  C011-  C012-  H013
    11     87    148    152      9     0.00   1.04600   1 ;    O19-  C011-  C012-  H013
    11     87    148    153      9     0.00   0.60250   3 ;    O19-  C011-  C012-   O10
    11     87    148    153      9     0.00   4.91620   2 ;    O19-  C011-  C012-   O10
    12     13      7     84      9     0.00   1.60387   3 ;    C21-   O21-   C16-   H16
    12     14     15     91      9     0.00   0.66944   3 ;    C21-   C22-   O23-   H23
    12     14     15     91      9     0.00   1.04600   1 ;    C21-   C22-   O23-   H23
    12     14     16     17      9     0.00   0.65084   3 ;    C21-   C22-   C24-   O25
    12     14     16     18      9     0.00   0.75312   3 ;    C21-   C22-   C24-   C26
    12     14     16     18      9   180.00   0.83680   1 ;    C21-   C22-   C24-   C26
    12     14     16     18      9   180.00   1.04600   2 ;    C21-   C22-   C24-   C26
    12     14     16     92      9     0.00   0.65084   3 ;    C21-   C22-   C24-   H24
    12     20     19     18      9     0.00   1.60247   3 ;    C21-   C27-   O26-   C26
    12     20     19     18      9   180.00   0.41840   2 ;    C21-   C27-   O26-   C26
    12     20     21     22      9     0.00   0.65084   3 ;    C21-   C27-   C28-   O29
    12     20     21     88      9     0.00   0.65084   3 ;    C21-   C27-   C28-   H20
    12     20     21     96      9     0.00   0.65084   3 ;    C21-   C27-   C28-   H28
    13      7      5     82      9     0.00   0.00000   0 ;    O21-   C16-   C14-   H14
    13      7      5     82      9     0.00   1.04600   1 ;    O21-   C16-   C14-   H14
    13     12     14     15      9     0.00   0.60250   3 ;    O21-   C21-   C22-   O23
    13     12     14     15      9     0.00   4.91620   2 ;    O21-   C21-   C22-   O23
    13     12     14     16      9     0.00   0.65084   3 ;    O21-   C21-   C22-   C24
    13     12     14     90      9     0.00   0.00000   0 ;    O21-   C21-   C22-   H22
    13     12     14     90      9     0.00   1.04600   1 ;    O21-   C21-   C22-   H22
    13     12     20     19      9     0.00   0.60250   3 ;    O21-   C21-   C27-   O26
    13     12     20     19      9     0.00   4.91620   2 ;    O21-   C21-   C27-   O26
    13     12     20     21      9     0.00   0.65084   3 ;    O21-   C21-   C27-   C28
    13     12     20     95      9     0.00   0.00000   0 ;    O21-   C21-   C27-   H27
    13     12     20     95      9     0.00   1.04600   1 ;    O21-   C21-   C27-   H27
    14     12     20     19      9     0.00   0.65084   3 ;    C22-   C21-   C27-   O26
    14     12     20     21      9     0.00   0.75312   3 ;    C22-   C21-   C27-   C28
    14     12     20     21      9   180.00   0.83680   1 ;    C22-   C21-   C27-   C28
    14     12     20     21      9   180.00   1.04600   2 ;    C22-   C21-   C27-   C28
    14     12     20     95      9     0.00   0.65084   3 ;    C22-   C21-   C27-   H27
    14     16     17     93      9     0.00   0.66944   3 ;    C22-   C24-   O25-   H25
    14     16     17     93      9     0.00   1.04600   1 ;    C22-   C24-   O25-   H25
    14     16     18     19      9     0.00   0.65084   3 ;    C22-   C24-   C26-   O26
    14     16     18     24      9     0.00   0.65084   3 ;    C22-   C24-   C26-   O31
    14     16     18     94      9     0.00   0.65084   3 ;    C22-   C24-   C26-   H26
    15     14     12     20      9     0.00   0.65084   3 ;    O23-   C22-   C21-   C27
    15     14     12     89      9     0.00   0.00000   0 ;    O23-   C22-   C21-   H21
    15     14     12     89      9     0.00   1.04600   1 ;    O23-   C22-   C21-   H21
    15     14     16     17      9     0.00   0.60250   3 ;    O23-   C22-   C24-   O25
    15     14     16     17      9     0.00   4.91620   2 ;    O23-   C22-   C24-   O25
    15     14     16     18      9     0.00   0.65084   3 ;    O23-   C22-   C24-   C26
    15     14     16     92      9     0.00   0.00000   0 ;    O23-   C22-   C24-   H24
    15     14     16     92      9     0.00   1.04600   1 ;    O23-   C22-   C24-   H24
    16     14     12     20      9     0.00   0.75312   3 ;    C24-   C22-   C21-   C27
    16     14     12     20      9   180.00   0.83680   1 ;    C24-   C22-   C21-   C27
    16     14     12     20      9   180.00   1.04600   2 ;    C24-   C22-   C21-   C27
    16     14     12     89      9     0.00   0.65084   3 ;    C24-   C22-   C21-   H21
    16     14     15     91      9     0.00   0.66944   3 ;    C24-   C22-   O23-   H23
    16     14     15     91      9     0.00   1.04600   1 ;    C24-   C22-   O23-   H23
    16     18     19     20      9     0.00   1.60247   3 ;    C24-   C26-   O26-   C27
    16     18     19     20      9   180.00   0.41840   2 ;    C24-   C26-   O26-   C27
    16     18     24     23      9     0.00   1.60247   3 ;    C24-   C26-   O31-   C31
    16     18     24     23      9   180.00   0.41840   2 ;    C24-   C26-   O31-   C31
    17     16     14     90      9     0.00   0.00000   0 ;    O25-   C24-   C22-   H22
    17     16     14     90      9     0.00   1.04600   1 ;    O25-   C24-   C22-   H22
    17     16     18     19      9     0.00   0.60250   3 ;    O25-   C24-   C26-   O26
    17     16     18     19      9     0.00   4.91620   2 ;    O25-   C24-   C26-   O26
    17     16     18     24      9     0.00   0.60250   3 ;    O25-   C24-   C26-   O31
    17     16     18     24      9     0.00   4.91620   2 ;    O25-   C24-   C26-   O31
    17     16     18     94      9     0.00   0.65084   3 ;    O25-   C24-   C26-   H26
    18     16     14     90      9     0.00   0.65084   3 ;    C26-   C24-   C22-   H22
    18     16     17     93      9     0.00   0.66944   3 ;    C26-   C24-   O25-   H25
    18     16     17     93      9     0.00   1.04600   1 ;    C26-   C24-   O25-   H25
    18     19     20     21      9     0.00   1.60247   3 ;    C26-   O26-   C27-   C28
    18     19     20     21      9   180.00   0.41840   2 ;    C26-   O26-   C27-   C28
    18     19     20     95      9     0.00   1.60387   3 ;    C26-   O26-   C27-   H27
    18     24     23     25      9     0.00   1.60247   3 ;    C26-   O31-   C31-   C32
    18     24     23     25      9   180.00   0.41840   2 ;    C26-   O31-   C31-   C32
    18     24     23     31      9     0.00   1.60247   3 ;    C26-   O31-   C31-   C37
    18     24     23     31      9   180.00   0.41840   2 ;    C26-   O31-   C31-   C37
    18     24     23     99      9     0.00   1.60387   3 ;    C26-   O31-   C31-   H31
    19     18     16     92      9     0.00   0.00000   0 ;    O26-   C26-   C24-   H24
    19     18     16     92      9     0.00   1.04600   1 ;    O26-   C26-   C24-   H24
    19     18     24     23      9     0.00   0.41840   3 ;    O26-   C26-   O31-   C31
    19     18     24     23      9   180.00   3.55640   2 ;    O26-   C26-   O31-   C31
    19     18     24     23      9   180.00   5.64840   1 ;    O26-   C26-   O31-   C31
    19     20     12     89      9     0.00   0.00000   0 ;    O26-   C27-   C21-   H21
    19     20     12     89      9     0.00   1.04600   1 ;    O26-   C27-   C21-   H21
    19     20     21     22      9     0.00   0.60250   3 ;    O26-   C27-   C28-   O29
    19     20     21     22      9     0.00   4.91620   2 ;    O26-   C27-   C28-   O29
    19     20     21     88      9     0.00   0.00000   0 ;    O26-   C27-   C28-   H20
    19     20     21     88      9     0.00   1.04600   1 ;    O26-   C27-   C28-   H20
    19     20     21     96      9     0.00   0.00000   0 ;    O26-   C27-   C28-   H28
    19     20     21     96      9     0.00   1.04600   1 ;    O26-   C27-   C28-   H28
    20     12     14     90      9     0.00   0.65084   3 ;    C27-   C21-   C22-   H22
    20     19     18     24      9     0.00   0.41840   3 ;    C27-   O26-   C26-   O31
    20     19     18     24      9   180.00   3.55640   2 ;    C27-   O26-   C26-   O31
    20     19     18     24      9   180.00   5.64840   1 ;    C27-   O26-   C26-   O31
    20     19     18     94      9     0.00   1.60387   3 ;    C27-   O26-   C26-   H26
    20     21     22     97      9     0.00   0.66944   3 ;    C27-   C28-   O29-   H29
    20     21     22     97      9     0.00   1.04600   1 ;    C27-   C28-   O29-   H29
    21     20     12     89      9     0.00   0.65084   3 ;    C28-   C27-   C21-   H21
    22     21     20     95      9     0.00   0.00000   0 ;    O29-   C28-   C27-   H27
    22     21     20     95      9     0.00   1.04600   1 ;    O29-   C28-   C27-   H27
    23     24     18     94      9     0.00   1.60387   3 ;    C31-   O31-   C26-   H26
    23     25     26    101      9     0.00   0.66944   3 ;    C31-   C32-   O33-   H33
    23     25     26    101      9     0.00   1.04600   1 ;    C31-   C32-   O33-   H33
    23     25     27     28      9     0.00   0.65084   3 ;    C31-   C32-   C34-   O35
    23     25     27     29      9     0.00   0.75312   3 ;    C31-   C32-   C34-   C36
    23     25     27     29      9   180.00   0.83680   1 ;    C31-   C32-   C34-   C36
    23     25     27     29      9   180.00   1.04600   2 ;    C31-   C32-   C34-   C36
    23     25     27    102      9     0.00   0.65084   3 ;    C31-   C32-   C34-   H34
    23     31     30     29      9     0.00   1.60247   3 ;    C31-   C37-   O36-   C36
    23     31     30     29      9   180.00   0.41840   2 ;    C31-   C37-   O36-   C36
    23     31     32     33      9     0.00   0.65084   3 ;    C31-   C37-   C38-   O39
    23     31     32     98      9     0.00   0.65084   3 ;    C31-   C37-   C38-   H30
    23     31     32    106      9     0.00   0.65084   3 ;    C31-   C37-   C38-   H38
    24     18     16     92      9     0.00   0.00000   0 ;    O31-   C26-   C24-   H24
    24     18     16     92      9     0.00   1.04600   1 ;    O31-   C26-   C24-   H24
    24     23     25     26      9     0.00   0.60250   3 ;    O31-   C31-   C32-   O33
    24     23     25     26      9     0.00   4.91620   2 ;    O31-   C31-   C32-   O33
    24     23     25     27      9     0.00   0.65084   3 ;    O31-   C31-   C32-   C34
    24     23     25    100      9     0.00   0.00000   0 ;    O31-   C31-   C32-   H32
    24     23     25    100      9     0.00   1.04600   1 ;    O31-   C31-   C32-   H32
    24     23     31     30      9     0.00   0.60250   3 ;    O31-   C31-   C37-   O36
    24     23     31     30      9     0.00   4.91620   2 ;    O31-   C31-   C37-   O36
    24     23     31     32      9     0.00   0.65084   3 ;    O31-   C31-   C37-   C38
    24     23     31    105      9     0.00   0.00000   0 ;    O31-   C31-   C37-   H37
    24     23     31    105      9     0.00   1.04600   1 ;    O31-   C31-   C37-   H37
    25     23     31     30      9     0.00   0.65084   3 ;    C32-   C31-   C37-   O36
    25     23     31     32      9     0.00   0.75312   3 ;    C32-   C31-   C37-   C38
    25     23     31     32      9   180.00   0.83680   1 ;    C32-   C31-   C37-   C38
    25     23     31     32      9   180.00   1.04600   2 ;    C32-   C31-   C37-   C38
    25     23     31    105      9     0.00   0.65084   3 ;    C32-   C31-   C37-   H37
    25     27     28    103      9     0.00   0.66944   3 ;    C32-   C34-   O35-   H35
    25     27     28    103      9     0.00   1.04600   1 ;    C32-   C34-   O35-   H35
    25     27     29     30      9     0.00   0.65084   3 ;    C32-   C34-   C36-   O36
    25     27     29     35      9     0.00   0.65084   3 ;    C32-   C34-   C36-   O41
    25     27     29    104      9     0.00   0.65084   3 ;    C32-   C34-   C36-   H36
    26     25     23     31      9     0.00   0.65084   3 ;    O33-   C32-   C31-   C37
    26     25     23     99      9     0.00   0.00000   0 ;    O33-   C32-   C31-   H31
    26     25     23     99      9     0.00   1.04600   1 ;    O33-   C32-   C31-   H31
    26     25     27     28      9     0.00   0.60250   3 ;    O33-   C32-   C34-   O35
    26     25     27     28      9     0.00   4.91620   2 ;    O33-   C32-   C34-   O35
    26     25     27     29      9     0.00   0.65084   3 ;    O33-   C32-   C34-   C36
    26     25     27    102      9     0.00   0.00000   0 ;    O33-   C32-   C34-   H34
    26     25     27    102      9     0.00   1.04600   1 ;    O33-   C32-   C34-   H34
    27     25     23     31      9     0.00   0.75312   3 ;    C34-   C32-   C31-   C37
    27     25     23     31      9   180.00   0.83680   1 ;    C34-   C32-   C31-   C37
    27     25     23     31      9   180.00   1.04600   2 ;    C34-   C32-   C31-   C37
    27     25     23     99      9     0.00   0.65084   3 ;    C34-   C32-   C31-   H31
    27     25     26    101      9     0.00   0.66944   3 ;    C34-   C32-   O33-   H33
    27     25     26    101      9     0.00   1.04600   1 ;    C34-   C32-   O33-   H33
    27     29     30     31      9     0.00   1.60247   3 ;    C34-   C36-   O36-   C37
    27     29     30     31      9   180.00   0.41840   2 ;    C34-   C36-   O36-   C37
    27     29     35     34      9     0.00   1.60247   3 ;    C34-   C36-   O41-   C41
    27     29     35     34      9   180.00   0.41840   2 ;    C34-   C36-   O41-   C41
    28     27     25    100      9     0.00   0.00000   0 ;    O35-   C34-   C32-   H32
    28     27     25    100      9     0.00   1.04600   1 ;    O35-   C34-   C32-   H32
    28     27     29     30      9     0.00   0.60250   3 ;    O35-   C34-   C36-   O36
    28     27     29     30      9     0.00   4.91620   2 ;    O35-   C34-   C36-   O36
    28     27     29     35      9     0.00   0.60250   3 ;    O35-   C34-   C36-   O41
    28     27     29     35      9     0.00   4.91620   2 ;    O35-   C34-   C36-   O41
    28     27     29    104      9     0.00   0.65084   3 ;    O35-   C34-   C36-   H36
    29     27     25    100      9     0.00   0.65084   3 ;    C36-   C34-   C32-   H32
    29     27     28    103      9     0.00   0.66944   3 ;    C36-   C34-   O35-   H35
    29     27     28    103      9     0.00   1.04600   1 ;    C36-   C34-   O35-   H35
    29     30     31     32      9     0.00   1.60247   3 ;    C36-   O36-   C37-   C38
    29     30     31     32      9   180.00   0.41840   2 ;    C36-   O36-   C37-   C38
    29     30     31    105      9     0.00   1.60387   3 ;    C36-   O36-   C37-   H37
    29     35     34     36      9     0.00   1.60247   3 ;    C36-   O41-   C41-   C42
    29     35     34     36      9   180.00   0.41840   2 ;    C36-   O41-   C41-   C42
    29     35     34     42      9     0.00   1.60247   3 ;    C36-   O41-   C41-   C47
    29     35     34     42      9   180.00   0.41840   2 ;    C36-   O41-   C41-   C47
    29     35     34    109      9     0.00   1.60387   3 ;    C36-   O41-   C41-   H41
    30     29     27    102      9     0.00   0.00000   0 ;    O36-   C36-   C34-   H34
    30     29     27    102      9     0.00   1.04600   1 ;    O36-   C36-   C34-   H34
    30     29     35     34      9     0.00   0.41840   3 ;    O36-   C36-   O41-   C41
    30     29     35     34      9   180.00   3.55640   2 ;    O36-   C36-   O41-   C41
    30     29     35     34      9   180.00   5.64840   1 ;    O36-   C36-   O41-   C41
    30     31     23     99      9     0.00   0.00000   0 ;    O36-   C37-   C31-   H31
    30     31     23     99      9     0.00   1.04600   1 ;    O36-   C37-   C31-   H31
    30     31     32     33      9     0.00   0.60250   3 ;    O36-   C37-   C38-   O39
    30     31     32     33      9     0.00   4.91620   2 ;    O36-   C37-   C38-   O39
    30     31     32     98      9     0.00   0.00000   0 ;    O36-   C37-   C38-   H30
    30     31     32     98      9     0.00   1.04600   1 ;    O36-   C37-   C38-   H30
    30     31     32    106      9     0.00   0.00000   0 ;    O36-   C37-   C38-   H38
    30     31     32    106      9     0.00   1.04600   1 ;    O36-   C37-   C38-   H38
    31     23     25    100      9     0.00   0.65084   3 ;    C37-   C31-   C32-   H32
    31     30     29     35      9     0.00   0.41840   3 ;    C37-   O36-   C36-   O41
    31     30     29     35      9   180.00   3.55640   2 ;    C37-   O36-   C36-   O41
    31     30     29     35      9   180.00   5.64840   1 ;    C37-   O36-   C36-   O41
    31     30     29    104      9     0.00   1.60387   3 ;    C37-   O36-   C36-   H36
    31     32     33    107      9     0.00   1.60247   3 ;    C37-   C38-   O39-  C031
    31     32     33    107      9   180.00   0.41840   2 ;    C37-   C38-   O39-  C031
    32     31     23     99      9     0.00   0.65084   3 ;    C38-   C37-   C31-   H31
    32     33    107    175      9     0.00   1.60247   3 ;    C38-   O39-  C031-  C032
    32     33    107    175      9   180.00   0.41840   2 ;    C38-   O39-  C031-  C032
    32     33    107    176      9     0.00   1.60387   3 ;    C38-   O39-  C031-  H031
    32     33    107    177      9     0.00   1.60387   3 ;    C38-   O39-  C031-  H032
    33     32     31    105      9     0.00   0.00000   0 ;    O39-   C38-   C37-   H37
    33     32     31    105      9     0.00   1.04600   1 ;    O39-   C38-   C37-   H37
    33    107    175    178      9     0.00   0.65084   3 ;    O39-  C031-  C032-  C033
    33    107    175    179      9     0.00   0.60250   3 ;    O39-  C031-  C032-   O30
    33    107    175    179      9     0.00   4.91620   2 ;    O39-  C031-  C032-   O30
    33    107    175    180      9     0.00   0.00000   0 ;    O39-  C031-  C032-  H033
    33    107    175    180      9     0.00   1.04600   1 ;    O39-  C031-  C032-  H033
    34     35     29    104      9     0.00   1.60387   3 ;    C41-   O41-   C36-   H36
    34     36     37    111      9     0.00   0.66944   3 ;    C41-   C42-   O43-   H43
    34     36     37    111      9     0.00   1.04600   1 ;    C41-   C42-   O43-   H43
    34     36     38     39      9     0.00   0.65084   3 ;    C41-   C42-   C44-   O45
    34     36     38     40      9     0.00   0.75312   3 ;    C41-   C42-   C44-   C46
    34     36     38     40      9   180.00   0.83680   1 ;    C41-   C42-   C44-   C46
    34     36     38     40      9   180.00   1.04600   2 ;    C41-   C42-   C44-   C46
    34     36     38    112      9     0.00   0.65084   3 ;    C41-   C42-   C44-   H44
    34     42     41     40      9     0.00   1.60247   3 ;    C41-   C47-   O46-   C46
    34     42     41     40      9   180.00   0.41840   2 ;    C41-   C47-   O46-   C46
    34     42     43     44      9     0.00   0.65084   3 ;    C41-   C47-   C48-   O49
    34     42     43    108      9     0.00   0.65084   3 ;    C41-   C47-   C48-   H40
    34     42     43    116      9     0.00   0.65084   3 ;    C41-   C47-   C48-   H48
    35     29     27    102      9     0.00   0.00000   0 ;    O41-   C36-   C34-   H34
    35     29     27    102      9     0.00   1.04600   1 ;    O41-   C36-   C34-   H34
    35     34     36     37      9     0.00   0.60250   3 ;    O41-   C41-   C42-   O43
    35     34     36     37      9     0.00   4.91620   2 ;    O41-   C41-   C42-   O43
    35     34     36     38      9     0.00   0.65084   3 ;    O41-   C41-   C42-   C44
    35     34     36    110      9     0.00   0.00000   0 ;    O41-   C41-   C42-   H42
    35     34     36    110      9     0.00   1.04600   1 ;    O41-   C41-   C42-   H42
    35     34     42     41      9     0.00   0.60250   3 ;    O41-   C41-   C47-   O46
    35     34     42     41      9     0.00   4.91620   2 ;    O41-   C41-   C47-   O46
    35     34     42     43      9     0.00   0.65084   3 ;    O41-   C41-   C47-   C48
    35     34     42    115      9     0.00   0.00000   0 ;    O41-   C41-   C47-   H47
    35     34     42    115      9     0.00   1.04600   1 ;    O41-   C41-   C47-   H47
    36     34     42     41      9     0.00   0.65084   3 ;    C42-   C41-   C47-   O46
    36     34     42     43      9     0.00   0.75312   3 ;    C42-   C41-   C47-   C48
    36     34     42     43      9   180.00   0.83680   1 ;    C42-   C41-   C47-   C48
    36     34     42     43      9   180.00   1.04600   2 ;    C42-   C41-   C47-   C48
    36     34     42    115      9     0.00   0.65084   3 ;    C42-   C41-   C47-   H47
    36     38     39    113      9     0.00   0.66944   3 ;    C42-   C44-   O45-   H45
    36     38     39    113      9     0.00   1.04600   1 ;    C42-   C44-   O45-   H45
    36     38     40     41      9     0.00   0.65084   3 ;    C42-   C44-   C46-   O46
    36     38     40     46      9     0.00   0.65084   3 ;    C42-   C44-   C46-   O51
    36     38     40    114      9     0.00   0.65084   3 ;    C42-   C44-   C46-   H46
    37     36     34     42      9     0.00   0.65084   3 ;    O43-   C42-   C41-   C47
    37     36     34    109      9     0.00   0.00000   0 ;    O43-   C42-   C41-   H41
    37     36     34    109      9     0.00   1.04600   1 ;    O43-   C42-   C41-   H41
    37     36     38     39      9     0.00   0.60250   3 ;    O43-   C42-   C44-   O45
    37     36     38     39      9     0.00   4.91620   2 ;    O43-   C42-   C44-   O45
    37     36     38     40      9     0.00   0.65084   3 ;    O43-   C42-   C44-   C46
    37     36     38    112      9     0.00   0.00000   0 ;    O43-   C42-   C44-   H44
    37     36     38    112      9     0.00   1.04600   1 ;    O43-   C42-   C44-   H44
    38     36     34     42      9     0.00   0.75312   3 ;    C44-   C42-   C41-   C47
    38     36     34     42      9   180.00   0.83680   1 ;    C44-   C42-   C41-   C47
    38     36     34     42      9   180.00   1.04600   2 ;    C44-   C42-   C41-   C47
    38     36     34    109      9     0.00   0.65084   3 ;    C44-   C42-   C41-   H41
    38     36     37    111      9     0.00   0.66944   3 ;    C44-   C42-   O43-   H43
    38     36     37    111      9     0.00   1.04600   1 ;    C44-   C42-   O43-   H43
    38     40     41     42      9     0.00   1.60247   3 ;    C44-   C46-   O46-   C47
    38     40     41     42      9   180.00   0.41840   2 ;    C44-   C46-   O46-   C47
    38     40     46     45      9     0.00   1.60247   3 ;    C44-   C46-   O51-   C51
    38     40     46     45      9   180.00   0.41840   2 ;    C44-   C46-   O51-   C51
    39     38     36    110      9     0.00   0.00000   0 ;    O45-   C44-   C42-   H42
    39     38     36    110      9     0.00   1.04600   1 ;    O45-   C44-   C42-   H42
    39     38     40     41      9     0.00   0.60250   3 ;    O45-   C44-   C46-   O46
    39     38     40     41      9     0.00   4.91620   2 ;    O45-   C44-   C46-   O46
    39     38     40     46      9     0.00   0.60250   3 ;    O45-   C44-   C46-   O51
    39     38     40     46      9     0.00   4.91620   2 ;    O45-   C44-   C46-   O51
    39     38     40    114      9     0.00   0.65084   3 ;    O45-   C44-   C46-   H46
    40     38     36    110      9     0.00   0.65084   3 ;    C46-   C44-   C42-   H42
    40     38     39    113      9     0.00   0.66944   3 ;    C46-   C44-   O45-   H45
    40     38     39    113      9     0.00   1.04600   1 ;    C46-   C44-   O45-   H45
    40     41     42     43      9     0.00   1.60247   3 ;    C46-   O46-   C47-   C48
    40     41     42     43      9   180.00   0.41840   2 ;    C46-   O46-   C47-   C48
    40     41     42    115      9     0.00   1.60387   3 ;    C46-   O46-   C47-   H47
    40     46     45     47      9     0.00   1.60247   3 ;    C46-   O51-   C51-   C52
    40     46     45     47      9   180.00   0.41840   2 ;    C46-   O51-   C51-   C52
    40     46     45     53      9     0.00   1.60247   3 ;    C46-   O51-   C51-   C57
    40     46     45     53      9   180.00   0.41840   2 ;    C46-   O51-   C51-   C57
    40     46     45    119      9     0.00   1.60387   3 ;    C46-   O51-   C51-   H51
    41     40     38    112      9     0.00   0.00000   0 ;    O46-   C46-   C44-   H44
    41     40     38    112      9     0.00   1.04600   1 ;    O46-   C46-   C44-   H44
    41     40     46     45      9     0.00   0.41840   3 ;    O46-   C46-   O51-   C51
    41     40     46     45      9   180.00   3.55640   2 ;    O46-   C46-   O51-   C51
    41     40     46     45      9   180.00   5.64840   1 ;    O46-   C46-   O51-   C51
    41     42     34    109      9     0.00   0.00000   0 ;    O46-   C47-   C41-   H41
    41     42     34    109      9     0.00   1.04600   1 ;    O46-   C47-   C41-   H41
    41     42     43     44      9     0.00   0.60250   3 ;    O46-   C47-   C48-   O49
    41     42     43     44      9     0.00   4.91620   2 ;    O46-   C47-   C48-   O49
    41     42     43    108      9     0.00   0.00000   0 ;    O46-   C47-   C48-   H40
    41     42     43    108      9     0.00   1.04600   1 ;    O46-   C47-   C48-   H40
    41     42     43    116      9     0.00   0.00000   0 ;    O46-   C47-   C48-   H48
    41     42     43    116      9     0.00   1.04600   1 ;    O46-   C47-   C48-   H48
    42     34     36    110      9     0.00   0.65084   3 ;    C47-   C41-   C42-   H42
    42     41     40     46      9     0.00   0.41840   3 ;    C47-   O46-   C46-   O51
    42     41     40     46      9   180.00   3.55640   2 ;    C47-   O46-   C46-   O51
    42     41     40     46      9   180.00   5.64840   1 ;    C47-   O46-   C46-   O51
    42     41     40    114      9     0.00   1.60387   3 ;    C47-   O46-   C46-   H46
    42     43     44    117      9     0.00   0.66944   3 ;    C47-   C48-   O49-   H49
    42     43     44    117      9     0.00   1.04600   1 ;    C47-   C48-   O49-   H49
    43     42     34    109      9     0.00   0.65084   3 ;    C48-   C47-   C41-   H41
    44     43     42    115      9     0.00   0.00000   0 ;    O49-   C48-   C47-   H47
    44     43     42    115      9     0.00   1.04600   1 ;    O49-   C48-   C47-   H47
    45     46     40    114      9     0.00   1.60387   3 ;    C51-   O51-   C46-   H46
    45     47     48    121      9     0.00   0.66944   3 ;    C51-   C52-   O53-   H53
    45     47     48    121      9     0.00   1.04600   1 ;    C51-   C52-   O53-   H53
    45     47     49     50      9     0.00   0.65084   3 ;    C51-   C52-   C54-   O55
    45     47     49     51      9     0.00   0.75312   3 ;    C51-   C52-   C54-   C56
    45     47     49     51      9   180.00   0.83680   1 ;    C51-   C52-   C54-   C56
    45     47     49     51      9   180.00   1.04600   2 ;    C51-   C52-   C54-   C56
    45     47     49    122      9     0.00   0.65084   3 ;    C51-   C52-   C54-   H54
    45     53     52     51      9     0.00   1.60247   3 ;    C51-   C57-   O56-   C56
    45     53     52     51      9   180.00   0.41840   2 ;    C51-   C57-   O56-   C56
    45     53     54     55      9     0.00   0.65084   3 ;    C51-   C57-   C58-   O59
    45     53     54    118      9     0.00   0.65084   3 ;    C51-   C57-   C58-   H50
    45     53     54    126      9     0.00   0.65084   3 ;    C51-   C57-   C58-   H58
    46     40     38    112      9     0.00   0.00000   0 ;    O51-   C46-   C44-   H44
    46     40     38    112      9     0.00   1.04600   1 ;    O51-   C46-   C44-   H44
    46     45     47     48      9     0.00   0.60250   3 ;    O51-   C51-   C52-   O53
    46     45     47     48      9     0.00   4.91620   2 ;    O51-   C51-   C52-   O53
    46     45     47     49      9     0.00   0.65084   3 ;    O51-   C51-   C52-   C54
    46     45     47    120      9     0.00   0.00000   0 ;    O51-   C51-   C52-   H52
    46     45     47    120      9     0.00   1.04600   1 ;    O51-   C51-   C52-   H52
    46     45     53     52      9     0.00   0.60250   3 ;    O51-   C51-   C57-   O56
    46     45     53     52      9     0.00   4.91620   2 ;    O51-   C51-   C57-   O56
    46     45     53     54      9     0.00   0.65084   3 ;    O51-   C51-   C57-   C58
    46     45     53    125      9     0.00   0.00000   0 ;    O51-   C51-   C57-   H57
    46     45     53    125      9     0.00   1.04600   1 ;    O51-   C51-   C57-   H57
    47     45     53     52      9     0.00   0.65084   3 ;    C52-   C51-   C57-   O56
    47     45     53     54      9     0.00   0.75312   3 ;    C52-   C51-   C57-   C58
    47     45     53     54      9   180.00   0.83680   1 ;    C52-   C51-   C57-   C58
    47     45     53     54      9   180.00   1.04600   2 ;    C52-   C51-   C57-   C58
    47     45     53    125      9     0.00   0.65084   3 ;    C52-   C51-   C57-   H57
    47     49     50    123      9     0.00   0.66944   3 ;    C52-   C54-   O55-   H55
    47     49     50    123      9     0.00   1.04600   1 ;    C52-   C54-   O55-   H55
    47     49     51     52      9     0.00   0.65084   3 ;    C52-   C54-   C56-   O56
    47     49     51     57      9     0.00   0.65084   3 ;    C52-   C54-   C56-   O61
    47     49     51    124      9     0.00   0.65084   3 ;    C52-   C54-   C56-   H56
    48     47     45     53      9     0.00   0.65084   3 ;    O53-   C52-   C51-   C57
    48     47     45    119      9     0.00   0.00000   0 ;    O53-   C52-   C51-   H51
    48     47     45    119      9     0.00   1.04600   1 ;    O53-   C52-   C51-   H51
    48     47     49     50      9     0.00   0.60250   3 ;    O53-   C52-   C54-   O55
    48     47     49     50      9     0.00   4.91620   2 ;    O53-   C52-   C54-   O55
    48     47     49     51      9     0.00   0.65084   3 ;    O53-   C52-   C54-   C56
    48     47     49    122      9     0.00   0.00000   0 ;    O53-   C52-   C54-   H54
    48     47     49    122      9     0.00   1.04600   1 ;    O53-   C52-   C54-   H54
    49     47     45     53      9     0.00   0.75312   3 ;    C54-   C52-   C51-   C57
    49     47     45     53      9   180.00   0.83680   1 ;    C54-   C52-   C51-   C57
    49     47     45     53      9   180.00   1.04600   2 ;    C54-   C52-   C51-   C57
    49     47     45    119      9     0.00   0.65084   3 ;    C54-   C52-   C51-   H51
    49     47     48    121      9     0.00   0.66944   3 ;    C54-   C52-   O53-   H53
    49     47     48    121      9     0.00   1.04600   1 ;    C54-   C52-   O53-   H53
    49     51     52     53      9     0.00   1.60247   3 ;    C54-   C56-   O56-   C57
    49     51     52     53      9   180.00   0.41840   2 ;    C54-   C56-   O56-   C57
    49     51     57     56      9     0.00   1.60247   3 ;    C54-   C56-   O61-   C61
    49     51     57     56      9   180.00   0.41840   2 ;    C54-   C56-   O61-   C61
    50     49     47    120      9     0.00   0.00000   0 ;    O55-   C54-   C52-   H52
    50     49     47    120      9     0.00   1.04600   1 ;    O55-   C54-   C52-   H52
    50     49     51     52      9     0.00   0.60250   3 ;    O55-   C54-   C56-   O56
    50     49     51     52      9     0.00   4.91620   2 ;    O55-   C54-   C56-   O56
    50     49     51     57      9     0.00   0.60250   3 ;    O55-   C54-   C56-   O61
    50     49     51     57      9     0.00   4.91620   2 ;    O55-   C54-   C56-   O61
    50     49     51    124      9     0.00   0.65084   3 ;    O55-   C54-   C56-   H56
    51     49     47    120      9     0.00   0.65084   3 ;    C56-   C54-   C52-   H52
    51     49     50    123      9     0.00   0.66944   3 ;    C56-   C54-   O55-   H55
    51     49     50    123      9     0.00   1.04600   1 ;    C56-   C54-   O55-   H55
    51     52     53     54      9     0.00   1.60247   3 ;    C56-   O56-   C57-   C58
    51     52     53     54      9   180.00   0.41840   2 ;    C56-   O56-   C57-   C58
    51     52     53    125      9     0.00   1.60387   3 ;    C56-   O56-   C57-   H57
    51     57     56     58      9     0.00   1.60247   3 ;    C56-   O61-   C61-   C62
    51     57     56     58      9   180.00   0.41840   2 ;    C56-   O61-   C61-   C62
    51     57     56     64      9     0.00   1.60247   3 ;    C56-   O61-   C61-   C67
    51     57     56     64      9   180.00   0.41840   2 ;    C56-   O61-   C61-   C67
    51     57     56    129      9     0.00   1.60387   3 ;    C56-   O61-   C61-   H61
    52     51     49    122      9     0.00   0.00000   0 ;    O56-   C56-   C54-   H54
    52     51     49    122      9     0.00   1.04600   1 ;    O56-   C56-   C54-   H54
    52     51     57     56      9     0.00   0.41840   3 ;    O56-   C56-   O61-   C61
    52     51     57     56      9   180.00   3.55640   2 ;    O56-   C56-   O61-   C61
    52     51     57     56      9   180.00   5.64840   1 ;    O56-   C56-   O61-   C61
    52     53     45    119      9     0.00   0.00000   0 ;    O56-   C57-   C51-   H51
    52     53     45    119      9     0.00   1.04600   1 ;    O56-   C57-   C51-   H51
    52     53     54     55      9     0.00   0.60250   3 ;    O56-   C57-   C58-   O59
    52     53     54     55      9     0.00   4.91620   2 ;    O56-   C57-   C58-   O59
    52     53     54    118      9     0.00   0.00000   0 ;    O56-   C57-   C58-   H50
    52     53     54    118      9     0.00   1.04600   1 ;    O56-   C57-   C58-   H50
    52     53     54    126      9     0.00   0.00000   0 ;    O56-   C57-   C58-   H58
    52     53     54    126      9     0.00   1.04600   1 ;    O56-   C57-   C58-   H58
    53     45     47    120      9     0.00   0.65084   3 ;    C57-   C51-   C52-   H52
    53     52     51     57      9     0.00   0.41840   3 ;    C57-   O56-   C56-   O61
    53     52     51     57      9   180.00   3.55640   2 ;    C57-   O56-   C56-   O61
    53     52     51     57      9   180.00   5.64840   1 ;    C57-   O56-   C56-   O61
    53     52     51    124      9     0.00   1.60387   3 ;    C57-   O56-   C56-   H56
    53     54     55    127      9     0.00   1.60247   3 ;    C57-   C58-   O59-  C051
    53     54     55    127      9   180.00   0.41840   2 ;    C57-   C58-   O59-  C051
    54     53     45    119      9     0.00   0.65084   3 ;    C58-   C57-   C51-   H51
    54     55    127    166      9     0.00   1.60387   3 ;    C58-   O59-  C051-  H051
    54     55    127    167      9     0.00   1.60387   3 ;    C58-   O59-  C051-  H052
    54     55    127    168      9     0.00   1.60247   3 ;    C58-   O59-  C051-  C052
    54     55    127    168      9   180.00   0.41840   2 ;    C58-   O59-  C051-  C052
    55     54     53    125      9     0.00   0.00000   0 ;    O59-   C58-   C57-   H57
    55     54     53    125      9     0.00   1.04600   1 ;    O59-   C58-   C57-   H57
    55    127    168    169      9     0.00   0.60250   3 ;    O59-  C051-  C052-   O50
    55    127    168    169      9     0.00   4.91620   2 ;    O59-  C051-  C052-   O50
    55    127    168    170      9     0.00   0.00000   0 ;    O59-  C051-  C052-  H053
    55    127    168    170      9     0.00   1.04600   1 ;    O59-  C051-  C052-  H053
    55    127    168    171      9     0.00   0.65084   3 ;    O59-  C051-  C052-  C053
    56     57     51    124      9     0.00   1.60387   3 ;    C61-   O61-   C56-   H56
    56     58     59    131      9     0.00   0.66944   3 ;    C61-   C62-   O63-   H63
    56     58     59    131      9     0.00   1.04600   1 ;    C61-   C62-   O63-   H63
    56     58     60     61      9     0.00   0.65084   3 ;    C61-   C62-   C64-   O65
    56     58     60     62      9     0.00   0.75312   3 ;    C61-   C62-   C64-   C66
    56     58     60     62      9   180.00   0.83680   1 ;    C61-   C62-   C64-   C66
    56     58     60     62      9   180.00   1.04600   2 ;    C61-   C62-   C64-   C66
    56     58     60    132      9     0.00   0.65084   3 ;    C61-   C62-   C64-   H64
    56     64     63     62      9     0.00   1.60247   3 ;    C61-   C67-   O66-   C66
    56     64     63     62      9   180.00   0.41840   2 ;    C61-   C67-   O66-   C66
    56     64     65     66      9     0.00   0.65084   3 ;    C61-   C67-   C68-   O69
    56     64     65    128      9     0.00   0.65084   3 ;    C61-   C67-   C68-   H60
    56     64     65    136      9     0.00   0.65084   3 ;    C61-   C67-   C68-   H68
    57     51     49    122      9     0.00   0.00000   0 ;    O61-   C56-   C54-   H54
    57     51     49    122      9     0.00   1.04600   1 ;    O61-   C56-   C54-   H54
    57     56     58     59      9     0.00   0.60250   3 ;    O61-   C61-   C62-   O63
    57     56     58     59      9     0.00   4.91620   2 ;    O61-   C61-   C62-   O63
    57     56     58     60      9     0.00   0.65084   3 ;    O61-   C61-   C62-   C64
    57     56     58    130      9     0.00   0.00000   0 ;    O61-   C61-   C62-   H62
    57     56     58    130      9     0.00   1.04600   1 ;    O61-   C61-   C62-   H62
    57     56     64     63      9     0.00   0.60250   3 ;    O61-   C61-   C67-   O66
    57     56     64     63      9     0.00   4.91620   2 ;    O61-   C61-   C67-   O66
    57     56     64     65      9     0.00   0.65084   3 ;    O61-   C61-   C67-   C68
    57     56     64    135      9     0.00   0.00000   0 ;    O61-   C61-   C67-   H67
    57     56     64    135      9     0.00   1.04600   1 ;    O61-   C61-   C67-   H67
    58     56     64     63      9     0.00   0.65084   3 ;    C62-   C61-   C67-   O66
    58     56     64     65      9     0.00   0.75312   3 ;    C62-   C61-   C67-   C68
    58     56     64     65      9   180.00   0.83680   1 ;    C62-   C61-   C67-   C68
    58     56     64     65      9   180.00   1.04600   2 ;    C62-   C61-   C67-   C68
    58     56     64    135      9     0.00   0.65084   3 ;    C62-   C61-   C67-   H67
    58     60     61    133      9     0.00   0.66944   3 ;    C62-   C64-   O65-   H65
    58     60     61    133      9     0.00   1.04600   1 ;    C62-   C64-   O65-   H65
    58     60     62     63      9     0.00   0.65084   3 ;    C62-   C64-   C66-   O66
    58     60     62     68      9     0.00   0.65084   3 ;    C62-   C64-   C66-   O71
    58     60     62    134      9     0.00   0.65084   3 ;    C62-   C64-   C66-   H66
    59     58     56     64      9     0.00   0.65084   3 ;    O63-   C62-   C61-   C67
    59     58     56    129      9     0.00   0.00000   0 ;    O63-   C62-   C61-   H61
    59     58     56    129      9     0.00   1.04600   1 ;    O63-   C62-   C61-   H61
    59     58     60     61      9     0.00   0.60250   3 ;    O63-   C62-   C64-   O65
    59     58     60     61      9     0.00   4.91620   2 ;    O63-   C62-   C64-   O65
    59     58     60     62      9     0.00   0.65084   3 ;    O63-   C62-   C64-   C66
    59     58     60    132      9     0.00   0.00000   0 ;    O63-   C62-   C64-   H64
    59     58     60    132      9     0.00   1.04600   1 ;    O63-   C62-   C64-   H64
    60     58     56     64      9     0.00   0.75312   3 ;    C64-   C62-   C61-   C67
    60     58     56     64      9   180.00   0.83680   1 ;    C64-   C62-   C61-   C67
    60     58     56     64      9   180.00   1.04600   2 ;    C64-   C62-   C61-   C67
    60     58     56    129      9     0.00   0.65084   3 ;    C64-   C62-   C61-   H61
    60     58     59    131      9     0.00   0.66944   3 ;    C64-   C62-   O63-   H63
    60     58     59    131      9     0.00   1.04600   1 ;    C64-   C62-   O63-   H63
    60     62     63     64      9     0.00   1.60247   3 ;    C64-   C66-   O66-   C67
    60     62     63     64      9   180.00   0.41840   2 ;    C64-   C66-   O66-   C67
    60     62     68     67      9     0.00   1.60247   3 ;    C64-   C66-   O71-   C71
    60     62     68     67      9   180.00   0.41840   2 ;    C64-   C66-   O71-   C71
    61     60     58    130      9     0.00   0.00000   0 ;    O65-   C64-   C62-   H62
    61     60     58    130      9     0.00   1.04600   1 ;    O65-   C64-   C62-   H62
    61     60     62     63      9     0.00   0.60250   3 ;    O65-   C64-   C66-   O66
    61     60     62     63      9     0.00   4.91620   2 ;    O65-   C64-   C66-   O66
    61     60     62     68      9     0.00   0.60250   3 ;    O65-   C64-   C66-   O71
    61     60     62     68      9     0.00   4.91620   2 ;    O65-   C64-   C66-   O71
    61     60     62    134      9     0.00   0.65084   3 ;    O65-   C64-   C66-   H66
    62     60     58    130      9     0.00   0.65084   3 ;    C66-   C64-   C62-   H62
    62     60     61    133      9     0.00   0.66944   3 ;    C66-   C64-   O65-   H65
    62     60     61    133      9     0.00   1.04600   1 ;    C66-   C64-   O65-   H65
    62     63     64     65      9     0.00   1.60247   3 ;    C66-   O66-   C67-   C68
    62     63     64     65      9   180.00   0.41840   2 ;    C66-   O66-   C67-   C68
    62     63     64    135      9     0.00   1.60387   3 ;    C66-   O66-   C67-   H67
    62     68     67     69      9     0.00   1.60247   3 ;    C66-   O71-   C71-   C72
    62     68     67     69      9   180.00   0.41840   2 ;    C66-   O71-   C71-   C72
    62     68     67     75      9     0.00   1.60247   3 ;    C66-   O71-   C71-   C77
    62     68     67     75      9   180.00   0.41840   2 ;    C66-   O71-   C71-   C77
    62     68     67    139      9     0.00   1.60387   3 ;    C66-   O71-   C71-   H71
    63     62     60    132      9     0.00   0.00000   0 ;    O66-   C66-   C64-   H64
    63     62     60    132      9     0.00   1.04600   1 ;    O66-   C66-   C64-   H64
    63     62     68     67      9     0.00   0.41840   3 ;    O66-   C66-   O71-   C71
    63     62     68     67      9   180.00   3.55640   2 ;    O66-   C66-   O71-   C71
    63     62     68     67      9   180.00   5.64840   1 ;    O66-   C66-   O71-   C71
    63     64     56    129      9     0.00   0.00000   0 ;    O66-   C67-   C61-   H61
    63     64     56    129      9     0.00   1.04600   1 ;    O66-   C67-   C61-   H61
    63     64     65     66      9     0.00   0.60250   3 ;    O66-   C67-   C68-   O69
    63     64     65     66      9     0.00   4.91620   2 ;    O66-   C67-   C68-   O69
    63     64     65    128      9     0.00   0.00000   0 ;    O66-   C67-   C68-   H60
    63     64     65    128      9     0.00   1.04600   1 ;    O66-   C67-   C68-   H60
    63     64     65    136      9     0.00   0.00000   0 ;    O66-   C67-   C68-   H68
    63     64     65    136      9     0.00   1.04600   1 ;    O66-   C67-   C68-   H68
    64     56     58    130      9     0.00   0.65084   3 ;    C67-   C61-   C62-   H62
    64     63     62     68      9     0.00   0.41840   3 ;    C67-   O66-   C66-   O71
    64     63     62     68      9   180.00   3.55640   2 ;    C67-   O66-   C66-   O71
    64     63     62     68      9   180.00   5.64840   1 ;    C67-   O66-   C66-   O71
    64     63     62    134      9     0.00   1.60387   3 ;    C67-   O66-   C66-   H66
    64     65     66    137      9     0.00   0.66944   3 ;    C67-   C68-   O69-   H69
    64     65     66    137      9     0.00   1.04600   1 ;    C67-   C68-   O69-   H69
    65     64     56    129      9     0.00   0.65084   3 ;    C68-   C67-   C61-   H61
    66     65     64    135      9     0.00   0.00000   0 ;    O69-   C68-   C67-   H67
    66     65     64    135      9     0.00   1.04600   1 ;    O69-   C68-   C67-   H67
    67     68     62    134      9     0.00   1.60387   3 ;    C71-   O71-   C66-   H66
    67     69     70    141      9     0.00   0.66944   3 ;    C71-   C72-   O73-   H73
    67     69     70    141      9     0.00   1.04600   1 ;    C71-   C72-   O73-   H73
    67     69     71     72      9     0.00   0.65084   3 ;    C71-   C72-   C74-   O75
    67     69     71     73      9     0.00   0.75312   3 ;    C71-   C72-   C74-   C76
    67     69     71     73      9   180.00   0.83680   1 ;    C71-   C72-   C74-   C76
    67     69     71     73      9   180.00   1.04600   2 ;    C71-   C72-   C74-   C76
    67     69     71    142      9     0.00   0.65084   3 ;    C71-   C72-   C74-   H74
    67     75     74     73      9     0.00   1.60247   3 ;    C71-   C77-   O76-   C76
    67     75     74     73      9   180.00   0.41840   2 ;    C71-   C77-   O76-   C76
    67     75     76     77      9     0.00   0.65084   3 ;    C71-   C77-   C78-   O79
    67     75     76    138      9     0.00   0.65084   3 ;    C71-   C77-   C78-   H70
    67     75     76    146      9     0.00   0.65084   3 ;    C71-   C77-   C78-   H78
    68     62     60    132      9     0.00   0.00000   0 ;    O71-   C66-   C64-   H64
    68     62     60    132      9     0.00   1.04600   1 ;    O71-   C66-   C64-   H64
    68     67     69     70      9     0.00   0.60250   3 ;    O71-   C71-   C72-   O73
    68     67     69     70      9     0.00   4.91620   2 ;    O71-   C71-   C72-   O73
    68     67     69     71      9     0.00   0.65084   3 ;    O71-   C71-   C72-   C74
    68     67     69    140      9     0.00   0.00000   0 ;    O71-   C71-   C72-   H72
    68     67     69    140      9     0.00   1.04600   1 ;    O71-   C71-   C72-   H72
    68     67     75     74      9     0.00   0.60250   3 ;    O71-   C71-   C77-   O76
    68     67     75     74      9     0.00   4.91620   2 ;    O71-   C71-   C77-   O76
    68     67     75     76      9     0.00   0.65084   3 ;    O71-   C71-   C77-   C78
    68     67     75    145      9     0.00   0.00000   0 ;    O71-   C71-   C77-   H77
    68     67     75    145      9     0.00   1.04600   1 ;    O71-   C71-   C77-   H77
    69     67     75     74      9     0.00   0.65084   3 ;    C72-   C71-   C77-   O76
    69     67     75     76      9     0.00   0.75312   3 ;    C72-   C71-   C77-   C78
    69     67     75     76      9   180.00   0.83680   1 ;    C72-   C71-   C77-   C78
    69     67     75     76      9   180.00   1.04600   2 ;    C72-   C71-   C77-   C78
    69     67     75    145      9     0.00   0.65084   3 ;    C72-   C71-   C77-   H77
    69     71     72    143      9     0.00   0.66944   3 ;    C72-   C74-   O75-   H75
    69     71     72    143      9     0.00   1.04600   1 ;    C72-   C74-   O75-   H75
    69     71     73     74      9     0.00   0.65084   3 ;    C72-   C74-   C76-   O76
    69     71     73    144      9     0.00   0.65084   3 ;    C72-   C74-   C76-   H76
    70     69     67     75      9     0.00   0.65084   3 ;    O73-   C72-   C71-   C77
    70     69     67    139      9     0.00   0.00000   0 ;    O73-   C72-   C71-   H71
    70     69     67    139      9     0.00   1.04600   1 ;    O73-   C72-   C71-   H71
    70     69     71     72      9     0.00   0.60250   3 ;    O73-   C72-   C74-   O75
    70     69     71     72      9     0.00   4.91620   2 ;    O73-   C72-   C74-   O75
    70     69     71     73      9     0.00   0.65084   3 ;    O73-   C72-   C74-   C76
    70     69     71    142      9     0.00   0.00000   0 ;    O73-   C72-   C74-   H74
    70     69     71    142      9     0.00   1.04600   1 ;    O73-   C72-   C74-   H74
    71     69     67     75      9     0.00   0.75312   3 ;    C74-   C72-   C71-   C77
    71     69     67     75      9   180.00   0.83680   1 ;    C74-   C72-   C71-   C77
    71     69     67     75      9   180.00   1.04600   2 ;    C74-   C72-   C71-   C77
    71     69     67    139      9     0.00   0.65084   3 ;    C74-   C72-   C71-   H71
    71     69     70    141      9     0.00   0.66944   3 ;    C74-   C72-   O73-   H73
    71     69     70    141      9     0.00   1.04600   1 ;    C74-   C72-   O73-   H73
    71     73     74     75      9     0.00   1.60247   3 ;    C74-   C76-   O76-   C77
    71     73     74     75      9   180.00   0.41840   2 ;    C74-   C76-   O76-   C77
    72     71     69    140      9     0.00   0.00000   0 ;    O75-   C74-   C72-   H72
    72     71     69    140      9     0.00   1.04600   1 ;    O75-   C74-   C72-   H72
    72     71     73     74      9     0.00   0.60250   3 ;    O75-   C74-   C76-   O76
    72     71     73     74      9     0.00   4.91620   2 ;    O75-   C74-   C76-   O76
    72     71     73    144      9     0.00   0.65084   3 ;    O75-   C74-   C76-   H76
    73     71     69    140      9     0.00   0.65084   3 ;    C76-   C74-   C72-   H72
    73     71     72    143      9     0.00   0.66944   3 ;    C76-   C74-   O75-   H75
    73     71     72    143      9     0.00   1.04600   1 ;    C76-   C74-   O75-   H75
    73     74     75     76      9     0.00   1.60247   3 ;    C76-   O76-   C77-   C78
    73     74     75     76      9   180.00   0.41840   2 ;    C76-   O76-   C77-   C78
    73     74     75    145      9     0.00   1.60387   3 ;    C76-   O76-   C77-   H77
    74     73     71    142      9     0.00   0.00000   0 ;    O76-   C76-   C74-   H74
    74     73     71    142      9     0.00   1.04600   1 ;    O76-   C76-   C74-   H74
    74     75     67    139      9     0.00   0.00000   0 ;    O76-   C77-   C71-   H71
    74     75     67    139      9     0.00   1.04600   1 ;    O76-   C77-   C71-   H71
    74     75     76     77      9     0.00   0.60250   3 ;    O76-   C77-   C78-   O79
    74     75     76     77      9     0.00   4.91620   2 ;    O76-   C77-   C78-   O79
    74     75     76    138      9     0.00   0.00000   0 ;    O76-   C77-   C78-   H70
    74     75     76    138      9     0.00   1.04600   1 ;    O76-   C77-   C78-   H70
    74     75     76    146      9     0.00   0.00000   0 ;    O76-   C77-   C78-   H78
    74     75     76    146      9     0.00   1.04600   1 ;    O76-   C77-   C78-   H78
    75     67     69    140      9     0.00   0.65084   3 ;    C77-   C71-   C72-   H72
    75     74     73    144      9     0.00   1.60387   3 ;    C77-   O76-   C76-   H76
    75     76     77    147      9     0.00   1.60247   3 ;    C77-   C78-   O79-  C071
    75     76     77    147      9   180.00   0.41840   2 ;    C77-   C78-   O79-  C071
    76     75     67    139      9     0.00   0.65084   3 ;    C78-   C77-   C71-   H71
    76     77    147    157      9     0.00   1.60247   3 ;    C78-   O79-  C071-  C072
    76     77    147    157      9   180.00   0.41840   2 ;    C78-   O79-  C071-  C072
    76     77    147    158      9     0.00   1.60387   3 ;    C78-   O79-  C071-  H072
    76     77    147    159      9     0.00   1.60387   3 ;    C78-   O79-  C071-  H071
    77     76     75    145      9     0.00   0.00000   0 ;    O79-   C78-   C77-   H77
    77     76     75    145      9     0.00   1.04600   1 ;    O79-   C78-   C77-   H77
    77    147    157    160      9     0.00   0.00000   0 ;    O79-  C071-  C072-  H073
    77    147    157    160      9     0.00   1.04600   1 ;    O79-  C071-  C072-  H073
    77    147    157    161      9     0.00   0.60250   3 ;    O79-  C071-  C072-   O70
    77    147    157    161      9     0.00   4.91620   2 ;    O79-  C071-  C072-   O70
    77    147    157    162      9     0.00   0.65084   3 ;    O79-  C071-  C072-  C073
    78     10      9     85      9     0.00   0.65084   3 ;    H10-   C18-   C17-   H17
    78     10     11     87      9     0.00   1.60387   3 ;    H10-   C18-   O19-  C011
    79      1      2     73      9     0.00   1.60387   3 ;    H11-   C11-   O11-   C76
    79      1      3      4      9     0.00   0.00000   0 ;    H11-   C11-   C12-   O13
    79      1      3      4      9     0.00   1.04600   1 ;    H11-   C11-   C12-   O13
    79      1      3      5      9     0.00   0.65084   3 ;    H11-   C11-   C12-   C14
    79      1      3     80      9     0.00   0.65084   3 ;    H11-   C11-   C12-   H12
    79      1      9      8      9     0.00   0.00000   0 ;    H11-   C11-   C17-   O16
    79      1      9      8      9     0.00   1.04600   1 ;    H11-   C11-   C17-   O16
    79      1      9     10      9     0.00   0.65084   3 ;    H11-   C11-   C17-   C18
    79      1      9     85      9     0.00   0.65084   3 ;    H11-   C11-   C17-   H17
    80      3      4     81      9     0.00   0.69733   3 ;    H12-   C12-   O13-   H13
    80      3      5     82      9     0.00   0.65084   3 ;    H12-   C12-   C14-   H14
    82      5      6     83      9     0.00   0.69733   3 ;    H14-   C14-   O15-   H15
    82      5      7     84      9     0.00   0.65084   3 ;    H14-   C14-   C16-   H16
    85      9     10     86      9     0.00   0.65084   3 ;    H17-   C17-   C18-   H18
    86     10     11     87      9     0.00   1.60387   3 ;    H18-   C18-   O19-  C011
    87    148    151    154      9     0.00   0.66944   3 ;   C011-  C012-  C013-  H017
    87    148    151    155      9     0.00   0.66944   3 ;   C011-  C012-  C013-  H015
    87    148    151    156      9     0.00   0.66944   3 ;   C011-  C012-  C013-  H016
    87    148    153    185      9     0.00   0.66944   3 ;   C011-  C012-   O10-  H014
    87    148    153    185      9     0.00   1.04600   1 ;   C011-  C012-   O10-  H014
    88     21     20     95      9     0.00   0.65084   3 ;    H20-   C28-   C27-   H27
    88     21     22     97      9     0.00   0.69733   3 ;    H20-   C28-   O29-   H29
    89     12     14     90      9     0.00   0.65084   3 ;    H21-   C21-   C22-   H22
    89     12     20     95      9     0.00   0.65084   3 ;    H21-   C21-   C27-   H27
    90     14     15     91      9     0.00   0.69733   3 ;    H22-   C22-   O23-   H23
    90     14     16     92      9     0.00   0.65084   3 ;    H22-   C22-   C24-   H24
    92     16     17     93      9     0.00   0.69733   3 ;    H24-   C24-   O25-   H25
    92     16     18     94      9     0.00   0.65084   3 ;    H24-   C24-   C26-   H26
    95     20     21     96      9     0.00   0.65084   3 ;    H27-   C27-   C28-   H28
    96     21     22     97      9     0.00   0.69733   3 ;    H28-   C28-   O29-   H29
    98     32     31    105      9     0.00   0.65084   3 ;    H30-   C38-   C37-   H37
    98     32     33    107      9     0.00   1.60387   3 ;    H30-   C38-   O39-  C031
    99     23     25    100      9     0.00   0.65084   3 ;    H31-   C31-   C32-   H32
    99     23     31    105      9     0.00   0.65084   3 ;    H31-   C31-   C37-   H37
   100     25     26    101      9     0.00   0.69733   3 ;    H32-   C32-   O33-   H33
   100     25     27    102      9     0.00   0.65084   3 ;    H32-   C32-   C34-   H34
   102     27     28    103      9     0.00   0.69733   3 ;    H34-   C34-   O35-   H35
   102     27     29    104      9     0.00   0.65084   3 ;    H34-   C34-   C36-   H36
   105     31     32    106      9     0.00   0.65084   3 ;    H37-   C37-   C38-   H38
   106     32     33    107      9     0.00   1.60387   3 ;    H38-   C38-   O39-  C031
   107    175    178    181      9     0.00   0.66944   3 ;   C031-  C032-  C033-  H037
   107    175    178    182      9     0.00   0.66944   3 ;   C031-  C032-  C033-  H035
   107    175    178    183      9     0.00   0.66944   3 ;   C031-  C032-  C033-  H036
   107    175    179    184      9     0.00   0.66944   3 ;   C031-  C032-   O30-  H034
   107    175    179    184      9     0.00   1.04600   1 ;   C031-  C032-   O30-  H034
   108     43     42    115      9     0.00   0.65084   3 ;    H40-   C48-   C47-   H47
   108     43     44    117      9     0.00   0.69733   3 ;    H40-   C48-   O49-   H49
   109     34     36    110      9     0.00   0.65084   3 ;    H41-   C41-   C42-   H42
   109     34     42    115      9     0.00   0.65084   3 ;    H41-   C41-   C47-   H47
   110     36     37    111      9     0.00   0.69733   3 ;    H42-   C42-   O43-   H43
   110     36     38    112      9     0.00   0.65084   3 ;    H42-   C42-   C44-   H44
   112     38     39    113      9     0.00   0.69733   3 ;    H44-   C44-   O45-   H45
   112     38     40    114      9     0.00   0.65084   3 ;    H44-   C44-   C46-   H46
   115     42     43    116      9     0.00   0.65084   3 ;    H47-   C47-   C48-   H48
   116     43     44    117      9     0.00   0.69733   3 ;    H48-   C48-   O49-   H49
   118     54     53    125      9     0.00   0.65084   3 ;    H50-   C58-   C57-   H57
   118     54     55    127      9     0.00   1.60387   3 ;    H50-   C58-   O59-  C051
   119     45     47    120      9     0.00   0.65084   3 ;    H51-   C51-   C52-   H52
   119     45     53    125      9     0.00   0.65084   3 ;    H51-   C51-   C57-   H57
   120     47     48    121      9     0.00   0.69733   3 ;    H52-   C52-   O53-   H53
   120     47     49    122      9     0.00   0.65084   3 ;    H52-   C52-   C54-   H54
   122     49     50    123      9     0.00   0.69733   3 ;    H54-   C54-   O55-   H55
   122     49     51    124      9     0.00   0.65084   3 ;    H54-   C54-   C56-   H56
   125     53     54    126      9     0.00   0.65084   3 ;    H57-   C57-   C58-   H58
   126     54     55    127      9     0.00   1.60387   3 ;    H58-   C58-   O59-  C051
   127    168    169    187      9     0.00   0.66944   3 ;   C051-  C052-   O50-  H054
   127    168    169    187      9     0.00   1.04600   1 ;   C051-  C052-   O50-  H054
   127    168    171    172      9     0.00   0.66944   3 ;   C051-  C052-  C053-  H057
   127    168    171    173      9     0.00   0.66944   3 ;   C051-  C052-  C053-  H056
   127    168    171    174      9     0.00   0.66944   3 ;   C051-  C052-  C053-  H055
   128     65     64    135      9     0.00   0.65084   3 ;    H60-   C68-   C67-   H67
   128     65     66    137      9     0.00   0.69733   3 ;    H60-   C68-   O69-   H69
   129     56     58    130      9     0.00   0.65084   3 ;    H61-   C61-   C62-   H62
   129     56     64    135      9     0.00   0.65084   3 ;    H61-   C61-   C67-   H67
   130     58     59    131      9     0.00   0.69733   3 ;    H62-   C62-   O63-   H63
   130     58     60    132      9     0.00   0.65084   3 ;    H62-   C62-   C64-   H64
   132     60     61    133      9     0.00   0.69733   3 ;    H64-   C64-   O65-   H65
   132     60     62    134      9     0.00   0.65084   3 ;    H64-   C64-   C66-   H66
   135     64     65    136      9     0.00   0.65084   3 ;    H67-   C67-   C68-   H68
   136     65     66    137      9     0.00   0.69733   3 ;    H68-   C68-   O69-   H69
   138     76     75    145      9     0.00   0.65084   3 ;    H70-   C78-   C77-   H77
   138     76     77    147      9     0.00   1.60387   3 ;    H70-   C78-   O79-  C071
   139     67     69    140      9     0.00   0.65084   3 ;    H71-   C71-   C72-   H72
   139     67     75    145      9     0.00   0.65084   3 ;    H71-   C71-   C77-   H77
   140     69     70    141      9     0.00   0.69733   3 ;    H72-   C72-   O73-   H73
   140     69     71    142      9     0.00   0.65084   3 ;    H72-   C72-   C74-   H74
   142     71     72    143      9     0.00   0.69733   3 ;    H74-   C74-   O75-   H75
   142     71     73    144      9     0.00   0.65084   3 ;    H74-   C74-   C76-   H76
   145     75     76    146      9     0.00   0.65084   3 ;    H77-   C77-   C78-   H78
   146     76     77    147      9     0.00   1.60387   3 ;    H78-   C78-   O79-  C071
   147    157    161    186      9     0.00   0.66944   3 ;   C071-  C072-   O70-  H074
   147    157    161    186      9     0.00   1.04600   1 ;   C071-  C072-   O70-  H074
   147    157    162    163      9     0.00   0.66944   3 ;   C071-  C072-  C073-  H077
   147    157    162    164      9     0.00   0.66944   3 ;   C071-  C072-  C073-  H075
   147    157    162    165      9     0.00   0.66944   3 ;   C071-  C072-  C073-  H076
   149     87    148    151      9     0.00   0.65084   3 ;   H011-  C011-  C012-  C013
   149     87    148    152      9     0.00   0.65084   3 ;   H011-  C011-  C012-  H013
   149     87    148    153      9     0.00   0.00000   0 ;   H011-  C011-  C012-   O10
   149     87    148    153      9     0.00   1.04600   1 ;   H011-  C011-  C012-   O10
   150     87    148    151      9     0.00   0.65084   3 ;   H012-  C011-  C012-  C013
   150     87    148    152      9     0.00   0.65084   3 ;   H012-  C011-  C012-  H013
   150     87    148    153      9     0.00   0.00000   0 ;   H012-  C011-  C012-   O10
   150     87    148    153      9     0.00   1.04600   1 ;   H012-  C011-  C012-   O10
   151    148    153    185      9     0.00   0.66944   3 ;   C013-  C012-   O10-  H014
   151    148    153    185      9     0.00   1.04600   1 ;   C013-  C012-   O10-  H014
   152    148    151    154      9     0.00   0.65084   3 ;   H013-  C012-  C013-  H017
   152    148    151    155      9     0.00   0.65084   3 ;   H013-  C012-  C013-  H015
   152    148    151    156      9     0.00   0.65084   3 ;   H013-  C012-  C013-  H016
   152    148    153    185      9     0.00   0.69733   3 ;   H013-  C012-   O10-  H014
   153    148    151    154      9     0.00   0.00000   0 ;    O10-  C012-  C013-  H017
   153    148    151    154      9     0.00   1.04600   1 ;    O10-  C012-  C013-  H017
   153    148    151    155      9     0.00   0.00000   0 ;    O10-  C012-  C013-  H015
   153    148    151    155      9     0.00   1.04600   1 ;    O10-  C012-  C013-  H015
   153    148    151    156      9     0.00   0.00000   0 ;    O10-  C012-  C013-  H016
   153    148    151    156      9     0.00   1.04600   1 ;    O10-  C012-  C013-  H016
   158    147    157    160      9     0.00   0.65084   3 ;   H072-  C071-  C072-  H073
   158    147    157    161      9     0.00   0.00000   0 ;   H072-  C071-  C072-   O70
   158    147    157    161      9     0.00   1.04600   1 ;   H072-  C071-  C072-   O70
   158    147    157    162      9     0.00   0.65084   3 ;   H072-  C071-  C072-  C073
   159    147    157    160      9     0.00   0.65084   3 ;   H071-  C071-  C072-  H073
   159    147    157    161      9     0.00   0.00000   0 ;   H071-  C071-  C072-   O70
   159    147    157    161      9     0.00   1.04600   1 ;   H071-  C071-  C072-   O70
   159    147    157    162      9     0.00   0.65084   3 ;   H071-  C071-  C072-  C073
   160    157    161    186      9     0.00   0.69733   3 ;   H073-  C072-   O70-  H074
   160    157    162    163      9     0.00   0.65084   3 ;   H073-  C072-  C073-  H077
   160    157    162    164      9     0.00   0.65084   3 ;   H073-  C072-  C073-  H075
   160    157    162    165      9     0.00   0.65084   3 ;   H073-  C072-  C073-  H076
   161    157    162    163      9     0.00   0.00000   0 ;    O70-  C072-  C073-  H077
   161    157    162    163      9     0.00   1.04600   1 ;    O70-  C072-  C073-  H077
   161    157    162    164      9     0.00   0.00000   0 ;    O70-  C072-  C073-  H075
   161    157    162    164      9     0.00   1.04600   1 ;    O70-  C072-  C073-  H075
   161    157    162    165      9     0.00   0.00000   0 ;    O70-  C072-  C073-  H076
   161    157    162    165      9     0.00   1.04600   1 ;    O70-  C072-  C073-  H076
   162    157    161    186      9     0.00   0.66944   3 ;   C073-  C072-   O70-  H074
   162    157    161    186      9     0.00   1.04600   1 ;   C073-  C072-   O70-  H074
   166    127    168    169      9     0.00   0.00000   0 ;   H051-  C051-  C052-   O50
   166    127    168    169      9     0.00   1.04600   1 ;   H051-  C051-  C052-   O50
   166    127    168    170      9     0.00   0.65084   3 ;   H051-  C051-  C052-  H053
   166    127    168    171      9     0.00   0.65084   3 ;   H051-  C051-  C052-  C053
   167    127    168    169      9     0.00   0.00000   0 ;   H052-  C051-  C052-   O50
   167    127    168    169      9     0.00   1.04600   1 ;   H052-  C051-  C052-   O50
   167    127    168    170      9     0.00   0.65084   3 ;   H052-  C051-  C052-  H053
   167    127    168    171      9     0.00   0.65084   3 ;   H052-  C051-  C052-  C053
   169    168    171    172      9     0.00   0.00000   0 ;    O50-  C052-  C053-  H057
   169    168    171    172      9     0.00   1.04600   1 ;    O50-  C052-  C053-  H057
   169    168    171    173      9     0.00   0.00000   0 ;    O50-  C052-  C053-  H056
   169    168    171    173      9     0.00   1.04600   1 ;    O50-  C052-  C053-  H056
   169    168    171    174      9     0.00   0.00000   0 ;    O50-  C052-  C053-  H055
   169    168    171    174      9     0.00   1.04600   1 ;    O50-  C052-  C053-  H055
   170    168    169    187      9     0.00   0.69733   3 ;   H053-  C052-   O50-  H054
   170    168    171    172      9     0.00   0.65084   3 ;   H053-  C052-  C053-  H057
   170    168    171    173      9     0.00   0.65084   3 ;   H053-  C052-  C053-  H056
   170    168    171    174      9     0.00   0.65084   3 ;   H053-  C052-  C053-  H055
   171    168    169    187      9     0.00   0.66944   3 ;   C053-  C052-   O50-  H054
   171    168    169    187      9     0.00   1.04600   1 ;   C053-  C052-   O50-  H054
   176    107    175    178      9     0.00   0.65084   3 ;   H031-  C031-  C032-  C033
   176    107    175    179      9     0.00   0.00000   0 ;   H031-  C031-  C032-   O30
   176    107    175    179      9     0.00   1.04600   1 ;   H031-  C031-  C032-   O30
   176    107    175    180      9     0.00   0.65084   3 ;   H031-  C031-  C032-  H033
   177    107    175    178      9     0.00   0.65084   3 ;   H032-  C031-  C032-  C033
   177    107    175    179      9     0.00   0.00000   0 ;   H032-  C031-  C032-   O30
   177    107    175    179      9     0.00   1.04600   1 ;   H032-  C031-  C032-   O30
   177    107    175    180      9     0.00   0.65084   3 ;   H032-  C031-  C032-  H033
   178    175    179    184      9     0.00   0.66944   3 ;   C033-  C032-   O30-  H034
   178    175    179    184      9     0.00   1.04600   1 ;   C033-  C032-   O30-  H034
   179    175    178    181      9     0.00   0.00000   0 ;    O30-  C032-  C033-  H037
   179    175    178    181      9     0.00   1.04600   1 ;    O30-  C032-  C033-  H037
   179    175    178    182      9     0.00   0.00000   0 ;    O30-  C032-  C033-  H035
   179    175    178    182      9     0.00   1.04600   1 ;    O30-  C032-  C033-  H035
   179    175    178    183      9     0.00   0.00000   0 ;    O30-  C032-  C033-  H036
   179    175    178    183      9     0.00   1.04600   1 ;    O30-  C032-  C033-  H036
   180    175    178    181      9     0.00   0.65084   3 ;   H033-  C032-  C033-  H037
   180    175    178    182      9     0.00   0.65084   3 ;   H033-  C032-  C033-  H035
   180    175    178    183      9     0.00   0.65084   3 ;   H033-  C032-  C033-  H036
   180    175    179    184      9     0.00   0.69733   3 ;   H033-  C032-   O30-  H034
