# Supplementary material for: Investigation of the Affinity of Ceftobiprole for Selected Cyclodextrins Using Molecular Dynamics Simulations and HPLC
Source: Int J Mol Sci. 2023 Nov 23;24(23):16644. doi: 10.3390/ijms242316644 (PMC10706467; doi:10.3390/ijms242316644)
Supplement: Supplementary file 1 [file ijms-24-16644-s001.zip › HP-b-CD (HCD)/HCD_simulation_gyrate.txt]

gmx -quiet editconf -f HCD.gro -o HCD.gro -c -d 1.2 -bt cubic
gmx -quiet solvate -cp HCD.gro -o HCD.gro -p HCD.top
gmx -quiet grompp -f em.mdp -po HCD_em.mdp -c HCD.gro -p HCD.top -o HCD_em.tpr
gmx -quiet mdrun -deffnm HCD_em
gmx -quiet grompp -f nvt.mdp -po HCD_nvt.mdp -c HCD_em.gro -r HCD_em.gro -p HCD.top -o HCD_nvt.tpr
gmx -quiet mdrun -deffnm HCD_nvt
gmx -quiet grompp -f npt.mdp -po HCD_npt.mdp -c HCD_nvt.gro -t HCD_nvt.cpt -r HCD_nvt.gro -p HCD.top -o HCD_npt.tpr
gmx -quiet mdrun -deffnm HCD_npt
gmx -quiet grompp -f md.mdp -po HCD_md.mdp -c HCD_npt.gro -t HCD_npt.cpt -p HCD.top -o HCD_md.tpr
gmx -quiet mdrun -deffnm HCD_md

echo -e "1\n 1\n" | gmx -quiet trjconv -s HCD_md.tpr -f HCD_md.xtc -o HCD_md_c.xtc -center -pbc mol -ur compact
echo -e "1\n 1\n" | gmx -quiet trjconv -s HCD_md.tpr -f HCD_md_c.xtc -o HCD_md_fit.xtc -fit rot+trans
echo -e "1\n 1\n" | gmx -quiet trjconv -s HCD_md.tpr -f HCD_md.gro -o HCD_md_c.gro -center -pbc mol -ur compact
echo -e "1\n 1\n" | gmx -quiet trjconv -s HCD_md.tpr -f HCD_md_c.gro -o HCD_md_fit.gro -fit rot+trans
echo 2 | gmx -quiet gyrate -s HCD_md.tpr -f HCD_md_fit.xtc -o HCD_gyrate.xvg
echo 2 | gmx -quiet trjconv -s HCD_md.tpr -f HCD_md_fit.xtc -o HCD_max.pdb -dump 3130
gmx -quiet editconf -f HCD_max.pdb -o HCD.pdb -c
