# Supplementary material for: Investigation of the Affinity of Ceftobiprole for Selected Cyclodextrins Using Molecular Dynamics Simulations and HPLC
Source: Int J Mol Sci. 2023 Nov 23;24(23):16644. doi: 10.3390/ijms242316644 (PMC10706467; doi:10.3390/ijms242316644)
Supplement: Supplementary file 1 [file ijms-24-16644-s001.zip › SBE-b-CD (SCD)/CB0_SCD_docking.txt]

prepare_receptor -r SCD.pdb -o SCD.pdbqt
mk_prepare_ligand.py -i CB.sdf -o CB.pdbqt
pythonsh ~/AutoDock-Vina/example/autodock_scripts/prepare_gpf.py -l CB.pdbqt -r SCD.pdbqt -y
autogrid4 -p SCD.gpf -l SCD.glg
vina  --ligand CB.pdbqt --maps SCD --scoring ad4 --exhaustiveness 32 --out CB0-SCD.pdbqt
