# Supplementary material for: Investigation of the Affinity of Ceftobiprole for Selected Cyclodextrins Using Molecular Dynamics Simulations and HPLC
Source: Int J Mol Sci. 2023 Nov 23;24(23):16644. doi: 10.3390/ijms242316644 (PMC10706467; doi:10.3390/ijms242316644)
Supplement: Supplementary file 1 [file ijms-24-16644-s001.zip › SBE-b-CD (SCD)/CB0-SCD_1/CB0_SCD_1.gro]

CB0_SCD_1
310
    1SCD    O15    1   3.262   2.198   2.756
    1SCD    O13    2   3.170   2.159   2.479
    1SCD    O11    3   2.882   2.183   2.449
    1SCD    O19    4   2.751   1.920   2.653
    1SCD    C16    5   3.040   2.146   2.840
    1SCD    C14    6   3.140   2.131   2.722
    1SCD    C12    7   3.081   2.185   2.589
    1SCD    C11    8   2.944   2.118   2.563
    1SCD    C17    9   2.852   2.133   2.686
    1SCD    O16   10   2.917   2.082   2.803
    1SCD    C18   11   2.719   2.059   2.671
    1SCD    O25   12   3.269   2.668   3.008
    1SCD    O23   13   3.272   2.438   2.863
    1SCD    O21   14   3.016   2.287   2.861
    1SCD    O29   15   3.016   2.155   3.176
    1SCD    C26   16   3.064   2.597   3.132
    1SCD    C24   17   3.192   2.557   3.056
    1SCD    C22   18   3.154   2.468   2.938
    1SCD    C21   19   3.077   2.343   2.980
    1SCD    C27   20   2.961   2.377   3.078
    1SCD    O26   21   3.001   2.475   3.177
    1SCD    C28   22   2.908   2.247   3.146
    1SCD    O35   23   2.960   3.086   2.769
    1SCD    O33   24   3.116   2.855   2.833
    1SCD    O31   25   2.976   2.674   3.044
    1SCD    O39   26   3.080   2.885   3.313
    1SCD    C36   27   2.866   3.079   2.999
    1SCD    C34   28   2.977   3.032   2.902
    1SCD    C32   29   2.993   2.878   2.901
    1SCD    C31   30   3.001   2.818   3.045
    1SCD    C37   31   2.901   2.883   3.144
    1SCD    O36   32   2.899   3.026   3.128
    1SCD    C38   33   2.938   2.858   3.291
    1SCD    O45   34   2.602   3.384   2.648
    1SCD    O43   35   2.764   3.331   2.875
    1SCD    O41   36   2.737   3.030   2.956
    1SCD    O49   37   2.421   3.098   3.144
    1SCD    C46   38   2.453   3.195   2.714
    1SCD    C44   39   2.557   3.302   2.758
    1SCD    C42   40   2.676   3.230   2.825
    1SCD    C41   41   2.635   3.133   2.940
    1SCD    C47   42   2.503   3.056   2.914
    1SCD    O46   43   2.407   3.134   2.838
    1SCD    C48   44   2.445   2.996   3.045
    1SCD    O55   45   2.776   2.900   2.271
    1SCD    O53   46   2.790   3.105   2.489
    1SCD    O51   47   2.519   3.097   2.627
    1SCD    O59   48   2.347   3.304   2.453
    1SCD    C56   49   2.543   2.965   2.223
    1SCD    C54   50   2.681   3.006   2.286
    1SCD    C52   51   2.670   3.048   2.436
    1SCD    C51   52   2.543   3.123   2.483
    1SCD    C57   53   2.417   3.075   2.405
    1SCD    O56   54   2.446   3.064   2.264
    1SCD    C58   55   2.298   3.170   2.425
    1SCD    O65   56   2.686   2.527   1.925
    1SCD    O63   57   2.609   2.797   1.978
    1SCD    O61   58   2.503   2.831   2.268
    1SCD    O69   59   2.187   2.642   2.129
    1SCD    C66   60   2.530   2.446   2.093
    1SCD    C64   61   2.569   2.562   2.000
    1SCD    C62   62   2.586   2.696   2.076
    1SCD    C61   63   2.463   2.733   2.165
    1SCD    C67   64   2.401   2.606   2.236
    1SCD    O66   65   2.410   2.483   2.159
    1SCD    C68   66   2.249   2.618   2.256
    1SCD    O75   67   3.052   2.167   2.208
    1SCD    O73   68   2.884   2.346   2.053
    1SCD    O71   69   2.635   2.420   2.188
    1SCD    O79   70   2.485   2.109   2.105
    1SCD    C76   71   2.853   2.096   2.338
    1SCD    C74   72   2.908   2.158   2.208
    1SCD    C72   73   2.844   2.296   2.181
    1SCD    C71   74   2.690   2.286   2.179
    1SCD    C77   75   2.628   2.196   2.290
    1SCD    O76   76   2.710   2.081   2.322
    1SCD    C78   77   2.488   2.144   2.247
    1SCD    H15   78   3.286   2.163   2.849
    1SCD    H13   79   3.118   2.164   2.394
    1SCD   C011   80   2.639   1.833   2.660
    1SCD    H16   81   3.077   2.098   2.931
    1SCD    H14   82   3.160   2.024   2.709
    1SCD    H12   83   3.064   2.293   2.598
    1SCD    H11   84   2.960   2.011   2.545
    1SCD    H17   85   2.833   2.238   2.705
    1SCD    H10   86   2.663   2.097   2.584
    1SCD    H18   87   2.658   2.074   2.761
    1SCD    H25   88   3.334   2.623   2.949
    1SCD    H23   89   3.253   2.355   2.811
    1SCD   C021   90   3.074   2.170   3.307
    1SCD    H26   91   3.090   2.656   3.221
    1SCD    H24   92   3.255   2.497   3.123
    1SCD    H22   93   3.081   2.524   2.881
    1SCD    H21   94   3.149   2.276   3.027
    1SCD    H27   95   2.878   2.420   3.020
    1SCD    H20   96   2.840   2.198   3.075
    1SCD    H28   97   2.850   2.273   3.235
    1SCD    H35   98   2.908   3.023   2.714
    1SCD    H33   99   3.125   2.757   2.816
    1SCD   C031  100   3.113   3.018   3.357
    1SCD    H36  101   2.868   3.187   3.008
    1SCD    H34  102   3.070   3.072   2.942
    1SCD    H32  103   2.908   2.834   2.849
    1SCD    H31  104   3.103   2.840   3.080
    1SCD    H37  105   2.800   2.843   3.125
    1SCD    H30  106   2.876   2.922   3.354
    1SCD    H38  107   2.916   2.754   3.316
    1SCD    H45  108   2.524   3.401   2.591
    1SCD    H43  109   2.796   3.376   2.795
    1SCD   C041  110   2.285   3.145   3.143
    1SCD    H46  111   2.367   3.242   2.667
    1SCD    H44  112   2.508   3.365   2.833
    1SCD    H42  113   2.725   3.170   2.747
    1SCD    H41  114   2.624   3.192   3.032
    1SCD    H47  115   2.527   2.970   2.854
    1SCD    H40  116   2.355   2.937   3.026
    1SCD    H48  117   2.520   2.927   3.086
    1SCD    H55  118   2.735   2.820   2.310
    1SCD    H53  119   2.819   3.177   2.428
    1SCD   C051  120   2.261   3.413   2.423
    1SCD    H56  121   2.552   2.969   2.114
    1SCD    H54  122   2.721   3.091   2.231
    1SCD    H52  123   2.662   2.953   2.479
    1SCD    H51  124   2.562   3.229   2.463
    1SCD    H57  125   2.386   2.976   2.442
    1SCD    H50  126   2.240   3.135   2.510
    1SCD    H58  127   2.234   3.168   2.336
    1SCD    H65  128   2.750   2.486   1.988
    1SCD    H63  129   2.702   2.787   1.946
    1SCD   C061  130   2.046   2.617   2.125
    1SCD    H66  131   2.509   2.357   2.032
    1SCD    H64  132   2.485   2.576   1.930
    1SCD    H62  133   2.670   2.687   2.144
    1SCD    H61  134   2.386   2.777   2.100
    1SCD    H67  135   2.452   2.591   2.332
    1SCD    H60  136   2.211   2.525   2.301
    1SCD    H68  137   2.227   2.700   2.323
    1SCD    H75  138   3.076   2.164   2.112
    1SCD    H73  139   2.927   2.271   1.999
    1SCD   C071  140   2.504   1.971   2.067
    1SCD    H76  141   2.898   1.997   2.351
    1SCD    H74  142   2.878   2.090   2.128
    1SCD    H72  143   2.873   2.363   2.262
    1SCD    H71  144   2.667   2.243   2.081
    1SCD    H77  145   2.616   2.257   2.380
    1SCD    H70  146   2.416   2.225   2.264
    1SCD    H78  147   2.458   2.060   2.310
    1SCD   C012  148   2.698   1.692   2.665
    1SCD   H011  149   2.581   1.852   2.751
    1SCD   H012  150   2.575   1.845   2.572
    1SCD   C013  151   2.586   1.587   2.673
    1SCD   H013  152   2.760   1.674   2.576
    1SCD   H014  153   2.764   1.683   2.753
    1SCD   C014  154   2.644   1.445   2.682
    1SCD   H015  155   2.524   1.607   2.762
    1SCD   H016  156   2.522   1.596   2.585
    1SCD     S1  157   2.515   1.321   2.677
    1SCD   H017  158   2.709   1.424   2.596
    1SCD   H018  159   2.700   1.430   2.775
    1SCD   C072  160   2.652   1.932   2.038
    1SCD   H071  161   2.467   1.907   2.148
    1SCD   H072  162   2.445   1.949   1.978
    1SCD   C073  163   2.722   2.000   1.918
    1SCD   H073  164   2.712   1.943   2.128
    1SCD   H074  165   2.653   1.825   2.018
    1SCD   C074  166   2.865   1.942   1.899
    1SCD   H075  167   2.664   1.984   1.826
    1SCD   H076  168   2.727   2.108   1.933
    1SCD   H077  169   2.910   1.921   1.996
    1SCD   H078  170   2.863   1.850   1.840
    1SCD     S7  171   2.983   2.054   1.822
    1SCD   C062  172   2.000   2.670   1.988
    1SCD   H061  173   2.024   2.510   2.135
    1SCD   H062  174   1.995   2.671   2.205
    1SCD   H063  175   2.031   2.775   1.979
    1SCD   C063  176   1.848   2.660   1.966
    1SCD   H064  177   2.052   2.615   1.909
    1SCD   C064  178   1.804   2.518   1.927
    1SCD   H065  179   1.795   2.693   2.056
    1SCD   H066  180   1.820   2.730   1.886
    1SCD     S6  181   1.631   2.515   1.883
    1SCD   H067  182   1.858   2.483   1.839
    1SCD   H068  183   1.817   2.448   2.010
    1SCD   C052  184   2.292   3.451   2.278
    1SCD   H051  185   2.155   3.389   2.439
    1SCD   H052  186   2.288   3.498   2.489
    1SCD   C053  187   2.228   3.585   2.243
    1SCD   H053  188   2.400   3.456   2.263
    1SCD   H054  189   2.254   3.374   2.211
    1SCD   C054  190   2.262   3.631   2.100
    1SCD   H055  191   2.120   3.581   2.258
    1SCD   H056  192   2.268   3.658   2.313
    1SCD     S5  193   2.205   3.797   2.070
    1SCD   H057  194   2.370   3.633   2.085
    1SCD   H058  195   2.215   3.565   2.026
    1SCD   C042  196   2.270   3.253   3.251
    1SCD   H041  197   2.258   3.185   3.045
    1SCD   H042  198   2.218   3.061   3.166
    1SCD   H043  199   2.321   3.221   3.342
    1SCD   H044  200   2.317   3.346   3.218
    1SCD   C043  201   2.122   3.278   3.279
    1SCD   C044  202   2.098   3.384   3.388
    1SCD   H045  203   2.073   3.311   3.187
    1SCD   H046  204   2.076   3.185   3.311
    1SCD     S4  205   1.928   3.387   3.442
    1SCD   H047  206   2.160   3.366   3.477
    1SCD   H048  207   2.116   3.482   3.345
    1SCD   C032  208   3.267   3.038   3.350
    1SCD   H031  209   3.064   3.095   3.297
    1SCD   H032  210   3.079   3.028   3.461
    1SCD   H033  211   3.316   2.940   3.355
    1SCD   C033  212   3.326   3.124   3.465
    1SCD   H034  213   3.292   3.079   3.252
    1SCD   C034  214   3.343   3.273   3.429
    1SCD   H035  215   3.262   3.115   3.553
    1SCD   H036  216   3.424   3.083   3.493
    1SCD   H037  217   3.417   3.287   3.350
    1SCD   H038  218   3.248   3.315   3.398
    1SCD     S3  219   3.396   3.378   3.566
    1SCD   C022  220   3.198   2.078   3.319
    1SCD   H021  221   3.102   2.274   3.326
    1SCD   H022  222   2.999   2.139   3.381
    1SCD   H023  223   3.173   1.979   3.279
    1SCD   C023  224   3.250   2.065   3.464
    1SCD   H024  225   3.279   2.119   3.256
    1SCD   C024  226   3.357   1.955   3.476
    1SCD   H025  227   3.291   2.162   3.498
    1SCD   H026  228   3.166   2.041   3.531
    1SCD     S2  229   3.434   1.939   3.639
    1SCD   H027  230   3.314   1.857   3.455
    1SCD   H028  231   3.440   1.974   3.408
    1SCD   O021  232   3.489   1.804   3.635
    1SCD   O022  233   3.329   1.956   3.738
    1SCD   O023  234   3.534   2.044   3.641
    1SCD   O041  235   1.856   3.410   3.318
    1SCD   O042  236   1.903   3.259   3.504
    1SCD   O043  237   1.920   3.499   3.532
    1SCD   O011  238   2.421   1.360   2.781
    1SCD   O012  239   2.589   1.200   2.711
    1SCD   O013  240   2.468   1.332   2.540
    1SCD   O071  241   2.922   2.101   1.700
    1SCD   O072  242   3.108   1.983   1.801
    1SCD   O073  243   3.000   2.160   1.920
    1SCD   O061  244   1.606   2.379   1.842
    1SCD   O062  245   1.619   2.611   1.775
    1SCD   O063  246   1.563   2.553   2.005
    1SCD   O051  247   2.259   3.823   1.937
    1SCD   O052  248   2.061   3.780   2.076
    1SCD   O053  249   2.268   3.877   2.173
    1SCD   O031  250   3.422   3.507   3.506
    1SCD   O032  251   3.516   3.315   3.619
    1SCD   O033  252   3.284   3.378   3.659
    2CB       N  253   2.966   2.555   2.583
    2CB      N1  254   2.648   2.546   2.710
    2CB      N2  255   2.021   2.899   2.652
    2CB      N3  256   1.735   3.083   2.649
    2CB      N4  257   3.322   2.552   2.502
    2CB      N5  258   3.025   2.574   2.308
    2CB      N6  259   3.205   2.722   2.296
    2CB      N7  260   2.897   2.613   2.129
    2CB       C  261   3.099   2.589   2.599
    2CB      C1  262   2.861   2.538   2.685
    2CB      C2  263   2.755   2.650   2.709
    2CB      C3  264   2.574   2.807   2.641
    2CB      C4  265   2.471   2.700   2.660
    2CB      C5  266   2.732   2.459   2.644
    2CB      C6  267   2.504   2.572   2.692
    2CB      C7  268   2.346   2.740   2.594
    2CB      C8  269   2.236   2.805   2.642
    2CB      C9  270   2.214   2.839   2.787
    2CB     C10  271   2.118   2.851   2.565
    2CB     C11  272   2.070   2.896   2.791
    2CB     C12  273   1.875   2.886   2.629
    2CB     C13  274   1.821   2.926   2.489
    2CB     C14  275   1.786   2.968   2.725
    2CB     C15  276   1.717   3.038   2.510
    2CB     C16  277   2.406   2.459   2.690
    2CB     C17  278   3.194   2.571   2.484
    2CB     C18  279   3.143   2.622   2.358
    2CB     C19  280   2.998   2.651   2.207
    2CB       O  281   3.139   2.633   2.705
    2CB      O1  282   2.700   2.365   2.574
    2CB      O2  283   2.107   2.851   2.444
    2CB      O3  284   2.286   2.475   2.701
    2CB      O4  285   2.456   2.335   2.683
    2CB      O5  286   3.379   2.572   2.629
    2CB       S  287   2.721   2.740   2.557
    2CB      S1  288   3.113   2.778   2.176
    2CB       H  289   2.940   2.538   2.486
    2CB      H1  290   1.804   3.159   2.650
    2CB      H2  291   2.545   2.349   2.642
    2CB      H3  292   2.904   2.647   2.034
    2CB      H4  293   2.873   2.515   2.143
    2CB      H5  294   3.304   2.600   2.688
    2CB      H6  295   2.905   2.501   2.778
    2CB      H7  296   2.762   2.714   2.797
    2CB      H8  297   2.525   2.879   2.578
    2CB      H9  298   2.605   2.854   2.733
    2CB     H10  299   2.348   2.724   2.487
    2CB     H11  300   2.285   2.916   2.819
    2CB     H12  301   2.224   2.752   2.852
    2CB     H13  302   2.006   2.831   2.853
    2CB     H14  303   2.070   2.998   2.833
    2CB     H15  304   1.850   2.779   2.644
    2CB     H16  305   1.899   2.963   2.422
    2CB     H17  306   1.773   2.841   2.440
    2CB     H18  307   1.701   2.903   2.751
    2CB     H19  308   1.836   2.998   2.817
    2CB     H20  309   1.617   2.997   2.497
    2CB     H21  310   1.732   3.121   2.439
   5.29311   5.29311   5.29311
