# Supplementary material for: Investigation of the Affinity of Ceftobiprole for Selected Cyclodextrins Using Molecular Dynamics Simulations and HPLC
Source: Int J Mol Sci. 2023 Nov 23;24(23):16644. doi: 10.3390/ijms242316644 (PMC10706467; doi:10.3390/ijms242316644)
Supplement: Supplementary file 1 [file ijms-24-16644-s001.zip › SBE-b-CD (SCD)/CB0-SCD_2/CB0_SCD_2.gro]

CB0_SCD_2
310
    1SCD    O15    1   3.296   2.363   2.798
    1SCD    O13    2   3.227   2.251   2.529
    1SCD    O11    3   2.940   2.222   2.493
    1SCD    O19    4   2.871   1.941   2.696
    1SCD    C16    5   3.083   2.275   2.883
    1SCD    C14    6   3.191   2.267   2.773
    1SCD    C12    7   3.129   2.278   2.630
    1SCD    C11    8   3.011   2.180   2.612
    1SCD    C17    9   2.913   2.182   2.732
    1SCD    O16   10   2.985   2.173   2.857
    1SCD    C18   11   2.808   2.068   2.727
    1SCD    O25   12   3.164   2.812   3.103
    1SCD    O23   13   3.238   2.581   2.973
    1SCD    O21   14   3.019   2.405   2.880
    1SCD    O29   15   2.862   2.302   3.178
    1SCD    C26   16   2.929   2.731   3.132
    1SCD    C24   17   3.079   2.697   3.114
    1SCD    C22   18   3.099   2.608   2.990
    1SCD    C21   19   3.018   2.477   3.006
    1SCD    C27   20   2.870   2.508   3.036
    1SCD    O26   21   2.855   2.607   3.142
    1SCD    C28   22   2.795   2.378   3.074
    1SCD    O35   23   2.986   3.218   2.775
    1SCD    O33   24   3.088   2.972   2.874
    1SCD    O31   25   2.883   2.808   3.017
    1SCD    O39   26   2.813   2.993   3.303
    1SCD    C36   27   2.795   3.210   2.928
    1SCD    C34   28   2.941   3.167   2.901
    1SCD    C32   29   2.953   3.013   2.899
    1SCD    C31   30   2.899   2.953   3.032
    1SCD    C37   31   2.760   3.012   3.068
    1SCD    O36   32   2.761   3.156   3.058
    1SCD    C38   33   2.710   2.968   3.207
    1SCD    O45   34   2.612   3.374   2.401
    1SCD    O43   35   2.791   3.344   2.626
    1SCD    O41   36   2.711   3.146   2.828
    1SCD    O49   37   2.356   3.227   2.924
    1SCD    C46   38   2.443   3.237   2.512
    1SCD    C44   39   2.565   3.331   2.529
    1SCD    C42   40   2.675   3.261   2.614
    1SCD    C41   41   2.617   3.228   2.754
    1SCD    C47   42   2.490   3.141   2.738
    1SCD    O46   43   2.396   3.200   2.644
    1SCD    C48   44   2.420   3.110   2.873
    1SCD    O55   45   2.628   2.958   2.007
    1SCD    O53   46   2.630   3.184   2.188
    1SCD    O51   47   2.489   3.120   2.441
    1SCD    O59   48   2.159   3.115   2.375
    1SCD    C56   49   2.408   2.888   2.093
    1SCD    C54   50   2.512   3.002   2.079
    1SCD    C52   51   2.557   3.063   2.214
    1SCD    C51   52   2.437   3.093   2.307
    1SCD    C57   53   2.345   2.969   2.315
    1SCD    O56   54   2.302   2.932   2.181
    1SCD    C58   55   2.225   2.991   2.409
    1SCD    O65   56   2.680   2.441   1.870
    1SCD    O63   57   2.599   2.698   1.895
    1SCD    O61   58   2.472   2.772   2.152
    1SCD    O69   59   2.172   2.583   2.171
    1SCD    C66   60   2.549   2.364   2.071
    1SCD    C64   61   2.566   2.464   1.953
    1SCD    C62   62   2.578   2.609   2.005
    1SCD    C61   63   2.451   2.646   2.083
    1SCD    C67   64   2.421   2.539   2.191
    1SCD    O66   65   2.427   2.404   2.138
    1SCD    C68   66   2.285   2.570   2.258
    1SCD    O75   67   3.103   2.203   2.263
    1SCD    O73   68   2.910   2.284   2.049
    1SCD    O71   69   2.662   2.375   2.162
    1SCD    O79   70   2.494   2.103   2.259
    1SCD    C76   71   2.913   2.119   2.395
    1SCD    C74   72   2.965   2.161   2.255
    1SCD    C72   73   2.880   2.273   2.188
    1SCD    C71   74   2.728   2.251   2.201
    1SCD    C77   75   2.693   2.217   2.348
    1SCD    O76   76   2.770   2.102   2.390
    1SCD    C78   77   2.544   2.184   2.368
    1SCD    H15   78   3.347   2.333   2.877
    1SCD    H13   79   3.176   2.252   2.443
    1SCD   C011   80   2.774   1.837   2.675
    1SCD    H16   81   3.128   2.257   2.981
    1SCD    H14   82   3.232   2.166   2.779
    1SCD    H12   83   3.089   2.378   2.616
    1SCD    H11   84   3.053   2.079   2.602
    1SCD    H17   85   2.858   2.277   2.730
    1SCD    H10   86   2.734   2.092   2.650
    1SCD    H18   87   2.757   2.062   2.823
    1SCD    H25   88   3.251   2.774   3.078
    1SCD    H23   89   3.243   2.516   2.898
    1SCD   C021   90   2.842   2.159   3.168
    1SCD    H26   91   2.916   2.788   3.225
    1SCD    H24   92   3.109   2.641   3.203
    1SCD    H22   93   3.060   2.662   2.904
    1SCD    H21   94   3.060   2.419   3.088
    1SCD    H27   95   2.825   2.548   2.945
    1SCD    H20   96   2.785   2.317   2.983
    1SCD    H28   97   2.694   2.406   3.107
    1SCD    H35   98   3.063   3.162   2.751
    1SCD    H33   99   3.092   2.879   2.907
    1SCD   C031  100   2.786   2.945   3.435
    1SCD    H36  101   2.785   3.319   2.926
    1SCD    H34  102   3.004   3.207   2.982
    1SCD    H32  103   2.892   2.979   2.817
    1SCD    H31  104   2.971   2.978   3.111
    1SCD    H37  105   2.690   2.976   2.994
    1SCD    H30  106   2.619   3.022   3.234
    1SCD    H38  107   2.687   2.861   3.204
    1SCD    H45  108   2.568   3.460   2.383
    1SCD    H43  109   2.862   3.290   2.671
    1SCD   C041  110   2.295   3.213   3.054
    1SCD    H46  111   2.362   3.288   2.458
    1SCD    H44  112   2.531   3.419   2.586
    1SCD    H42  113   2.702   3.167   2.564
    1SCD    H41  114   2.591   3.320   2.808
    1SCD    H47  115   2.523   3.046   2.699
    1SCD    H40  116   2.346   3.032   2.861
    1SCD    H48  117   2.495   3.074   2.945
    1SCD    H55  118   2.684   3.040   1.998
    1SCD    H53  119   2.641   3.228   2.277
    1SCD   C051  120   2.089   3.175   2.484
    1SCD    H56  121   2.367   2.864   1.995
    1SCD    H54  122   2.462   3.081   2.021
    1SCD    H52  123   2.620   2.990   2.266
    1SCD    H51  124   2.381   3.179   2.268
    1SCD    H57  125   2.402   2.885   2.354
    1SCD    H50  126   2.264   2.996   2.511
    1SCD    H58  127   2.156   2.906   2.406
    1SCD    H65  128   2.680   2.529   1.822
    1SCD    H63  129   2.612   2.789   1.933
    1SCD   C061  130   2.053   2.600   2.250
    1SCD    H66  131   2.538   2.261   2.033
    1SCD    H64  132   2.475   2.457   1.892
    1SCD    H62  133   2.664   2.612   2.074
    1SCD    H61  134   2.365   2.649   2.015
    1SCD    H67  135   2.499   2.547   2.268
    1SCD    H60  136   2.267   2.499   2.339
    1SCD    H68  137   2.295   2.670   2.301
    1SCD    H75  138   3.124   2.238   2.174
    1SCD    H73  139   2.824   2.315   2.011
    1SCD   C071  140   2.443   1.974   2.294
    1SCD    H76  141   2.960   2.024   2.424
    1SCD    H74  142   2.959   2.072   2.191
    1SCD    H72  143   2.903   2.367   2.238
    1SCD    H71  144   2.700   2.168   2.136
    1SCD    H77  145   2.718   2.302   2.410
    1SCD    H70  146   2.489   2.279   2.367
    1SCD    H78  147   2.528   2.136   2.465
    1SCD   C012  148   2.847   1.703   2.656
    1SCD   H011  149   2.707   1.830   2.761
    1SCD   H012  150   2.714   1.859   2.586
    1SCD   C013  151   2.746   1.591   2.621
    1SCD   H013  152   2.920   1.710   2.575
    1SCD   H014  153   2.901   1.678   2.748
    1SCD   C014  154   2.795   1.451   2.662
    1SCD   H015  155   2.651   1.611   2.670
    1SCD   H016  156   2.726   1.594   2.513
    1SCD     S1  157   2.685   1.323   2.602
    1SCD   H017  158   2.895   1.429   2.622
    1SCD   H018  159   2.797   1.441   2.771
    1SCD   C072  160   2.557   1.872   2.315
    1SCD   H071  161   2.381   1.980   2.383
    1SCD   H072  162   2.380   1.941   2.211
    1SCD   C073  163   2.646   1.853   2.190
    1SCD   H073  164   2.619   1.903   2.400
    1SCD   H074  165   2.513   1.776   2.343
    1SCD   C074  166   2.745   1.736   2.203
    1SCD   H075  167   2.580   1.834   2.104
    1SCD   H076  168   2.701   1.945   2.168
    1SCD   H077  169   2.816   1.751   2.285
    1SCD   H078  170   2.691   1.642   2.218
    1SCD     S7  171   2.842   1.713   2.053
    1SCD   C062  172   1.947   2.681   2.172
    1SCD   H061  173   2.013   2.502   2.279
    1SCD   H062  174   2.074   2.656   2.342
    1SCD   H063  175   1.923   2.628   2.079
    1SCD   C063  176   1.993   2.825   2.141
    1SCD   H064  177   1.856   2.683   2.232
    1SCD   C064  178   1.876   2.921   2.106
    1SCD   H065  179   2.041   2.865   2.231
    1SCD   H066  180   2.069   2.826   2.063
    1SCD     S6  181   1.804   2.904   1.942
    1SCD   H067  182   1.794   2.910   2.178
    1SCD   H068  183   1.912   3.024   2.110
    1SCD   C052  184   2.062   3.323   2.451
    1SCD   H051  185   1.996   3.120   2.505
    1SCD   H052  186   2.152   3.174   2.573
    1SCD   C053  187   1.952   3.383   2.541
    1SCD   H053  188   2.155   3.379   2.464
    1SCD   H054  189   2.031   3.334   2.347
    1SCD   C054  190   1.940   3.537   2.531
    1SCD   H055  191   1.856   3.338   2.513
    1SCD   H056  192   1.968   3.355   2.645
    1SCD     S5  193   2.053   3.635   2.631
    1SCD   H057  194   1.954   3.570   2.428
    1SCD   H058  195   1.842   3.567   2.567
    1SCD   C042  196   2.402   3.235   3.162
    1SCD   H041  197   2.219   3.292   3.066
    1SCD   H042  198   2.246   3.116   3.066
    1SCD   H043  199   2.352   3.254   3.258
    1SCD   H044  200   2.460   3.143   3.173
    1SCD   C043  201   2.494   3.353   3.124
    1SCD   C044  202   2.593   3.391   3.235
    1SCD   H045  203   2.553   3.325   3.037
    1SCD   H046  204   2.434   3.440   3.094
    1SCD     S4  205   2.531   3.520   3.344
    1SCD   H047  206   2.620   3.305   3.297
    1SCD   H048  207   2.683   3.432   3.189
    1SCD   C032  208   2.911   2.974   3.520
    1SCD   H031  209   2.700   2.997   3.477
    1SCD   H032  210   2.766   2.837   3.434
    1SCD   H033  211   2.931   3.082   3.514
    1SCD   C033  212   3.035   2.894   3.474
    1SCD   H034  213   2.889   2.952   3.625
    1SCD   C034  214   3.156   2.911   3.569
    1SCD   H035  215   3.009   2.787   3.470
    1SCD   H036  216   3.064   2.922   3.372
    1SCD   H037  217   3.126   2.897   3.673
    1SCD   H038  218   3.234   2.839   3.543
    1SCD     S3  219   3.237   3.073   3.562
    1SCD   C022  220   2.900   2.084   3.290
    1SCD   H021  221   2.735   2.136   3.161
    1SCD   H022  222   2.890   2.120   3.077
    1SCD   H023  223   2.860   2.128   3.382
    1SCD   C023  224   3.055   2.084   3.293
    1SCD   H024  225   2.866   1.980   3.287
    1SCD   C024  226   3.120   2.026   3.421
    1SCD   H025  227   3.094   2.031   3.205
    1SCD   H026  228   3.089   2.188   3.285
    1SCD     S2  229   3.129   1.849   3.442
    1SCD   H027  230   3.223   2.059   3.426
    1SCD   H028  231   3.069   2.059   3.511
    1SCD   O021  232   3.200   1.844   3.569
    1SCD   O022  233   3.203   1.804   3.326
    1SCD   O023  234   2.989   1.808   3.450
    1SCD   O041  235   2.502   3.631   3.256
    1SCD   O042  236   2.416   3.460   3.409
    1SCD   O043  237   2.644   3.538   3.434
    1SCD   O011  238   2.724   1.206   2.682
    1SCD   O012  239   2.717   1.315   2.461
    1SCD   O013  240   2.554   1.374   2.636
    1SCD   O071  241   2.740   1.706   1.950
    1SCD   O072  242   2.908   1.585   2.072
    1SCD   O073  243   2.933   1.826   2.047
    1SCD   O061  244   1.763   2.766   1.929
    1SCD   O062  245   1.908   2.949   1.850
    1SCD   O063  246   1.691   2.994   1.948
    1SCD   O051  247   1.989   3.766   2.625
    1SCD   O052  248   2.042   3.577   2.764
    1SCD   O053  249   2.179   3.630   2.559
    1SCD   O031  250   3.141   3.168   3.615
    1SCD   O032  251   3.264   3.094   3.421
    1SCD   O033  252   3.354   3.056   3.645
    2CB       N  253   2.245   2.676   2.868
    2CB      N1  254   2.545   2.639   2.821
    2CB      N2  255   2.913   2.694   2.251
    2CB      N3  256   3.220   2.663   2.050
    2CB      N4  257   2.031   2.724   2.681
    2CB      N5  258   2.105   3.062   2.780
    2CB      N6  259   1.956   2.925   2.893
    2CB      N7  260   2.077   3.277   2.854
    2CB       C  261   2.238   2.783   2.779
    2CB      C1  262   2.368   2.626   2.930
    2CB      C2  263   2.464   2.523   2.857
    2CB      C3  264   2.576   2.418   2.631
    2CB      C4  265   2.673   2.535   2.647
    2CB      C5  266   2.495   2.716   2.925
    2CB      C6  267   2.662   2.638   2.735
    2CB      C7  268   2.785   2.527   2.549
    2CB      C8  269   2.811   2.607   2.442
    2CB      C9  270   2.727   2.723   2.394
    2CB     C10  271   2.928   2.599   2.351
    2CB     C11  272   2.796   2.779   2.269
    2CB     C12  273   3.003   2.724   2.138
    2CB     C13  274   2.982   2.630   2.019
    2CB     C14  275   3.154   2.719   2.170
    2CB     C15  276   3.122   2.574   1.986
    2CB     C16  277   2.757   2.753   2.751
    2CB     C17  278   2.104   2.820   2.730
    2CB     C18  279   2.049   2.937   2.800
    2CB     C19  280   2.036   3.148   2.850
    2CB       O  281   2.337   2.841   2.740
    2CB      O1  282   2.534   2.817   2.982
    2CB      O2  283   3.021   2.522   2.364
    2CB      O3  284   2.871   2.749   2.709
    2CB      O4  285   2.698   2.872   2.754
    2CB      O5  286   2.096   2.632   2.596
    2CB       S  287   2.409   2.438   2.705
    2CB      S1  288   1.912   3.073   2.946
    2CB       H  289   2.157   2.632   2.891
    2CB      H1  290   3.299   2.604   2.079
    2CB      H2  291   2.670   2.883   2.846
    2CB      H3  292   2.169   3.295   2.814
    2CB      H4  293   2.011   3.353   2.847
    2CB      H5  294   2.193   2.654   2.589
    2CB      H6  295   2.345   2.598   3.033
    2CB      H7  296   2.516   2.451   2.921
    2CB      H8  297   2.622   2.327   2.671
    2CB      H9  298   2.559   2.404   2.524
    2CB     H10  299   2.856   2.447   2.567
    2CB     H11  300   2.623   2.695   2.372
    2CB     H12  301   2.729   2.802   2.469
    2CB     H13  302   2.731   2.775   2.181
    2CB     H14  303   2.828   2.882   2.285
    2CB     H15  304   2.981   2.825   2.102
    2CB     H16  305   2.912   2.549   2.043
    2CB     H17  306   2.941   2.685   1.933
    2CB     H18  307   3.191   2.819   2.194
    2CB     H19  308   3.175   2.653   2.255
    2CB     H20  309   3.138   2.568   1.877
    2CB     H21  310   3.130   2.474   2.029
   5.29300   5.29300   5.29300
